# Supplementary material for: Mobilizable plasmids drive the spread of antimicrobial resistance genes and virulence genes in Klebsiella pneumoniae
Source: Genome Med. 2023 Dec 1;15:106. doi: 10.1186/s13073-023-01260-w (PMC10691111; doi:10.1186/s13073-023-01260-w)
Supplement: Supplementary file 1 — Additional file 1: Table S1. Strains and plasmids used in this study. [file 13073_2023_1260_MOESM1_ESM.xlsx]

## Sheet: Table S1
Table S1. Strains and plasmids used in this study
Strain	Species	Genotype	Note	Source or Reference
HS11286	K. pneumoniae	ST11, KL47 serotype, aph(3'')-Ib+, blaKPC-2+	Clinical CRKP strain, previously isolated from a sputum specimen in 2011 at Huashan Hospital, in Shanghai, China; harbouring six plasmids pKPHS1-pKPHS6, in which the pKPHS2 contains complete T4SS and pKPHS3 contains incomplete T4SS, KanaR, MemR	Liu, et al [1].
HS11286-p2-V	K. pneumoniae	Transconjugant p2-V/HS11286, blaKPC-2+, aph(3'')-Ib+, rmpA+	Derived from KvBSI002A-p2-pV and HS11286, harbouring the hybrid plasmid p2-V derived from KvBSI002A-p2-pV, MemR, KanaR, TeR	This study
HS11286-p2ΔtraI	K. pneumoniae	ST11, KL47 serotype, blaKPC-2+, traI-	Derivative of HS11286, in which the traI gene of pKPHS2 is deficient, MemR, KanaR	This study
HS11286-p3ΔoriT	K. pneumoniae	ST11, KL47 serotype, blaKPC-2+, oriTp3-	Derivative of HS11286, in which the oriT of pKPHS3 is deficient, MemR, KanaR	This study
HS11286-p2ΔoriT	K. pneumoniae	ST11, KL47 serotype, blaKPC-2+, oriTp2-	Derivative of HS11286, in which the oriT of pKPHS2 is deficient, MemR, KanaR	This study
RJF293	K. pneumoniae	ST374, K2 serotype, rmpA+	Clinical hvKP strain, previously isolated from blood specimen at Ruijin Hospital, harbouring a natural virulence plasmid pRJF293, TeR	Wang, et al [2].
RJF293-p2	K. pneumoniae	Transconjugant p2/RJF293, blaKPC-2+, rmpA+	Derived from HS11286 and RJF293, harbouring p2 derived from HS11286, MemR, TeR	This study
RJF293-p2-p3	K. pneumoniae	Transconjugant p2 & p3/RJF293, blaKPC-2+, aph(3'')-Ib+, rmpA+	Derived from HS11286 and RJF293, harbouring p2 and p3 derived from HS11286, MemR, KanaR, TeR	This study
RJF293H	K. pneumoniae	RJF293::hph, rmpA+	Hygromycin resistant derivative of RJF293, with the insertion of the gene hph on the chromosome, TeR, HmR	This study
RJF293H-p2	K. pneumoniae	Transconjugant p2/RJF293H, blaKPC-2+, rmpA+	Derived from RJF999-p2/RJF999-p2-p3 and RJF293H, harbouring p2 derived from RJF999-p2/RJF999-p2-p3, MemR, TeR, HmR	This study
RJF293H-p2-p3	K. pneumoniae	Transconjugant p2 and p3/RJF293H, blaKPC-2+, aph(3'')-Ib+, rmpA+	Derived from RJF999-p2-p3 and RJF293H, harbouring p2 and p3 derived from RJF999-p2-p3, MemR, KanaR, TeR, HmR	This study
RJF293Z	K. pneumoniae	RJF293ΔrmpA, rmpA-	Derivative of RJF293, with the deletion of rmpA of pRJF293, TeR	Xu Y, et al [5].
RJF293Z-p2∆oriT2-p3	K. pneumoniae	blaKPC-2+, aph(3′')-Ib+, rmpA-, oriT2-	Derivative of RJF293Z-p2-p3, with the deletion of oriT2 of p2, MemR, KanaR, TeR	This study
RJF293Z-p2∆traI-p3	K. pneumoniae	blaKPC-2+, aph(3′')-Ib+, rmpA-, traI-	Derivative of RJF293Z-p2-p3, with the deletion of traI of p2, MemR, KanaR, TeR	This study
RJF293Z-p2-p3∆oriT3	K. pneumoniae	blaKPC-2+, aph(3′')-Ib+, rmpA-, oriT3-	Derivative of RJF293Z-p2-p3, with the deletion of oriT3 of p3, MemR, KanaR, TeR	This study
RJF293Z-p2-p3	K. pneumoniae	Transconjugant p2 & p3/RJF293Z, blaKPC-2+, aph(3'')-Ib+, rmpA-	Derived from HS11286 and RJF293Z, harbouring p2 and p3 derived from HS11286, MemR, KanaR, TeR	This study
RJF999	K. pneumoniae	ST23, K1 serotype, rmpA+	Clinical hvKP strain, previously isolated from blood specimen at Ruijin Hospital, harbouring a natural virulence plasmid pRJF999, TeR	This study
RJF999-p2	K. pneumoniae	Transconjugant p2/RJF999, blaKPC-2+, rmpA+	Derived from HS11286 and RJF999, harbouring p2 derived from HS11286, MemR, TeR	This study
RJF999-p2-p3	K. pneumoniae	Transconjugant p2 and p3/RJF999, blaKPC-2+, aph(3'')-Ib+, rmpA+	Derived from HS11286 and RJF999, harbouring p2 and p3 derived from HS11286, MemR, KanaR, TeR	This study
KvBSI002	K. variicola	ST1606, KL60 serotype, plasmid-free, CRISPR-Cas-	A natural plasmid-free K. variicola strain as the recipinet strain
KvBSI002A	K. variicola	Transformant pACYC184-Apr/KvBSI002	Recipient in the conjugation assay, AprR	This study
KvBSI002A-p2	K. variicola	Transconjugant p2/RJF293-p2-p3, blaKPC-2+	Derived from RJF293-p2-p3/RJF293-p2/RJF999-p2-p3 and KvBSI002A, harbouring p2 derived from RJF293-p2-p3/RJF293-p2/RJF999-p2-p3, MemR, AprR	This study
KvBSI002A-p2-p3	K. variicola	Transconjugant p2 and p3/RJF293-p2-p3, aph(3'')-Ib+, blaKPC-2+	Derived from RJF293-p2-p3 and KvBSI002A, harbouring p2 and p3 derived from RJF293-p2-p3, MemR, KanaR, AprR	This study
KvBSI002A-p2-pV	K. variicola	Transconjugant p2 and pV/RJF293-p2-p3, blaKPC-2+, rmpA+	Derived from RJF293-p2-p3/RJF293-p2/RJF999-p2-p3 and KvBSI002A, harbouring p2 and pV derived from RJF293-p2-p3/RJF293-p2/RJF999-p2-p3, MemR, TeR, AprR	This study
KvBSI002A-p2-p3-pV	K. variicola	Transconjugant p2, p3 and pV/RJF293-p2-p3, aph(3'')-Ib+, blaKPC-2+, rmpA+	Derived from RJF293-p2-p3 and KvBSI002A, harbouring p2, p3 and pV derived from RJF293-p2-p3, MemR, KanaR, TeR, AprR	This study
KpBSI083	K. pneumoniae	ST15, KL47, T4SS-, CRISPR-Cas+	A natural plasmid-free K. pneumoniae strain contains a CRISPR-Cas system as the recipient strain, AprR	This study
KpBSI083A	K. pneumoniae	Transformant pACYC184-Apr/KpBSI083	Recipient in the conjugation assay, AprR	This study
KpBSI083A-p2	K. pneumoniae	Transconjugant p2/KpBSI083A, CRISPR-Cas+	Derived from RJF293-p2-p3/RJF293-p2 and KpBSI083A, harbouring p2 derived from RJF293-p2-p3/RJF293-p2, AprR,MemR	This study
KpBSI083A-p2-p3	K. pneumoniae	Transconjugant p2 and p3/KpBSI083A, CRISPR-Cas+	Derived from RJF293-p2-p3 and KpBSI083A, harbouring p2 and p3 derived from RJF293-p2-p3, AprR, KanaR, MemR	This study
KpBSI083A-p2-pV	K. pneumoniae	Transconjugant p2 and pV/KpBSI083A, CRISPR-Cas+	Derived from RJF293-p2-p3/RJF293-p2 and KpBSI083A, harbouring p2 and pV derived from RJF293-p2-p3/RJF293-p2, AprR,TeR, MemR	This study
KpBSI083A-p3	K. pneumoniae	Transconjugant pV/KpBSI083A, CRISPR-Cas+	Derived from RJF293-p2-p3 and KpBSI083A, harbouring p3 derived from RJF293-p2-p3, AprR,KanaR	This study
KpBSI083A-pV	K. pneumoniae	Transconjugant p3/KpBSI083A, CRISPR-Cas+	Derived from RJF293-p2-p3 and KpBSI083A, harbouring pV derived from RJF293-p2-p3, AprR,TeR	This study
KpBSI083∆cas3H	K. pneumoniae	Recipient, ST15, KL47,cas3-	Derivative of KpBSI083, cas3-deficient, with the insertion of the hygromycin resistant gene hph in chromosome, HmR	This study
KpBSI083∆cas3H-p2	K. pneumoniae	Transconjugant p2/KpBSI083∆cas3H	Derived from RJF293-p2-p3/RJF293-p2 and KpBSI083∆cas3H, harbouring p2 derived from RJF293-p2-p3/RJF293-p2, HmR, MemR	This study
KpBSI083∆cas3H-p2-p3	K. pneumoniae	Transconjugant p2 and p3/KpBSI083∆cas3H	Derived from RJF293-p2-p3 and KpBSI083∆cas3H, harbouring p2 and p3 derived from RJF293-p2-p3, HmR,KanaR, MemR	This study
KpBSI083∆cas3H-p2-pV	K. pneumoniae	Transconjugant p2 and pV/KpBSI083∆cas3H	Derived from RJF293-p2-p3/RJF293-p2 and KpBSI083∆cas3H, harbouring p2 and pV derived from RJF293-p2-p3//RJF293-p2, HmR,TeR, MemR	This study
KpBSI083-pACYC-184-spacerp2	K. pneumoniae	Transformant pACYC-184-spacerp2/KpBSI083, CRISPR-Cas+	Harbouring the plasmid pACYC184-spacerp2, containing an intact CRISPR-Cas system, AprR	This study
KpBSI083∆cas3H-pACYC-184-spacerp2	K. pneumoniae	Transformant pACYC-184-spacerp2/KpBSI083Δcas3H, cas3-	Harbouring the plasmid pACYC184-spacerp2, with deleted cas3 of the CRISPR-Cas system, AprR, HmR	This study
C600	E. coli	T4SS-	Recipient in the conjugation assay, RifR	Appleyard RK [3].
C600-p2	E. coli	Transconjugant p2/C600, T4SS+	Derived from RJF293-p2-p3/RJF293-p2 and C600, harbouring plasmid p2, RifR, MemR	This study
C600-p2-p3	E. coli	Transconjugant p2 and p3/C600, T4SS+	Derived from RJF293-p2-p3 and C600, harbouring plasmid p2 and p3, RifR, MemR, KanaR	This study
C600-p2-3	E. coli	Transconjugant p2-3/C600, T4SS+	Derived from RJF293-p2-p3 and C600, harbouring plasmid p2-3, RifR, MemR, KanaR	This study
C600-p2-pV	E. coli	Transconjugant p2 and pV/C600, T4SS+	Derived from RJF293-p2-p3/RJF293-p2 and C600, harbouring plasmid p2 and pV, RifR, MemR, TeR	This study
C600-p2-V	E. coli	Transconjugant p2-V and p2-V-2/C600, T4SS+	Derived from RJF293-p2-p3/RJF293-p2 and C600, harbouring plasmid p2-V and p2-V-2, RifR, MemR, TeR	This study
C600-p2-3-pV	E. coli	Transconjugant p2-3 and pV/C600, T4SS+	Derived from RJF293-p2-p3 and C600, harbouring plasmid p2-3 and pV, RifR, MemR, KanaR, TeR	This study
C600-p2-pACYC184	E. coli	Transformant pACYC184-Apr/C600-p2, T4SS+	Harbouring two plasmids (p2 and pACYC184-Apr), AprR, RifR	This study
C600-p2-pACYC184-oriTp2	E. coli	Transformant pACYC184-oriTp2/C600-p2, T4SS+, oriTpV+	Harbouring two plasmids (p2 and pACYC184-oriTp2), AprR, RifR	This study
C600-p2-pACYC184-oriTp3	E. coli	Transformant pACYC184-oriTp3/C600-p2, T4SS+, oriTpV+	Harbouring two plasmids (p2 and pACYC184-oriTp3), AprR, RifR	This study
C600-p2-pACYC184-oriTpV	E. coli	Transformant pACYC184-oriTpV/C600-p2, T4SS+, oriTpV+	Harbouring two plasmids (p2 and pACYC184-oriTpV), AprR, RifR	This study
C600-p2∆traI-pACYC184-oriTp2	E. coli	Transformant pACYC184-oriTp2/C600-p2∆traI, T4SS+, oriTp2+	Harbouring two plasmids (p2∆traI and pACYC184-oriTp2), AprR, RifR	This study
Plasmid	Genotype		Note	Source or Reference
pKPHS2(p2)	T4SS+, blaKPC-2+		Conjugative, a natural plasmid in CRKP HS11286, MemR	Liu, et al [1].
pKPHS3(p3)	T4SS-, aph(3'')-Ib+		Mobilizable, a natural plasmid in CRKP HS11286, KanaR	Liu, et al [1].
pRJF293 (pV)	IncHI1B, T4SS-, oriT+, rmpA+		Natural mobilizable pLVPK-like virulence plasmid in the hvKP strain RJF293, TeR	Wang, et al [2].
pRJF999 (pV)	IncHI1B, T4SS-, oriT+, rmpA+		Natural mbilizable pLVPK-like virulence plasmid in the hvKP strain RJF999, TeR	This study
p2-V	T4SS+, rmpA+		Derived from recombination between p2 and pV, conjugative, TeR	This study
p2-V-2	blaKPC-2+		Derived from recombination between p2 and pV, non-conjugative, MemR	This study
p2-3	T4SS+, blaKPC-2+, aph(3′')-Ib+		Derived from recombination between p2 and p3, conjugative, KanaR, MemR	This study
p2∆oriT2	oriTp2-, blaKPC-2+		Derivative of pKPHS2, non-conjugative, oriT-deficient, MemR	This study
p2∆traI	traI-, blaKPC-2+		Derivative of pKPHS2, non-conjugative, traI-deficient, MemR	This study
p3∆oriT3	oriTp3-, aph(3′')-Ib+		Derivative of pKPHS3, non-conjugative, oriT-deficient, KanaR	This study
pACYC184-Apr	p15A origin of replication		AprR, non-mobilizable	Bartolomé B, et al [4].
pACYC-184-spacerp2	Containing the spacer sequence from the CRISPR system of KpBSI083		AprR, non-mobilizable	This study
pACYC184-oriTp2	Containing the oriT region derived from p2		AprR, mobilizable	This study
pACYC184-oriTp3	Containing the oriT region derived from p3		AprR, mobilizable	This study
pACYC184-oriTpV	Containing the oriT region derived from pV		AprR, mobilizable	Xu Y, et al [5].
pKOBEG-Apr	Expressing lambda Red genes gam, bet and exo		Temperature-sensitive, AprR	Chaveroche MK, et al [6].
pFLP2-Apr	Expressing recombinase gene flp		Sucrose-sensitive, AprR	Hoang TT, et al [7].
Abbreviations: AprR, apramycin resistance; CRKP, carbapenem-resistant K. pneumoniae; KanaR, kanamycin resistance; HmR, hygromycin resistance; hvKP, hypervirulent K. pneumoniae; MemR, meropenem resistance; N/A, not applicable; RifR, rifampicin resistance; TeR, potassium tellurite resistance.
Reference:
1. Liu P, Li P, Jiang X, Bi D, Xie Y, Tai C, et al. Complete genome sequence of Klebsiella pneumoniae subsp. pneumoniae HS11286, a multidrug-resistant strain isolated from human sputum. J Bacteriol. 2012;194:1841–2.
2. Wang X, Xie Y, Li G, Liu J, Li X, Tian L, et al. Whole-Genome-Sequencing characterization of bloodstream infection-causing hypervirulent Klebsiella pneumoniae of capsular serotype K2 and ST374. Virulence. 2018;9:510–21.
3. Appleyard RK. Segregation of new lysogenic types during growth of a doubly lysogenic strain derived from Escherichia coli K12. Genetics. 1954;39:440–52.
4. Bartolomé B, Jubete Y, Martínez E, de la Cruz F. Construction and properties of a family of pACYC184-derived cloning vectors compatible with pBR322 and its derivatives. Gene. Netherlands; 1991;102:75–8.
5. Xu Y, Zhang J, Wang M, Liu M, Liu G, Qu H, Liu J, Deng Z, Sun J, Ou HY, Qu J. Mobilization of the nonconjugative virulence plasmid from hypervirulent Klebsiella pneumoniae. Genome Med, 2021, 13
6. Chaveroche MK, Ghigo JM, d’Enfert C. A rapid method for efficient gene replacement in the filamentous fungus Aspergillus nidulans. Nucleic Acids Res. 2000;28:E97.
7. Hoang TT, Karkhoff-Schweizer RR, Kutchma AJ, Schweizer HP. A broad-host-range Flp-FRT recombination system for site-specific excision of chromosomally-located DNA sequences: application for isolation of unmarked Pseudomonas aeruginosa mutants. Gene. Netherlands; 1998;212:77–86.
