# Supplementary material for: Mobilizable plasmids drive the spread of antimicrobial resistance genes and virulence genes in Klebsiella pneumoniae
Source: Genome Med. 2023 Dec 1;15:106. doi: 10.1186/s13073-023-01260-w (PMC10691111; doi:10.1186/s13073-023-01260-w)
Supplement: Supplementary file 2 — Additional file 2: Table S2. Primers and other oligonucleotides used in this study. [file 13073_2023_1260_MOESM2_ESM.xlsx]

## Sheet: Table S2
Table S2. Oligonucleotides used in this study
Name	Sequence (5’-3’)	Description
Hm-F/FRT	GGCCGATCGAATTAGCTTCAAAAG	Amplifying hygromycin resistance cassette containing FRT sites
Hm-R/FRT	CGTCCTTAATTAATTGGGGATCTTG
Tcr-F	GAAGTCATGCGCCGGTTAAG	Detecting pACYC184-Apr or oriT regions of its derivatives
pBRrevBam_primer	GGTGATGTCGGCGATATAGG
cas3-01_NotI	ATAAGAATGCGGCCGCGGGTCTTCCCCACATGTGTG	Amplifying homologous arms of cas3 for replacement of cas3 in KpBSI083 with hygromycin resistance cassette containing FRT sites
cas3-02_HmF	CTTTTGAAGCTAATTCGATCGGCCCGAAACCCTGATCAAGCGCC
cas3-03_HmR	CAAGATCCCCAATTAATTAAGGACGGAATATCTTGGCTTCCGGGC
cas3-04_NotI	ATAAGAATGCGGCCGCCCATATGCCCGACAGAAACC
cas3-DR	TCCCCAGCGTGGGATACATC	Detecting cas3 on the chromosome of KpBSI083 or its derivatives
cas3-DF	CAGGGCGATCACGTGTCTTC
WbaP-DF	TCCATGTATCCCGCAACCAG	Detecting wbaP encoding on the chromosome of HS11286 or its derivatives
WbaP-DR	ATGGCGGTGATGGCTTTTGC
ompT-DF	CAACCCCTATTGCGATCAGC	Detecting ompT encoding on the chromosome of C600 or its derivatives
ompT-DR	TCCTGATATCCGGCCATGAG
Phage-qF	GGTTGCTGGTGGCTATTGAT	Detecting the specific phage on the chromosome of KvBSI002 or its derivatives
Phage-qR	GAAAAGTGGCTTCGTGCTTC
magA-DF	GGCGGAGATTCTGATTCTCC	Detecting magA encoding on the chromosome of RJF999 or its derivatives
magA-DR	TTCACAACAGCTGCCTGACC
28215-F	CGCATTGAGGAAAGGTTGCC	Detecting chitinase encoding on the chromosome of RJF293 or its derivatives
28215-R	GGAAGCGACCGTTACTCTCC
HNH_367-qF	GGTGGTATCGACTGCGTTTT	Detecting HNH endonuclease encoding on the chromosome of KpBSI083 or its derivatives
HNH_367-qR	GGTGGTATCGACTGCGTTTT
Spacer-F	AGCTTTCCGCCGTTTAATCGCGGTGATGATATCCGGCAG	Annealing spacer sequence targeted to p2 to construct mini-plasmid pACYC184-Apr-spacerp2
Spacer-R	GATCCTGCCGGATATCATCACCGCGATTAAACGGCGGAA
oriT3_286-01	ATAAGAATGCGGCCGCGGCGTGATCTGGTGTTCACC	Amplifying homologous arms of oriT region on p3 for replacement of the oriT region with hygromycin resistance cassette containing FRT sites
oriT3_286-02/HmF	CTTTTGAAGCTAATTCGATCGGCCCCGAAAAGCAACCTATATGCCCC
oriT3_286-03/HmR	CAAGATCCCCAATTAATTAAGGACGGAGGGTATTGAGGTGAGTC
oriT3_286-04	ATAAGAATGCGGCCGCCCCCAGTTTCGCCAATTCAG
oriT3_286-DF	TCCCTGCATCGGCGATTTTC	Detecting the oriT region on p3 or its derivatives
oriT3_286-DR	GCCTTCCATGCCGCTTTTGC
TraI-01	TAGCTAGGAATTCGAGCTCGTGGCTGGCAGATGATCAGAC	Amplifying homologous arms of traI for replacement of traI on p2 with hygromycin resistance cassette containing FRT sites
TraI-02/Hm	CTTTTGAAGCTAATTCGATCGGCCTTCCCGGTCAGGACTGTTTC
TraI-03/Hm	CAAGATCCCCAATTAATTAAGGACGGTTATCGGGGACGTCATTCG
TraI-04	AAAGCTTGCATGCCTGCAGGGAGCATAAACGACACCTGGG
TraI-DF	CCCGGTATACCACGAGTACC	Detecting traI on p2 or its derivatives
TraI-DR	GCATGAACGAGGACGGTGTC
RmpA-DF	ATGGGCCGGATATCAAGGAG	Detecting rmpA gene on pV or its derivatives
RmpA-DR	GGAGTGCATGCATATACATC
oriTp2-F	AGCTTAAATCTGCAAAATTTTAATTTTGCGTAGTGTGTGGTGATTTTGTGGTGAGG	Annealing oriT of p2 to construct mini-plasmid pACYC184-Apr-oriTp3
oriTp2-R	GATCCCTCACCACAAAATCACCACACACTACGCAAAATTAAAATTTTGCAGATTTA
oriTp3-F	CCCAAGCTTAGAGACGGTGGTAAAGAGGC	Amplifying oriT of p3 to construct mini-plasmid pACYC184-Apr-oriTp3
oriTp3-R	CGGGATCCACTCACCTCAATACCCTCCC
oriTpV-F	GGCGGATCCCGGCGGTTTATTCAGAAAGATGC	Amplifying oriT of pV to construct mini-plasmid pACYC184-Apr-oriTpV
oriTpV-R	GGCAAGCTTTTGTCCGTGGCTGTCCACA
oriT2_286-01	CCCAAGCTTATGCCGCGTCGCTTGATCCTC	Amplifying homologous arms of oriT region for replacement of oriT on pKPHS2 with hygromycin resistance cassette containing FRT sites
oriT2_286-02	CTTTTGAAGCTAATTCGATCGGCCTAGTACCATACAATGCTGCACAGT
oriT2_286-03	CAAGATCCCCAATTAATTAAGGACGAAACACTGTGCAGCATTGTATGGT
oriT2_286-04	TAGTAAGGCTGCAAGTCTTGAAAA
oriT2_286-DF	AAACTTTTCAAGACTTGCAGCCTT	Detecting the oriT region on p2 or its derivatives
oriT2_286-DR	GTGATGCCGATTATTATCCAGG
IroN-qR	CGTCACCGGTACACCATCAA	Detecting iroN gene on pV or its derivatives
IroN-qF	CGCAAAATGCCAGGTGTCAA
Abbreviations: FRT, flippase recognition sites; oriT, origin of transfer.
