# Supplementary material for: Mobilizable plasmids drive the spread of antimicrobial resistance genes and virulence genes in Klebsiella pneumoniae
Source: Genome Med. 2023 Dec 1;15:106. doi: 10.1186/s13073-023-01260-w (PMC10691111; doi:10.1186/s13073-023-01260-w)
Supplement: Supplementary file 3 — Additional file 3: Table S3. Genomic information of 1,194 completely sequenced K. pneumoniae strains with 3,923 plasmids from GenBank. [file 13073_2023_1260_MOESM3_ESM.xlsx]

## Sheet: Data source
Table S3. Genomic information of 1,194 completely sequenced Klebsiella pneumoniae strains with 3,923 plasmids from GenBank.
GenBank assembly accession	Bioproject	Sample collection date	Submission date	Sample geographic location	Submitter organization
GCA_000009885.1	PRJDA21069	-	2005~1~5	USA: National Health Research Institutes	National Health Research Institutes
GCA_001548315.1	PRJDB4172	-	2015~9~15	Japan: The Jikei University School of Medicine	The Jikei University School of Medicine
GCA_003584585.1	PRJDB6962	2017~08	2018~6~5	Japan:Tokyo	Laboratory of Bacterial Genomics, Pathogen Genomics Center, National Institute of Infectious Diseases
GCA_003574235.1	PRJDB5929	2014~06~13	2018~7~20	Thailand:Bangkok	Thailand-Japan Research Collaboration Center on Emerging and Re-emerging infections, Research Institute for Microbial Diseases, Osaka University
GCA_003574255.1	PRJDB5929	2016~04~16	2018~7~20	Thailand:Bangkok	Thailand-Japan Research Collaboration Center on Emerging and Re-emerging infections, Research Institute for Microbial Diseases, Osaka University
GCA_003574275.1	PRJDB5929	2016~03~22	2018~7~20	Thailand:Bangkok	Thailand-Japan Research Collaboration Center on Emerging and Re-emerging infections, Research Institute for Microbial Diseases, Osaka University
GCA_010367305.1	PRJDB8047	2016~07~12	2019~4~26	Japan: Department of Microbiology, Tokyo Metropolitan Institute of Public Health	Department of Microbiology, Tokyo Metropolitan Institute of Public Health
GCA_009731405.1	PRJDB8799	2018	2019~11~18	Nepal:Kathmandu	Department of Microbiology, Juntendo University School of Medicine
GCA_014168575.1	PRJDB6962	2017~07~10	2020~7~21	Japan:Tokyo	Laboratory of Bacterial Genomics, Pathogen Genomics Center, National Institute of Infectious Diseases
GCA_014168655.1	PRJDB6962	2018~02~13	2020~7~21	Japan:Tokyo	Laboratory of Bacterial Genomics, Pathogen Genomics Center, National Institute of Infectious Diseases
GCA_014170935.1	PRJDB6962	2018~08~06	2020~7~21	Japan:Tokyo	Laboratory of Bacterial Genomics, Pathogen Genomics Center, National Institute of Infectious Diseases
GCA_014169335.1	PRJDB6962	2018~08~06	2020~7~21	Japan:Tokyo	Laboratory of Bacterial Genomics, Pathogen Genomics Center, National Institute of Infectious Diseases
GCA_015138775.1	PRJDB9036	2018~05~18	2020~10~8	Japan:Tokyo	Laboratory of Bacterial Genomics, Pathogen Genomics Center, National Institute of Infectious Diseases
GCA_013168295.1	PRJDB9720	2017~01	2020~5~20	Japan:Sapporo	Sapporo Medical University School of Medicine
GCA_013426775.1	PRJDB7521	2018	2020~7~8	Japan:Kanagawa	National Institute of Infectious Diseases
GCA_011764365.2	PRJDB6655	2015	2020~7~29	Viet Nam:Hanoi	National Institute of Infectious Diseases
GCA_014905815.1	PRJDB5126	2018~12	2020~9~23	Myanmar:Yangon	Osaka University
GCA_016629585.1	PRJEB6891	-	2020~12~7	United Kingdom: SC	SC
GCA_019702965.1	PRJDB11646	2011~11~09	2021~7~2	Japan	Toho University
GCA_019702985.1	PRJDB11646	2011~11~09	2021~7~2	Japan	Toho University
GCA_019703005.1	PRJDB11646	2011~11~18	2021~7~2	Japan	Toho University
GCA_019703025.1	PRJDB11646	2011~11~23	2021~7~2	Japan	Toho University
GCA_019703045.1	PRJDB11646	2011~11~23	2021~7~2	Japan	Toho University
GCA_019703065.1	PRJDB11646	2011~12~20	2021~7~2	Japan	Toho University
GCA_019703085.1	PRJDB11646	2011~12~24	2021~7~2	Japan	Toho University
GCA_019703105.1	PRJDB11646	2011~12~24	2021~7~2	Japan	Toho University
GCA_019703125.1	PRJDB11646	2012~01~05	2021~7~2	Japan	Toho University
GCA_019703145.1	PRJDB11646	2012~01~05	2021~7~2	Japan	Toho University
GCA_019703165.1	PRJDB11646	2012~01~05	2021~7~2	Japan	Toho University
GCA_019703185.1	PRJDB11646	2012~01~12	2021~7~2	Japan	Toho University
GCA_019703205.1	PRJDB11646	2012~01~12	2021~7~2	Japan	Toho University
GCA_019703225.1	PRJDB11646	2012~01~12	2021~7~2	Japan	Toho University
GCA_019703245.1	PRJDB11646	2012~01~12	2021~7~2	Japan	Toho University
GCA_019974175.1	PRJDB12144	2019~12~15	2021~8~27	not applicable	Tokyo University of Marine Science and Technology
GCA_000016305.1	PRJNA31	-	2007~7~5	USA: The Klebsiella pneumoniae Genome Sequencing Project	The Klebsiella pneumoniae Genome Sequencing Project
GCA_000220485.1	PRJNA67293	-	2011~7~12	South Korea: Macrogen Inc.	Macrogen Inc.
GCA_000240185.2	PRJNA78789		2011~12~27	China: shanghai	Shanghai Jiaotong University
GCA_000294365.1	PRJNA167369	-	2012~8~29	China: National Chung Hsing University	National Chung Hsing University
GCA_000512165.1	PRJNA78291	-	2013~12~30	Brazil	Laboratório Nacional de Computação Científica
GCA_000474015.1	PRJNA177782	-	2013~10~18	China: National Tsing Hua University	National Tsing Hua University
GCA_000364385.3	PRJNA183901	-	2016~1~4	USA	Sandia National Laboratories
GCA_000814805.1	PRJNA217288	-	2015~1~6	China: Taiwan	National Chung Hsing University
GCA_000813205.1	PRJNA217289	-	2015~1~2	USA: National Health Research Institutes	National Health Research Institutes
GCA_000733255.1	PRJNA221868	-	2014~7~24	USA	University of Pittsburgh
GCA_000597905.1	PRJNA226699	-	2014~3~19	USA	Igenbio Inc
GCA_000598005.1	PRJNA226698	-	2014~3~19	USA	Igenbio Inc
GCA_000281435.2	PRJNA73843	-	2014~5~27	USA: NISC	NISC
GCA_000695935.1	PRJNA198783	-	2014~5~27	USA	NISC
GCA_000714675.1	PRJNA173233	-	2014~6~27	USA	NISC
GCA_000281535.2	PRJNA73191	-	2014~7~2	USA	NIH Intramural Sequencing Center
GCA_000717515.1	PRJNA198784	-	2014~7~2	USA	NISC
GCA_000764615.1	PRJNA253300	-	2014~10~8	Nepal	University of Oxford
GCA_000739495.1	PRJNA248655	-	2014~8~14	USA: HHS Region 5	FNLCR
GCA_000742755.1	PRJNA253462	-	2014~8~21	USA	University of North Carolina at Chapel Hill
GCA_000775955.1	PRJNA261555	-	2014~11~13	China:Hangzhou	Sir Run Run Shaw Hospital, College of Medicine, Zhejiang University
GCA_000775375.1	PRJNA243858	-	2014~11~12	USA	NIH
GCA_000775395.1	PRJNA251381	-	2014~11~12	USA	NIH
GCA_000784945.1	PRJNA248880	-	2014~11~17	USA	NIH
GCA_000784985.1	PRJNA251378	-	2014~11~17	USA	NIH
GCA_000785005.1	PRJNA251380	-	2014~11~17	USA	NIH
GCA_000814305.1	PRJNA259789	-	2015~1~5	USA	JCVI
GCA_001006265.1	PRJNA271515	-	2015~5~13	-	food sience
GCA_001022035.1	PRJNA246471	-	2015~6~9	USA:Virginia	University of Oxford
GCA_001022175.1	PRJNA246471	-	2015~6~9	USA:Virginia	University of Oxford
GCA_001022235.1	PRJNA246471	-	2015~6~9	USA:Virginia	University of Oxford
GCA_000417225.2	PRJNA187290	-	2015~7~23	USA: JCVI	JCVI
GCA_000406765.2	PRJNA193167	-	2015~7~23	USA: JCVI	JCVI
GCA_000417265.2	PRJNA187296	-	2015~7~23	USA: JCVI	JCVI
GCA_001463165.1	PRJNA288422	-	2015~12~9	-	DR MGR Educational and Research Institute
GCA_001855315.1	PRJNA286828	2014	2016~10~27	Singapore	Tan Tock Seng Hospital
GCA_001721725.1	PRJNA293620	-	2016~9~8	USA: California	UCLA Medical Center
GCA_001741665.1	PRJNA293620	-	2016~9~8	USA: California	UCLA Medical Center
GCA_001741545.1	PRJNA293620	-	2016~9~8	USA: California	UCLA Medical Center
GCA_001611055.1	PRJNA295651	-	2016~4~5	Greece	RGNOSIS
GCA_001611095.1	PRJNA295651	-	2016~4~5	Greece	RGNOSIS
GCA_001746535.1	PRJNA295651	-	2016~9~26	Greece	RGNOSIS
GCA_001307175.1	PRJNA295237	-	2015~10~6	Korea: Seoul	Korea National Institute of Health, Korea Centers for Disease Control & Prevention
GCA_000465975.2	PRJNA212238	-	2015~10~22	Australia	SCELSE/NTU
GCA_001456055.3	PRJNA298912	-	2016~4~15	Canada: Calgary	Calgary Laboratory Services
GCA_001456095.3	PRJNA298912	-	2016~4~27	Canada: Calgary	Calgary Laboratory Services
GCA_001456135.1	PRJNA246471	-	2015~12~3	USA:Virginia	University of Oxford
GCA_001482345.1	PRJNA306571	-	2015~12~24	China: Harbin	State Key Laboratory of Urban Water Resource and Environment
GCA_001521895.1	PRJNA309157	-	2016~1~21	China: Jiangxi	The First Affiliated Hospital of Nanchang University
GCA_001530015.1	PRJNA307277	-	2016~1~22	China: Shanghai	Shanghai Ruijin Hospital Affiliated with Jiaotong University
GCA_001529935.1	PRJNA307276	-	2016~1~22	China: Shanghai	Shanghai Ruijin Hospital Affiliated with Jiaotong University
GCA_002951635.1	PRJNA231221	2014~05~11	2018~2~20	USA:DC	University of Maryland School of Medicine Institute for Genome Sciences (IGS) - sequencing center
GCA_002009075.1	PRJNA311034	2015~12~01	2017~3~2	USA: USAMRIID	USAMRIID
GCA_001675125.1	PRJNA284365	-	2016~6~22	USA	NHGRI/NIH
GCA_001648215.1	PRJNA279650	-	2016~5~19	USA	NHGRI
GCA_001663295.1	PRJNA279611	-	2016~6~15	USA	NHGRI
GCA_001663435.1	PRJNA279655	-	2016~6~16	USA	NHGRI
GCA_002116885.1	PRJNA317547	2015	2017~5~2	USA	USAMRIID
GCA_001663455.1	PRJNA279656	-	2016~6~16	USA	NHGRI
GCA_001936035.1	PRJNA279657	missing	2017~1~5	USA: NHGRI	NHGRI
GCA_001952875.1	PRJNA319426	-	2017~1~17	USA: New York	New York Medical College
GCA_001952895.1	PRJNA319426	-	2017~1~17	USA: New York	New York Medical College
GCA_001952915.1	PRJNA319426	-	2017~1~17	USA: New York	New York Medical College
GCA_001644765.1	PRJNA320133	-	2016~5~16	United Arab Emirates	Sheikh Khalifa General Hospital(SKGH)
GCA_001646625.1	PRJNA321220	-	2016~5~18	China: Beijing	Institute of Disease Control and Prevention
GCA_001705385.1	PRJNA322244	-	2016~8~16	Switzerland: Basel	Swiss Institute of Bioinformatics
GCA_001663195.1	PRJNA323746	-	2016~6~15	China: hangzhou	Zhejiang Sci-Tech University
GCA_001676825.1	PRJNA321635	-	2016~6~27	China: Beijing	Institute of Disease Control and Prevention
GCA_001704235.1	PRJNA296771	-	2016~8~12	USA: California	Centers for Disease Control and Prevention. Division of Healthcare Quality Promotion
GCA_001708245.1	PRJNA330755	-	2016~8~19	China: Taiwan	National Kaohsiung Normal University
GCA_001708225.1	PRJNA330755	-	2016~8~19	China: Taiwan	National Kaohsiung Normal University
GCA_001709275.1	PRJNA296771	-	2016~8~23	USA: Pennsylvania	Centers for Disease Control and Prevention. Division of Healthcare Quality Promotion
GCA_001709295.1	PRJNA296771	-	2016~8~23	USA: Minnesota	Centers for Disease Control and Prevention. Division of Healthcare Quality Promotion
GCA_016864395.1	PRJNA343398	2012~04~10	2021~2~11	Taiwan: Tainan	National Cheng Kung University
GCA_001870165.1	PRJNA246471	2007~08	2016~11~7	USA:Virginia	University of Oxford
GCA_001956965.1	PRJNA329409	2014~05~14	2017~1~19	Germany: Goettingen	University Medical Center Goettingen
GCA_002761315.1	PRJNA325419	2007~09~08	2017~11~7	China: Beijing	Beijing Institute of Genomics, Chinese Academy of Sciences
GCA_002761515.1	PRJNA301380	2010~07~08	2017~11~7	China:Beijing	Beijing Institute of Genomics, Chinese Academy of Sciences
GCA_001885255.2	PRJNA329409	2013~03~12	2016~12~5	Germany: Goettingen	University Medical Center Goettingen
GCA_002814015.1	PRJNA325418	2008~10~08	2017~12~7	China	Beijing Institute of Genomics, Chinese Academy of Sciences
GCA_001902335.1	PRJNA329409	2014~07~21	2016~12~13	Germany: Goettingen	University Medical Center Goettingen
GCA_001902535.1	PRJNA246471	2011~05	2016~12~13	USA:Virginia	University of Oxford
GCA_001902255.1	PRJNA246471	2011~10	2016~12~13	USA:Virginia	University of Oxford
GCA_001902355.1	PRJNA329409	2015~06~22	2016~12~13	Germany: Goettingen	University Medical Center Goettingen
GCA_001902215.1	PRJNA355274	2012~10	2016~12~13	USA:Minnesota	University of Minnesota
GCA_001902195.1	PRJNA355274	2013~01	2016~12~13	USA:Minnesota	University of Minnesota
GCA_001902235.1	PRJNA355274	2012~05	2016~12~13	USA:Minnesota	University of Minnesota
GCA_001902415.1	PRJNA329409	2013~03~12	2016~12~13	Germany: Goettingen	University Medical Center Goettingen
GCA_001902435.1	PRJNA329409	2013~04~05	2016~12~13	Germany: Goettingen	University Medical Center Goettingen
GCA_001902515.1	PRJNA329409	2013~04~05	2016~12~13	Germany: Goettingen	University Medical Center Goettingen
GCA_001902475.1	PRJNA354663	2015~03	2016~12~13	China	Southwest Medical University
GCA_001908515.1	PRJNA246471	2008~04	2016~12~19	USA:Virginia	University of Oxford
GCA_001908715.1	PRJNA246471	2010~08	2016~12~19	USA:Virginia	University of Oxford
GCA_001908595.1	PRJNA329409	2014~05~07	2016~12~19	Germany: Goettingen	University Medical Center Goettingen
GCA_001908895.1	PRJNA329409	2014~02~11	2016~12~19	Germany: Goettingen	University Medical Center Goettingen
GCA_001908875.1	PRJNA329409	2014~05~12	2016~12~19	Germany: Goettingen	University Medical Center Goettingen
GCA_001908625.1	PRJNA329409	2014~05~30	2016~12~19	Germany: Goettingen	University Medical Center Goettingen
GCA_001908655.1	PRJNA329409	2014~05~30	2016~12~19	Germany: Goettingen	University Medical Center Goettingen
GCA_001908675.1	PRJNA329409	2014~06~13	2016~12~19	Germany: Goettingen	University Medical Center Goettingen
GCA_001908695.1	PRJNA329409	2014~06~17	2016~12~19	Germany: Goettingen	University Medical Center Goettingen
GCA_001913175.1	PRJNA329409	2013~03~12	2016~12~21	Germany: Goettingen	University Medical Center Goettingen
GCA_001922465.1	PRJNA292904	missing	2016~12~27	USA: Centers for Disease Control and Prevention	Centers for Disease Control and Prevention
GCA_002951555.1	PRJNA358426	2009	2018~2~2	Brazil: Rio de Janeiro	University of California
GCA_002951595.1	PRJNA358426	2009	2018~2~2	Brazil: Rio de Janeiro	University of California
GCA_002163895.1	PRJNA360094	2015~05~04	2017~6~2	China: Shanghai	Shanghai Ruijin Hospital Affiliated with Jiaotong University
GCA_002850335.1	PRJNA360074	-	2018~1~3	-	University Medical Center Hamburg-Eppendorf
GCA_002850355.1	PRJNA360074	-	2018~1~3	-	University Medical Center Hamburg-Eppendorf
GCA_001939885.2	PRJNA349219	2015	2018~2~27	China:Fifth Affiliated Hospital of Wenzhou Medical University	Fifth Affiliated Hospital of Wenzhou Medical University
GCA_001952835.1	PRJNA360900	2004~10~26	2017~1~17	China: Taiwan	National Yang Ming University
GCA_002007665.1	PRJNA324148	-	2017~2~28	-	Geneva University Hospital
GCA_002055765.1	PRJNA292902	missing	2017~3~21	USA: Centers for Disease Control and Prevention	Centers for Disease Control and Prevention
GCA_002055855.1	PRJNA292904	missing	2017~3~21	USA: Centers for Disease Control and Prevention	Centers for Disease Control and Prevention
GCA_002056385.1	PRJNA292902	missing	2017~3~21	USA: Centers for Disease Control and Prevention	Centers for Disease Control and Prevention
GCA_002056475.1	PRJNA292904	missing	2017~3~21	USA: Centers for Disease Control and Prevention	Centers for Disease Control and Prevention
GCA_003031505.1	PRJNA278886	2012~05~12	2018~4~3	USA: Boston	Brigham & Women's Hospital
GCA_002156725.1	PRJNA376414	2004	2017~5~23	USA: New York, New York City	Houston Methodist Hospital
GCA_002156745.1	PRJNA376414	2014~06~11	2017~5~23	USA: Houston	Houston Methodist Hospital
GCA_002156785.1	PRJNA376414	2012~12~02	2017~5~23	USA: Houston	Houston Methodist Hospital
GCA_002113865.1	PRJNA378711	2010	2017~4~27	Norway	University of Oslo
GCA_003186535.1	PRJNA278886	2016	2018~6~5	USA:Boston	Brigham & Women's Hospital
GCA_002180075.1	PRJNA292904	missing	2017~6~8	USA: Centers for Disease Control and Prevention	Centers for Disease Control and Prevention
GCA_002180155.1	PRJNA292902	missing	2017~6~8	USA: Centers for Disease Control and Prevention	Centers for Disease Control and Prevention
GCA_002180175.1	PRJNA292902	missing	2017~6~8	USA: Centers for Disease Control and Prevention	Centers for Disease Control and Prevention
GCA_002180255.1	PRJNA292902	missing	2017~6~8	USA: Centers for Disease Control and Prevention	Centers for Disease Control and Prevention
GCA_002180315.1	PRJNA292902	missing	2017~6~8	USA: Centers for Disease Control and Prevention	Centers for Disease Control and Prevention
GCA_002180295.1	PRJNA292902	missing	2017~6~8	USA: Centers for Disease Control and Prevention	Centers for Disease Control and Prevention
GCA_002192315.1	PRJNA292902	missing	2017~6~13	USA: Centers for Disease Control and Prevention	Centers for Disease Control and Prevention
GCA_002192335.1	PRJNA292902	missing	2017~6~13	USA: Centers for Disease Control and Prevention	Centers for Disease Control and Prevention
GCA_002192375.1	PRJNA292902	missing	2017~6~13	USA: Centers for Disease Control and Prevention	Centers for Disease Control and Prevention
GCA_002197225.1	PRJNA292902	missing	2017~6~16	USA: Centers for Disease Control and Prevention	Centers for Disease Control and Prevention
GCA_002197505.1	PRJNA292902	missing	2017~6~16	USA: Centers for Disease Control and Prevention	Centers for Disease Control and Prevention
GCA_002202215.1	PRJNA292902	missing	2017~6~20	USA: Centers for Disease Control and Prevention	Centers for Disease Control and Prevention
GCA_002202235.1	PRJNA292902	missing	2017~6~20	USA: Centers for Disease Control and Prevention	Centers for Disease Control and Prevention
GCA_002202255.1	PRJNA292902	missing	2017~6~20	USA: Centers for Disease Control and Prevention	Centers for Disease Control and Prevention
GCA_002202275.1	PRJNA292904	missing	2017~6~20	USA: Centers for Disease Control and Prevention	Centers for Disease Control and Prevention
GCA_002202195.1	PRJNA292902	missing	2017~6~20	USA: Centers for Disease Control and Prevention	Centers for Disease Control and Prevention
GCA_002209405.1	PRJNA388820	missing	2017~6~27	China: Beijing Institute of Microbiology and Epidemiology	Beijing Institute of Microbiology and Epidemiology
GCA_002211905.1	PRJNA391323	2016~08~19	2017~6~30	USA: Nevada	Centers for Disease Control and Prevention. Division of Healthcare Quality Promotion
GCA_002211665.1	PRJNA391268	-	2017~6~30	-	University of Zurich
GCA_002243445.1	PRJNA396009	2009~09~01	2017~8~8	France: Kremlin-Bicetre	Faculte de Medecine, Universite Paris-Sud
GCA_003267985.1	PRJNA395223	missing	2018~6~26	USA: Genentech	Genentech
GCA_002249975.3	PRJNA556438	2012~09~26	2019~11~18	Australia: Victoria	Doherty Applied Microbial Genomics
GCA_002269295.1	PRJNA398333	2014~09	2017~8~24	China: Chongqing	Beijing Institute of Microbiology and Epidemiology
GCA_003597695.1	PRJNA396106	2015~02	2018~9~26	South Korea: Seoul	Yonsei University College of Medicine
GCA_003597735.1	PRJNA396106	2015~01~31	2018~9~26	South Korea: Seoul	Yonsei University College of Medicine
GCA_003597715.1	PRJNA396106	2014~11~27	2018~9~26	South Korea: Seoul	Yonsei University College of Medicine
GCA_003597755.1	PRJNA396106	2014~10~25	2018~9~26	South Korea: Seoul	Yonsei University College of Medicine
GCA_002278055.1	PRJNA397713	2013	2017~8~30	China: Ningbo	Beijing Institute of Microbiology and Epidemiology
GCA_002307335.2	PRJNA400335	2017~05~01	2018~3~2	United Kingdom	Public Health England
GCA_003194285.1	PRJNA401330	2012~01~20	2018~6~6	Sweden: Gothenburg	Chalmers University of Technology
GCA_003443755.1	PRJNA407116	2016~06	2018~9~4	Spain: Madrid	Hospital Universitario La Paz
GCA_003194325.1	PRJNA401330	-	2018~6~6	-	Chalmers University of Technology
GCA_001316565.3	PRJNA287968	missing	2017~10~24	South Africa: Durban	University of KwaZulu Natal
GCA_002386225.2	PRJNA231221	-	2017~11~6	-	University of Maryland School of Medicine Institute for Genome Sciences (IGS) - sequencing center
GCA_001316945.3	PRJNA287968	-	2017~10~24	-	University of KwaZulu Natal
GCA_003203435.1	PRJNA408002	2014~08~13	2018~6~8	China: Taiwan: Taipei	Taipei Veterans General Hospital and National Yang-Ming University
GCA_003856595.1	PRJNA413669	2009	2018~12~3	Sweden	Uppsala University
GCA_002636095.1	PRJNA231221	-	2017~10~18	-	University of Maryland School of Medicine Institute for Genome Sciences (IGS) - sequencing center
GCA_002591075.1	PRJNA231221	2014~12	2017~10~18	Canada:BC	University of Maryland School of Medicine Institute for Genome Sciences (IGS) - sequencing center
GCA_002635725.1	PRJNA231221	-	2017~10~18	-	University of Maryland School of Medicine Institute for Genome Sciences (IGS) - sequencing center
GCA_002636375.1	PRJNA231221	-	2017~10~18	-	University of Maryland School of Medicine Institute for Genome Sciences (IGS) - sequencing center
GCA_002587165.1	PRJNA231221	2013~07	2017~10~18	Canada:BC	University of Maryland School of Medicine Institute for Genome Sciences (IGS) - sequencing center
GCA_002587885.1	PRJNA231221	2014~01	2017~10~18	Canada:BC	University of Maryland School of Medicine Institute for Genome Sciences (IGS) - sequencing center
GCA_002636215.1	PRJNA231221	-	2017~10~18	-	University of Maryland School of Medicine Institute for Genome Sciences (IGS) - sequencing center
GCA_003073235.1	PRJNA414481	2017~04	2017~10~24	Thailand: Chonburi	Walter Reed Army Institute of Research
GCA_002741685.1	PRJNA351909	2013	2017~11~2	Australia: Melbourne	Microbiological Diagnostic Unit Public Health Laboratory, Melbourne
GCA_003006175.1	PRJNA348457	2015~06	2018~3~16	Pakistan	Uppsala University
GCA_002752955.1	PRJNA414489	2017~05	2017~11~6	Thailand: Chonburi	Walter Reed Army Institute of Research
GCA_002752775.1	PRJNA351909	-	2017~11~6	Australia: Microbiological Diagnostic Unit Public Health Laboratory, Melbourne	Microbiological Diagnostic Unit Public Health Laboratory, Melbourne
GCA_002752905.1	PRJNA351909	-	2017~11~6	Australia: Microbiological Diagnostic Unit Public Health Laboratory, Melbourne	Microbiological Diagnostic Unit Public Health Laboratory, Melbourne
GCA_002753055.1	PRJNA351909	-	2017~11~6	Australia: Microbiological Diagnostic Unit Public Health Laboratory, Melbourne	Microbiological Diagnostic Unit Public Health Laboratory, Melbourne
GCA_002753075.1	PRJNA351909	-	2017~11~6	Australia: Microbiological Diagnostic Unit Public Health Laboratory, Melbourne	Microbiological Diagnostic Unit Public Health Laboratory, Melbourne
GCA_002753165.1	PRJNA351909	not collected	2017~11~6	Australia: Microbiological Diagnostic Unit Public Health Laboratory, Melbourne	Microbiological Diagnostic Unit Public Health Laboratory, Melbourne
GCA_002752995.1	PRJNA351909	-	2017~11~6	Australia: Microbiological Diagnostic Unit Public Health Laboratory, Melbourne	Microbiological Diagnostic Unit Public Health Laboratory, Melbourne
GCA_002753355.1	PRJNA351909	-	2017~11~6	Australia: Microbiological Diagnostic Unit Public Health Laboratory, Melbourne	Microbiological Diagnostic Unit Public Health Laboratory, Melbourne
GCA_002753375.1	PRJNA351909	-	2017~11~6	Australia: Microbiological Diagnostic Unit Public Health Laboratory, Melbourne	Microbiological Diagnostic Unit Public Health Laboratory, Melbourne
GCA_002753405.1	PRJNA351909	not collected	2017~11~6	Australia: Microbiological Diagnostic Unit Public Health Laboratory, Melbourne	Microbiological Diagnostic Unit Public Health Laboratory, Melbourne
GCA_002753555.1	PRJNA351909	not collected	2017~11~6	Australia: Microbiological Diagnostic Unit Public Health Laboratory, Melbourne	Microbiological Diagnostic Unit Public Health Laboratory, Melbourne
GCA_002752975.1	PRJNA351909	-	2017~11~6	Australia: Microbiological Diagnostic Unit Public Health Laboratory, Melbourne	Microbiological Diagnostic Unit Public Health Laboratory, Melbourne
GCA_002753605.1	PRJNA351909	-	2017~11~6	Australia: Microbiological Diagnostic Unit Public Health Laboratory, Melbourne	Microbiological Diagnostic Unit Public Health Laboratory, Melbourne
GCA_003932915.1	PRJNA351750	2014~08~01	2018~12~10	China:beijing	Peking University Third Hospital
GCA_002787755.1	PRJNA416193	2015	2017~11~20	South Korea: Seoul	Yonsei University College of medicine
GCA_002786755.1	PRJNA416193	2014	2017~11~20	South Korea: Seoul	Yonsei University College of medicine
GCA_003031325.1	PRJNA418211	2016~08	2018~4~3	Thailand	Chiang Mai University
GCA_003031345.1	PRJNA418370	2016~09	2018~4~3	Thailand	Chiang Mai University
GCA_002812365.1	PRJNA397262	2014~01~13	2017~12~6	Australia: Victoria	Doherty Applied Microbial Genomics
GCA_002812385.1	PRJNA397262	2014~09~24	2017~12~6	Australia: Victoria	Doherty Applied Microbial Genomics
GCA_002812665.1	PRJNA395086	2011~09	2017~12~6	USA: Chicago, IL	Northwestern University Feinberg School of Medicine
GCA_002813595.1	PRJNA391004	unknown	2017~12~7	Singapore	University of Melbourne
GCA_002831525.1	PRJNA420594	-	2017~12~10	-	Department of Laboratory Medicine
GCA_002845965.1	PRJNA420616	-	2017~12~20	-	Department of Laboratory Medicine
GCA_002845865.1	PRJNA420654	-	2017~12~20	-	Department of Laboratory Medicine
GCA_002845905.1	PRJNA420765	-	2017~12~20	-	Department of Laboratory Medicine
GCA_002845925.1	PRJNA420767	-	2017~12~20	-	Department of Laboratory Medicine
GCA_002845885.1	PRJNA420766	-	2017~12~20	-	Department of Laboratory Medicine
GCA_002845945.1	PRJNA420653	-	2017~12~20	-	Department of Laboratory Medicine
GCA_002833445.1	PRJNA420753	2016~11	2017~12~12	USA: New York City	Medini Annavajhala's shared submissions
GCA_002833425.1	PRJNA420753	2016~12	2017~12~12	USA: New York City	Medini Annavajhala's shared submissions
GCA_002833465.1	PRJNA420753	2016~12	2017~12~12	USA: New York City	Medini Annavajhala's shared submissions
GCA_002966875.1	PRJNA421241	2016~03~05	2018~3~2	China: Hangzhou	The First Affiliated Hospital College of Medicine Zhejiang University
GCA_002848545.1	PRJNA422495	2017~05~17	2017~12~28	China:Shanghai	Department of Laboratory Medicine
GCA_002848585.1	PRJNA422508	2016~04~18	2017~12~28	China:Shanghai	Department of Laboratory Medicine
GCA_002848565.1	PRJNA422509	2008~12~09	2017~12~28	China:Shanghai	Department of Laboratory Medicine
GCA_002848605.1	PRJNA423165	2016~01	2017~12~28	Switzerland: Basel	University of Zurich
GCA_002850275.3	PRJNA427082	2009~03	2019~5~22	China: Shenyang	National Natural Science Foundation of China
GCA_004010995.1	PRJNA427077	2008	2019~1~10	Sweden: Stockholm	Uppsala University
GCA_002870985.1	PRJNA428158	-	2018~1~10	-	Department of Laboratory Medicine
GCA_002871025.1	PRJNA428159	-	2018~1~10	-	Department of Laboratory Medicine
GCA_002870905.1	PRJNA428136	-	2018~1~10	-	Department of Laboratory Medicine
GCA_002870925.1	PRJNA428135	-	2018~1~10	-	Department of Laboratory Medicine
GCA_002870865.1	PRJNA428155	-	2018~1~10	-	Department of Laboratory Medicine
GCA_002870885.1	PRJNA428157	-	2018~1~10	-	Department of Laboratory Medicine
GCA_002870945.1	PRJNA428161	-	2018~1~10	-	Department of Laboratory Medicine
GCA_004014965.1	PRJNA428137	2016~09~29	2019~1~14	South Korea: Seoul	Korea Food Research Institute
GCA_002887435.1	PRJNA428749	-	2018~1~17	-	Londrina State University
GCA_002893825.1	PRJNA422171	2015	2018~1~21	China	The Hong Kong Polytechnic University
GCA_002811335.4	PRJNA353728	2017	2018~6~14	China: Sichuan, Chengdu	West China Hospital, Sichuan University
GCA_009497695.1	PRJNA407397	2009	2019~11~4	China	Beijing Institute of Genomics,Chinese Academy of Sciences
GCA_009497735.1	PRJNA407397	2013	2019~11~4	China	Beijing Institute of Genomics,Chinese Academy of Sciences
GCA_003953905.1	PRJNA407397	2014	2018~12~18	China	Beijing Institute of Genomics,Chinese Academy of Sciences
GCA_009497755.1	PRJNA407397	2014	2019~11~4	China	Beijing Institute of Genomics,Chinese Academy of Sciences
GCA_003367555.1	PRJNA430804	2014~05~20	2018~8~8	China: Fujian Province	Peking University People's Hospital
GCA_004119955.1	PRJNA430814	2014~05~22	2019~1~30	China: Fujian Province	Peking University People's Hospital
GCA_004119975.1	PRJNA430818	2014~09~18	2019~1~30	China: Fujian Province	Peking University People's Hospital
GCA_004119995.1	PRJNA430866	2014~11~30	2019~1~30	China: Fujian Province	Peking University People's Hospital
GCA_004120075.1	PRJNA430910	2014~12~07	2019~1~30	China: Fujian Province	Peking University People's Hospital
GCA_004120095.1	PRJNA430911	2014~12~02	2019~1~30	China: Fujian Province	Peking University People's Hospital
GCA_004120115.1	PRJNA430932	2011~05~12	2019~1~30	China: Inner Mongolia Autonomous Prefecture	Peking University People's Hospital
GCA_004120175.1	PRJNA430915	2014~10~14	2019~1~30	China: Fujian Province	Peking University People's Hospital
GCA_004120135.1	PRJNA430923	2014~10~11	2019~1~30	China: Fujian Province	Peking University People's Hospital
GCA_004120035.1	PRJNA430926	2014~10~14	2019~1~30	China: Fujian Province	Peking University People's Hospital
GCA_004120055.1	PRJNA430916	2014~06~13	2019~1~30	China: Fujian Province	Peking University People's Hospital
GCA_004120155.1	PRJNA430920	2014~09~23	2019~1~30	China: Fujian Province	Peking University People's Hospital
GCA_002903005.1	PRJNA430813	2016	2018~1~29	USA	NIH
GCA_002903025.1	PRJNA430813	2016	2018~1~29	USA	NIH
GCA_002935085.1	PRJNA430813	2016	2018~2~4	USA	NIH
GCA_003076555.1	PRJNA431464	2009	2018~5~1	Iran	University of Melbourne
GCA_001887985.4	PRJNA353728	2015~11~12	2019~2~28	China: Sichuan	West China Hospital, Sichuan University
GCA_002944845.1	PRJNA432625	2016~10~24	2018~2~12	China:Nanchang	First Affiliated Hospital of Nanchang University, Nanchang University
GCA_002948565.1	PRJNA292904	missing	2018~2~19	USA: Centers for Disease Control and Prevention	Centers for Disease Control and Prevention
GCA_001701835.2	PRJNA307517	2013~11~08	2018~12~6	Greece: Athens	The Unniversity of Queensland
GCA_001701425.2	PRJNA307517	2013~02~18	2018~12~6	Greece: Athens	The Unniversity of Queensland
GCA_001701845.2	PRJNA307517	2012~11~29	2018~12~6	Greece: Athens	The Unniversity of Queensland
GCA_001702045.2	PRJNA307517	2012~03~12	2018~12~6	Greece: Athens	The Unniversity of Queensland
GCA_002258145.4	PRJNA353728	2015~04	2019~8~22	China: Sichuan, Chengdu	West China Hospital, Sichuan University
GCA_002968475.1	PRJNA316321	missing	2018~3~5	USA: FDA/CDC	FDA/CDC
GCA_002968495.1	PRJNA316321	missing	2018~3~5	USA: FDA/CDC	FDA/CDC
GCA_002970895.1	PRJNA435632	2008~06~11	2018~3~6	China	Jinshan Hospital, Shanghai Medical College, Fudan University
GCA_003010735.1	PRJNA292904	missing	2018~3~19	USA: Centers for Disease Control and Prevention	Centers for Disease Control and Prevention
GCA_003368025.1	PRJNA311034	2015~12~01	2018~8~9	USA: USAMRIID	USAMRIID
GCA_003030145.1	PRJNA243331	2012~05~10	2018~4~2	Germany	FDA/CFSAN
GCA_002257935.4	PRJNA353728	2015~07	2019~9~11	China: Sichuan, Chengdu	West China Hospital, Sichuan University
GCA_003692695.1	PRJNA448361	2017	2018~10~29	China: Hunan	Hunan Academy of Forestry
GCA_002164835.4	PRJNA353728	2016~08	2019~8~16	China: Yibin, Sichuan	West China Hospital, Sichuan University
GCA_002853435.3	PRJNA353728	2017	2019~8~16	China: Zigong, Sichuan	West China Hospital, Sichuan University
GCA_002811325.3	PRJNA353728	2017	2019~9~6	China: Sichuan, Chengdu	West China Hospital, Sichuan University
GCA_003054385.1	PRJNA448464	2017~07~06	2018~4~17	China	SOUTHWEST MEDICAL UNIVERSITY
GCA_002852945.3	PRJNA353728	2016~11~03	2019~8~16	China: Yibin, Sichuan	West China Hospital, Sichuan University
GCA_002852995.3	PRJNA353728	2016~10~24	2018~10~2	China: Leshan, Sichuan	West China Hospital, Sichuan University
GCA_003038215.3	PRJNA353728	2016~07~18	2019~9~11	China: Chengdu, Sichuan	West China Hospital, Sichuan University
GCA_003037325.3	PRJNA353728	2017~06~15	2019~8~22	China: Chengdu, Sichuan	West China Hospital, Sichuan University
GCA_002258055.3	PRJNA353728	2015~04	2019~9~6	China: Sichuan, Chengdu	West China Hospital, Sichuan University
GCA_003056445.1	PRJNA449447	-	2018~4~18	-	Hospital Universitari Vall d'Hebron
GCA_015290985.1	PRJNA449686	2017~03	2020~11~9	China:Qingdao	Qingdao Agricultural Universtiy
GCA_003076915.1	PRJNA449808	-	2018~5~2	-	University of Basel
GCA_003069525.1	PRJNA292902	missing	2018~4~24	USA: Centers for Disease Control and Prevention	Centers for Disease Control and Prevention
GCA_003071305.1	PRJNA292902	missing	2018~4~25	USA: Centers for Disease Control and Prevention	Centers for Disease Control and Prevention
GCA_003073315.1	PRJNA292902	missing	2018~4~28	USA: Centers for Disease Control and Prevention	Centers for Disease Control and Prevention
GCA_003073335.1	PRJNA292904	missing	2018~4~28	USA: Centers for Disease Control and Prevention	Centers for Disease Control and Prevention
GCA_003073675.1	PRJNA316321	missing	2018~4~30	USA: FDA/CDC	FDA/CDC
GCA_003074015.1	PRJNA316321	missing	2018~4~30	USA: FDA/CDC	FDA/CDC
GCA_003111805.2	PRJNA449865	-	2019~7~11	China:Zhejiang	Zhejiang University
GCA_003112125.1	PRJNA449865	-	2018~5~10	-	Zhejiang University
GCA_003111885.2	PRJNA449865	-	2019~7~11	-	Zhejiang University
GCA_002852975.3	PRJNA353728	2016~12~06	2019~8~16	China: Dazhou, Sichuan	West China Hospital, Sichuan University
GCA_003037615.2	PRJNA353728	2017~06~14	2018~5~21	China: Sichuan	West China Hospital, Sichuan University
GCA_003181055.1	PRJNA472712	unknown	2018~5~31	Sweden	Uppsala University
GCA_003181095.1	PRJNA472712	unknown	2018~5~31	Sweden	Uppsala University
GCA_003181135.1	PRJNA472712	unknown	2018~5~31	Sweden	Uppsala University
GCA_003429545.1	PRJNA473597	2014~12~02	2018~8~28	China: Taiwan	Chung Shan Medical University
GCA_003204465.1	PRJNA292902	missing	2018~6~10	USA: Centers for Disease Control and Prevention	Centers for Disease Control and Prevention
GCA_003204175.1	PRJNA292904	missing	2018~6~10	USA: Centers for Disease Control and Prevention	Centers for Disease Control and Prevention
GCA_007833555.1	PRJNA473315	1981~04~29	2019~8~5	USA: University of Iowa Hospitals and Clinics Iowa City, IA	Uppsala University
GCA_007833575.1	PRJNA473316	Unknown	2019~8~5	USA: Walter Reed Army Medical Center	Uppsala University
GCA_003286975.1	PRJNA477655	2013	2018~7~3	China: Zhejiang	Beijing Institute of Microbiology and Epidemiology
GCA_003285145.1	PRJNA477658	2013	2018~7~2	China: Anhui	Beijing Institute of Microbiology and Epidemiology
GCA_003286995.1	PRJNA477912	2015	2018~7~3	China	The Hong Kong Polytechnic University
GCA_009930975.1	PRJNA477755	2013	2020~1~27	China: Ningbo	Beijing Institute of Genomics,Chinese Academy of Sciences
GCA_009930995.1	PRJNA477755	2013	2020~1~27	China: Handan	Beijing Institute of Genomics,Chinese Academy of Sciences
GCA_009931015.1	PRJNA477755	2015	2020~1~27	China: Guangzhou	Beijing Institute of Genomics,Chinese Academy of Sciences
GCA_009931035.1	PRJNA477755	2012	2020~1~27	China: Chongqing	Beijing Institute of Genomics,Chinese Academy of Sciences
GCA_009931075.1	PRJNA477755	2014	2020~1~27	China: Beijing	Beijing Institute of Genomics,Chinese Academy of Sciences
GCA_009931055.1	PRJNA477755	2013	2020~1~27	China: Beijing	Beijing Institute of Genomics,Chinese Academy of Sciences
GCA_009931095.1	PRJNA477755	2013	2020~1~27	China: Beijing	Beijing Institute of Genomics,Chinese Academy of Sciences
GCA_009931175.1	PRJNA477755	2011	2020~1~27	China: Beijing	Beijing Institute of Genomics,Chinese Academy of Sciences
GCA_003288375.1	PRJNA316321	missing	2018~7~5	USA: FDA/CDC	FDA/CDC
GCA_003368365.1	PRJNA479760	-	2018~8~9	-	National Institute of Biomedical Genomics
GCA_003330945.1	PRJNA480538	2017~04	2018~7~20	South Korea: Yellow sea	Korea Research Institute of Bioscience & Biotechnology
GCA_003408615.1	PRJNA302185	2015	2018~8~20	USA: Centers for Disease Control and Prevention. Division of Healthcare Quality Promotion	Centers for Disease Control and Prevention. Division of Healthcare Quality Promotion
GCA_003432405.1	PRJNA483353	2017~09	2018~8~30	China	Harbin Veterinary Research Institute, Chinese Academy of Agricultural Sciences
GCA_002164855.2	PRJNA353728	2016~09	2018~8~27	China: Yibin, Sichuan	West China Hospital, Sichuan University
GCA_003432145.1	PRJNA486877	-	2018~8~30	Australia: University of Melbourne	University of Melbourne
GCA_003432245.1	PRJNA486877	-	2018~8~30	Australia: University of Melbourne	University of Melbourne
GCA_003432285.1	PRJNA486877	-	2018~8~30	Australia: University of Melbourne	University of Melbourne
GCA_003432265.1	PRJNA486877	2006	2018~8~30	USA	University of Melbourne
GCA_003432165.1	PRJNA486877	-	2018~8~30	Australia: University of Melbourne	University of Melbourne
GCA_003432185.1	PRJNA486877	-	2018~8~30	Australia: University of Melbourne	University of Melbourne
GCA_003432205.1	PRJNA486877	-	2018~8~30	Australia: University of Melbourne	University of Melbourne
GCA_003590665.1	PRJNA486877	-	2018~9~24	Australia: University of Melbourne	University of Melbourne
GCA_004801235.1	PRJNA487839	2018~01~30	2019~4~19	China: Hangzhou	Sir Run Run Shaw Hospital, School of Medicine, Zhejiang University
GCA_001887995.2	PRJNA353728	2016~05~20	2018~9~4	China: Sichuan	West China Hospital, Sichuan University
GCA_014854815.1	PRJNA488147	2016~10	2020~10~6	China	Zhejiang University
GCA_003957455.1	PRJNA488268	-	2018~12~20	-	Washington University School of Medicine
GCA_006304565.1	PRJNA489400	2018~01~25	2019~6~12	China:Shanghai	Chengdu Medical College
GCA_003571525.1	PRJNA292904	missing	2018~9~16	USA: Centers for Disease Control and Prevention	Centers for Disease Control and Prevention
GCA_003571585.1	PRJNA292902	missing	2018~9~16	USA: Centers for Disease Control and Prevention	Centers for Disease Control and Prevention
GCA_003571545.1	PRJNA292902	missing	2018~9~16	USA: Centers for Disease Control and Prevention	Centers for Disease Control and Prevention
GCA_003571605.1	PRJNA292904	missing	2018~9~16	USA: Centers for Disease Control and Prevention	Centers for Disease Control and Prevention
GCA_003571645.1	PRJNA292904	missing	2018~9~16	USA: Centers for Disease Control and Prevention	Centers for Disease Control and Prevention
GCA_003571705.1	PRJNA292904	missing	2018~9~16	USA: Centers for Disease Control and Prevention	Centers for Disease Control and Prevention
GCA_003571745.1	PRJNA292904	missing	2018~9~16	USA: Centers for Disease Control and Prevention	Centers for Disease Control and Prevention
GCA_009834285.1	PRJNA489756	2018~05~12	2020~1~8	China:Shanghai	Chengdu Medical College
GCA_003660185.1	PRJEB6891	-	2018~10~16	United Kingdom: SC	SC
GCA_003660205.1	PRJEB6891	-	2018~10~16	United Kingdom: SC	SC
GCA_003703775.1	PRJNA495896	-	2018~10~31	-	Beijing Institute of Microbiology and Epidemiology
GCA_003261955.3	PRJNA353728	2017~07	2021~2~25	China: Chengdu, Sichuan	West China Hospital, Sichuan University
GCA_003711065.1	PRJNA353728	2018	2018~11~5	China: Chengdu, Sichuan	West China Hospital, Sichuan University
GCA_003790485.1	PRJNA477005	2013~11~24	2018~11~19	Italy: Aosta	Northern Arizona University
GCA_003812085.1	PRJNA231221	Unknown	2018~11~21	USA: US Food and Drug Administration	US Food and Drug Administration
GCA_003812105.1	PRJNA231221	2016~04~07	2018~11~21	USA: US Food and Drug Administration	US Food and Drug Administration
GCA_003815075.1	PRJNA498720	-	2018~11~24	-	Fujian Provincial Hospital
GCA_003815095.1	PRJNA498720	-	2018~11~24	-	Fujian Provincial Hospital
GCA_003850165.1	PRJNA433394	Unknown	2018~11~29	USA: JCVI	JCVI
GCA_006494895.1	PRJNA449865	2018	2019~6~27	China:Zhejiang	Zhejiang University
GCA_006494915.1	PRJNA449865	2017~08	2019~6~27	China:Zhejiang	Zhejiang University
GCA_002970375.3	PRJNA433394	2015	2018~12~6	USA: Ohio	JCVI
GCA_003855315.1	PRJNA505543	2014	2018~12~2	Norway	University of Melbourne
GCA_003855535.1	PRJNA505940	2017~11~03	2018~12~2	China: Henan	Zhengzhou University
GCA_003855555.1	PRJNA505947	2017~11~10	2018~12~2	China: Henan	Zhengzhou University
GCA_003855515.1	PRJNA506506	2015	2018~12~2	China	The Hong Kong Polytechnic University
GCA_003856475.1	PRJNA506788	2018~09	2018~12~3	China: zhejiang	Zhejiang Hospital
GCA_003860645.2	PRJNA483246	2018~04~12	2019~5~22	United Kingdom	Public Health England
GCA_003931835.1	PRJNA507542	2018~06~17	2018~12~9	China	(Institute of Drug Discovery & Development
GCA_003934185.1	PRJNA488070	not applicable	2018~12~11	USA: New Jersey Medical School-Rutgers University	New Jersey Medical School-Rutgers University
GCA_011065345.1	PRJNA503964	-	2020~3~5	-	University of Bergen
GCA_011065365.1	PRJNA503964	2010	2020~3~5	Tanzania: Dar es Salaam	University of Bergen
GCA_011065385.1	PRJNA503964	-	2020~3~5	-	University of Bergen
GCA_004135795.1	PRJNA508868	2014~09	2019~2~4	Thailand: Chiang Mai	Chiang Mai University
GCA_009684575.1	PRJNA509091	2016~04~14	2019~11~20	China: Shandong	Peking University People's hospital
GCA_009684615.1	PRJNA509089	-	2019~11~20	-	Peking University People's hospital
GCA_003963495.1	PRJNA509538	-	2018~12~23	-	Charles University in Prague
GCA_004006035.1	PRJNA512142	2014~09~24	2019~1~9	China: Ningbo	Ningbo First Hospital
GCA_004332075.1	PRJNA512469	2018~10~09	2019~3~7	Canada: Montreal	Public Health Agency of Canada
GCA_009387945.1	PRJNA514280	2012	2019~10~29	Laos	IHU Mediteranee Infection
GCA_009387915.1	PRJNA514429	2012	2019~10~29	Laos	IHU Mediteranee Infection
GCA_009387775.1	PRJNA515022	2012	2019~10~29	Laos	IHU Mediteranee Infection
GCA_009387815.1	PRJNA515025	2012	2019~10~29	Thailand	IHU Mediteranee Infection
GCA_004118955.1	PRJNA516531	2017~07~04	2019~1~30	China:Nanchang	Chinese Human genome center at Shanghai
GCA_004137665.1	PRJNA508419	2015	2019~2~5	China: Guangzhou, Guangdong	Nanfang Hospital, Southern Medical University
GCA_004141975.1	PRJNA481972	2012~09~10	2019~2~6	Canada:Quebec City	Universite Laval
GCA_004209795.1	PRJNA521675	2018	2019~2~19	India	Christian Medical College
GCA_004295605.1	PRJNA521748	missing	2019~2~25	Brazil: UFMG	UFMG
GCA_004295385.1	PRJNA522835	2018	2019~2~25	India	Christian Medical College
GCA_004295405.1	PRJNA522836	2017	2019~2~25	India	Christian Medical College
GCA_002852365.2	PRJNA353728	2017~04~05	2019~2~28	China: Sichuan, Chengdu	West China Hospital, Sichuan University
GCA_003037005.2	PRJNA353728	missing	2019~2~28	China: Chengdu, Sichuan	West China Hospital, Sichuan University
GCA_002300675.2	PRJNA400676	2016	2019~2~28	India	Christian Medical College
GCA_002909775.2	PRJNA427764	2017	2019~2~28	India	Christian Medical College
GCA_004319525.1	PRJNA523082	2018	2019~2~28	India	Christian Medical College
GCA_002257765.2	PRJNA353728	2016~06	2019~2~28	China: Sichuan, Chengdu	West China Hospital, Sichuan University
GCA_004322795.1	PRJNA353728	2018	2019~3~3	China: Chengdu, Sichuan	West China Hospital, Sichuan University
GCA_002811305.2	PRJNA353728	2017	2019~3~5	China: Sichuan, Chengdu	West China Hospital, Sichuan University
GCA_004322995.1	PRJNA279675	2015	2019~3~4	USA	NHGRI
GCA_004322955.1	PRJNA279669	2014	2019~3~4	USA	NHGRI
GCA_002918585.2	PRJNA430813	2014	2019~3~6	USA	NIH
GCA_004924315.1	PRJNA288601	2016~06	2019~4~30	USA: MN	Centers for Disease Control and Prevention. Division of Healthcare Quality Promotion
GCA_005347525.1	PRJNA525329	2018~06~20	2019~5~14	India	RAJIV GANDHI CENTRE FOR BIOTECHNOLOGY
GCA_009867115.1	PRJNA526630	2017	2020~1~14	Italy:Palermo	University of Florence
GCA_002853475.2	PRJNA353728	2017	2019~3~25	China: Sichuan	West China Hospital, Sichuan University
GCA_011752495.1	PRJNA533219	2015	2020~3~25	China	The Hong Kong Polytechnic University
GCA_010183605.1	PRJNA534178	-	2020~2~5	-	Peking University People's Hospital
GCA_010183625.1	PRJNA534178	-	2020~2~5	-	Peking University People's Hospital
GCA_010183645.1	PRJNA534178	2017~08~01	2020~2~5	China:Beijing	Peking University People's Hospital
GCA_010183665.1	PRJNA534178	-	2020~2~5	-	Peking University People's Hospital
GCA_010183685.1	PRJNA534178	2017~10~18	2020~2~5	China:Wuhan	Peking University People's Hospital
GCA_010183705.1	PRJNA534178	-	2020~2~5	-	Peking University People's Hospital
GCA_010183725.1	PRJNA534178	-	2020~2~5	-	Peking University People's Hospital
GCA_013378155.1	PRJNA539891	2018~08	2020~7~1	Switzerland: Bern	University of Bern
GCA_013378175.1	PRJNA539891	2018~11	2020~7~1	Switzerland: Bern	University of Bern
GCA_013378195.1	PRJNA539891	2018~12	2020~7~1	Switzerland: Bern	University of Bern
GCA_013378215.1	PRJNA539891	2019~01	2020~7~1	Switzerland: Bern	University of Bern
GCA_013378235.1	PRJNA539891	2019~01	2020~7~1	Switzerland: Bern	University of Bern
GCA_013378255.1	PRJNA539891	2018~10	2020~7~1	Switzerland: Bern	University of Bern
GCA_013378275.1	PRJNA539891	2018~08	2020~7~1	Switzerland: Bern	University of Bern
GCA_013378295.1	PRJNA539891	2018~09	2020~7~1	Switzerland: Bern	University of Bern
GCA_013378315.1	PRJNA539891	2018~09	2020~7~1	Switzerland: Bern	University of Bern
GCA_005239265.1	PRJNA485133	-	2019~5~8	-	University of Pittsburgh
GCA_005239285.1	PRJNA485133	-	2019~5~8	-	University of Pittsburgh
GCA_011129215.1	PRJNA528846	2015~04~01	2020~3~10	China: Taiwan:Taichung	Chung Shan Medical University
GCA_011106605.1	PRJNA528846	2015~01~30	2020~3~10	China: Taiwan:Taichung	Chung Shan Medical University
GCA_011106775.1	PRJNA528846	2014~12~19	2020~3~10	China: Taiwan:Taichung	Chung Shan Medical University
GCA_011106795.1	PRJNA528846	2015~02~10	2020~3~10	China: Taiwan:Taichung	Chung Shan Medical University
GCA_009914235.1	PRJNA541650	2015~09~01	2020~1~22	China	Lishui Hospital, Zhejiang University School of Medicine
GCA_008373035.2	PRJNA541593	-	2020~1~28	-	Lishui Hospital, Zhejiang University School of Medicine
GCA_006974165.1	PRJNA542978	2017~10	2019~7~15	China: Wenzhou	wenzhou medical university
GCA_009914255.1	PRJNA542597	2011~10~06	2020~1~22	China	Lishui Hospital, Zhejiang University School of Medicine
GCA_013377395.1	PRJNA353728	2018	2020~6~30	China: Chengdu, Sichuan	West China Hospital, Sichuan University
GCA_005853785.1	PRJNA477921	2016	2019~5~27	China	The Hong Kong Polytechnic University
GCA_005854245.1	PRJNA477921	2016	2019~5~27	China	The Hong Kong Polytechnic University
GCA_005854025.1	PRJNA477921	2016	2019~5~27	China	The Hong Kong Polytechnic University
GCA_005885775.1	PRJNA483246	2016~12~19	2019~5~29	United Kingdom	Public Health England
GCA_005944305.1	PRJNA483246	2019~01~14	2019~6~4	United Kingdom	Public Health England
GCA_019444635.1	PRJNA547434	2016	2021~8~3	China	The Hong Kong Polytechnic University
GCA_010586985.1	PRJNA542320	not collected	2020~2~14	USA	University of Alabama at Birmingham
GCA_006364295.1	PRJNA231221	Unknown	2019~6~19	USA:VA	US Food and Drug Administration
GCA_008122285.1	PRJNA548051	2015~11~11	2019~8~28	China: Taiwan	National Yang-Ming University
GCA_008122305.1	PRJNA548051	2015~11~23	2019~8~28	China: Taiwan	National Yang-Ming University
GCA_006459145.1	PRJNA549322	not applicable	2019~6~25	USA: Hackensack-Meridian Health Center for Discovery and Innovation	Hackensack-Meridian Health Center for Discovery and Innovation
GCA_002251875.3	PRJNA389557	2016~08~01	2019~7~11	Thailand: Nakhon Pathom	JCVI
GCA_002248115.3	PRJNA389557	2016~11~04	2019~7~11	Thailand: Nakhon Pathom	JCVI
GCA_006965405.3	PRJNA549416	2016~09~23	2019~9~25	China	School of Medicine, Shanghai Jiaotong University
GCA_008728695.1	PRJNA553055	2018~05~04	2019~9~30	China: Hangzhou	Sir Run Run Shaw Hospital, School of Medicine, Zhejiang University
GCA_007873865.1	PRJNA470778	2015~03~18	2019~8~7	Viet Nam: Ho Chi Minh	Pasteur Institute in Ho Chi Minh City
GCA_007197815.1	PRJNA529535	2018~02~07	2019~7~21	China: Tianjin	Nankai University
GCA_007999005.1	PRJNA529535	2017~06~23	2019~7~23	China: Tianjin	Nankai University
GCA_008065415.1	PRJNA554399	2018~12~12	2019~8~22	South Korea: Seoul	Seoul Metropolitan Government Research Institute of Public Health and Environment
GCA_009720445.1	PRJNA555326	2017~09~29	2019~11~29	USA:Houston	The University of Texas Health Science Center at Houston
GCA_013407495.1	PRJNA550175	-	2020~7~13	-	University Campus Bio-medico of Rome
GCA_013407685.1	PRJNA550175	-	2020~7~13	-	University Campus Bio-medico of Rome
GCA_013407605.1	PRJNA550175	2017	2020~7~13	Italy	University Campus Bio-medico of Rome
GCA_013407715.1	PRJNA550175	2017	2020~7~13	Italy	University Campus Bio-medico of Rome
GCA_013407825.1	PRJNA550175	2017	2020~7~13	Italy	University Campus Bio-medico of Rome
GCA_013407965.1	PRJNA550175	-	2020~7~13	-	University Campus Bio-medico of Rome
GCA_013408125.1	PRJNA550175	-	2020~7~13	-	University Campus Bio-medico of Rome
GCA_013408255.1	PRJNA550175	2017	2020~7~13	Italy	University Campus Bio-medico of Rome
GCA_013408385.1	PRJNA550175	2017	2020~7~13	Italy	University Campus Bio-medico of Rome
GCA_013408505.1	PRJNA550175	-	2020~7~13	-	University Campus Bio-medico of Rome
GCA_013408625.1	PRJNA550175	2017	2020~7~13	Italy	University Campus Bio-medico of Rome
GCA_013408755.1	PRJNA550175	2016	2020~7~13	Italy	University Campus Bio-medico of Rome
GCA_013409055.1	PRJNA550175	2016	2020~7~13	Italy	University Campus Bio-medico of Rome
GCA_013409165.1	PRJNA550175	2016	2020~7~13	Italy	University Campus Bio-medico of Rome
GCA_008931345.1	PRJNA550014	2014~05~30	2019~10~9	Australia: Sydney	University of Oxford
GCA_008931565.1	PRJNA550014	2007~01~17	2019~10~9	Australia: Sydney	University of Oxford
GCA_011045595.1	PRJNA559783	2015	2020~3~2	China: Shandong	Beijing Institute of Microbiology and Epidemiology
GCA_013282295.1	PRJNA559807	2018~03~08	2020~6~5	Norway:Aas	Norwegian University of Life Sciences
GCA_012169405.1	PRJNA560092	2017~07~21	2020~4~8	China: Anhui	The second hospital of Anhui Medical University
GCA_008121515.1	PRJNA529592	2016	2019~8~28	USA: Pittsburgh, Pennsylvania	University of Pittsburgh
GCA_003038135.2	PRJNA353728	2016~12~29	2020~11~23	China: Chengdu, Sichuan	West China Hospital, Sichuan University
GCA_002852785.2	PRJNA353728	2017~01~05	2020~11~23	China: Sichuan, Chengdu	West China Hospital, Sichuan University
GCA_008369685.1	PRJNA563201	2013	2019~9~11	China: Chongqing	P094-1
GCA_008386255.1	PRJNA562695	2018~03~14	2019~9~16	China	Renji Hospital, School of Medicine, Shanghai Jiaotong University
GCA_008386275.1	PRJNA562695	2018~02~24	2019~9~16	China	Renji Hospital, School of Medicine, Shanghai Jiaotong University
GCA_009937845.1	PRJNA513450	-	2020~1~28	-	ICMR- National Institute of Pathology and VVMC Safdarjung Hospital Campus, New Delhi -110029
GCA_008632415.1	PRJNA565355	2018~09	2019~9~22	China	college of life science
GCA_008632935.2	PRJNA564512	-	2020~2~11	-	Faculte de Medecine, Universite Paris-Sud
GCA_008693425.1	PRJNA231221	Unknown	2019~9~25	USA: MI	US Food and Drug Administration
GCA_008693405.1	PRJNA231221	Unknown	2019~9~25	USA: MI	US Food and Drug Administration
GCA_008693445.1	PRJNA231221	Unknown	2019~9~25	USA: MI	US Food and Drug Administration
GCA_008728415.1	PRJNA573505	2018~05~18	2019~9~30	China:Hangzhou	Zhejiang Provincial People's Hospital
GCA_009740025.1	PRJNA574008	2018	2019~12~11	China: Taiwan	national health research institutes
GCA_009740045.1	PRJNA574008	2018	2019~12~11	China: Taiwan	national health research institutes
GCA_009740085.1	PRJNA574008	2018	2019~12~11	China: Taiwan	national health research institutes
GCA_009025895.1	PRJNA549322	2003	2019~10~14	USA: Hackensack-Meridian Health Center for Discovery and Innovation	Hackensack-Meridian Health Center for Discovery and Innovation
GCA_009884395.1	PRJNA575128	2018~05~08	2020~1~15	China	Sir Run Run Shaw Hospital, College of Medicine, Zhejiang University
GCA_011066505.1	PRJNA503173	2016	2020~3~6	China	The Hong Kong Polytechnic University
GCA_009556655.1	PRJNA579868	2018~03	2019~11~5	Japan	Saitama medical university
GCA_009884415.1	PRJNA575105	2018~08~26	2020~1~15	China	Sir Run Run Shaw Hospital, College of Medicine, Zhejiang University
GCA_009601745.1	PRJNA449090	2013	2019~11~6	USA:Chicago	Northwestern University Feinberg School of Medicine
GCA_009648995.1	PRJNA541977	2017~11	2019~11~11	United Kingdom	FDA Center for Food Safety and Applied Nutrition
GCA_009734105.1	PRJNA591422	2017~01~24	2019~12~7	Bangladesh: Dhaka	Cardiff University
GCA_009755705.1	PRJNA549322	2016	2019~12~16	USA: Hackensack-Meridian Health Center for Discovery and Innovation	Hackensack-Meridian Health Center for Discovery and Innovation
GCA_009791495.1	PRJNA591422	2017~04~17	2019~12~23	Bangladesh: Dhaka	Cardiff University
GCA_009791475.1	PRJNA591422	2017~07~02	2019~12~23	Bangladesh: Dhaka	Cardiff University
GCA_009833945.1	PRJNA540114	2019~01~04	2020~1~8	China	Zhengzhou University
GCA_009856585.1	PRJNA597257	2019~01~10	2020~1~11	China: Shanghai	Fudan University
GCA_014189335.1	PRJNA534306	2016	2020~8~14	Canada	Public Health Agency of Canada
GCA_011045775.1	PRJNA599031	2019~06	2020~3~2	China: Sichuan province	Yangzhou University
GCA_018279185.1	PRJNA599216	2016~09~15	2021~5~5	China:Hebei, Zhangjiakou	Chinese Academy of Medical Sciences &Peking Union Medical College
GCA_011006575.1	PRJNA600779	2012~06	2020~2~24	China:Shanghai	Shanghai Jiao Tong University School of Medicine
GCA_009906895.1	PRJNA599291	2018~01~04	2020~1~20	China: Guangzhou, Guangdong	Nanfang Hospital
GCA_009906875.1	PRJNA599295	2018~02~05	2020~1~20	China: Guangzhou, Guangdong	Nanfang Hospital
GCA_009909325.1	PRJNA594105	2017~07~20	2020~1~21	South Korea: Seoul	Korea University
GCA_009909305.1	PRJNA594107	2017~07~24	2020~1~21	South Korea: Seoul	Korea University
GCA_015910145.1	PRJNA599404	2014~09~29	2020~12~10	Canada:Ontario	Public Health Ontario
GCA_015910165.1	PRJNA599404	2015~12~14	2020~12~10	Canada:Ontario	Public Health Ontario
GCA_010450855.1	PRJNA604666	2018~07~14	2020~2~12	China	zhengzhou university
GCA_011022255.1	PRJNA607401	2018~11~22	2020~2~26	China	zhengzhou university
GCA_011058615.1	PRJNA595073	-	2020~2~26	-	Gamaleya Research Center for Epidemiology and Microbiology
GCA_011068365.1	PRJNA609348	2018~10~12	2020~3~9	USA: Auburn, AL	Auburn University
GCA_013416035.1	PRJNA539891	2011~03~03	2020~7~15	Switzerland: Bern	University of Bern
GCA_013416055.1	PRJNA539891	2006~05~23	2020~7~15	Switzerland: Bern	University of Bern
GCA_013416085.1	PRJNA539891	2019~02	2020~7~15	Switzerland:Bern	University of Bern
GCA_013416105.1	PRJNA539891	2019~05	2020~7~15	Switzerland:Bern	University of Bern
GCA_013416125.1	PRJNA539891	2019~04	2020~7~15	Switzerland:Bern	University of Bern
GCA_011765385.1	PRJNA597816	2017~12~26	2020~3~29	China:Jiangxi,Nanchang	First Affiliated Hospital of Nanchang University
GCA_011765405.1	PRJNA598275	2017~12~07	2020~3~29	China:Nanchang	First Affiliated Hospital of Nanchang University
GCA_011765425.1	PRJNA598527	2017~11~27	2020~3~29	China:Jiangxi,Nanchang	First Affiliated Hospital of Nanchang University
GCA_015238655.1	PRJNA613645	2019~11~23	2020~11~5	China	GensKey Gene Technology Co. Ltd.
GCA_015238895.1	PRJNA613645	2019~11~18	2020~11~5	China	GensKey Gene Technology Co. Ltd.
GCA_015239135.1	PRJNA613645	2019~10~29	2020~11~5	China	GensKey Gene Technology Co. Ltd.
GCA_015239295.1	PRJNA613645	2019~10~14	2020~11~5	China	GensKey Gene Technology Co. Ltd.
GCA_011769725.1	PRJNA613904	2018~12	2020~3~30	Czech Republic: Prague	Charles University in Prague
GCA_011769805.1	PRJNA613905	2019~05	2020~3~30	Czech Republic: Prague	Charles University in Prague
GCA_011769825.1	PRJNA613905	2019~06	2020~3~30	Czech Republic: Prague	Charles University in Prague
GCA_011784905.1	PRJNA564526	-	2020~3~31	-	National Medicines Institute
GCA_016864275.1	PRJNA615326	-	2021~2~11	-	Gumushane University
GCA_012113615.1	PRJNA616311	2017~10	2020~4~7	China: Jiangsu	Nanjing Agricultural University
GCA_012113635.1	PRJNA616320	2018~05	2020~4~7	China: Anhui	Nanjing Agricultural University
GCA_012113655.1	PRJNA616352	2019~05	2020~4~7	China: Shandong	Nanjing Agricultural University
GCA_012166915.1	PRJNA616339	2018~06	2020~4~8	China: Jiangxi	Nanjing Agricultural University
GCA_012167075.1	PRJNA616344	2018~07	2020~4~8	China: Shandong	Nanjing Agricultural University
GCA_012167215.1	PRJNA616349	2018~07	2020~4~8	China: Hebei	Nanjing Agricultural University
GCA_012167385.1	PRJNA616351	2018~09	2020~4~8	China: Heilongjiang	Nanjing Agricultural University
GCA_012168575.2	PRJNA616107	2016	2020~4~9	China: Shanghai	Renji Hospital, School of Medicine, Shanghai Jiaotong University
GCA_013376535.2	PRJNA622869	2019	2021~6~24	-	Sun-yat Sen University
GCA_013376555.1	PRJNA622869	2019	2020~6~29	China: Sun-yat Sen University	Sun-yat Sen University
GCA_013376595.1	PRJNA622869	2016	2020~6~29	China: Sun-yat Sen University	Sun-yat Sen University
GCA_017815795.1	PRJNA624988	2019~01	2021~4~7	China:Zhengzhou	microbial pathogenic ecology group
GCA_012944055.1	PRJNA623171	2016~03~14	2020~5~2	China	The second hospital of Anhui Medical University
GCA_012971265.1	PRJNA625837	2017	2020~5~4	South Korea: Busan	Yonsei University College of medicine
GCA_012971285.1	PRJNA625837	2016	2020~5~4	South Korea: Busan	Yonsei University College of medicine
GCA_012971305.1	PRJNA625837	2016	2020~5~4	South Korea: Busan	Yonsei University College of medicine
GCA_012971325.1	PRJNA625837	2016	2020~5~4	South Korea: Busan	Yonsei University College of medicine
GCA_012971365.1	PRJNA625837	2016	2020~5~4	South Korea: Busan	Yonsei University College of medicine
GCA_012971205.1	PRJNA625837	2016	2020~5~4	South Korea: Busan	Yonsei University College of medicine
GCA_012971485.1	PRJNA625837	2016	2020~5~4	South Korea: Busan	Yonsei University College of medicine
GCA_012972215.1	PRJNA625837	-	2020~5~4	-	Yonsei University College of medicine
GCA_012963525.1	PRJNA625837	2016	2020~5~4	South Korea: Busan	Yonsei University College of medicine
GCA_012971525.1	PRJNA625837	2016	2020~5~4	South Korea: Busan	Yonsei University College of medicine
GCA_012972235.1	PRJNA625837	-	2020~5~4	-	Yonsei University College of medicine
GCA_012964005.1	PRJNA625837	2016	2020~5~4	South Korea: Busan	Yonsei University College of medicine
GCA_012971585.1	PRJNA625837	2017	2020~5~4	South Korea: Jeonnam	Yonsei University College of medicine
GCA_012971425.1	PRJNA625837	2017	2020~5~4	South Korea: Jeonnam	Yonsei University College of medicine
GCA_012971665.1	PRJNA625837	2017	2020~5~4	South Korea: Jeonnam	Yonsei University College of medicine
GCA_012972205.1	PRJNA625837	-	2020~5~4	-	Yonsei University College of medicine
GCA_012964645.1	PRJNA625837	2017	2020~5~4	South Korea: Jeonnam	Yonsei University College of medicine
GCA_012963405.1	PRJNA625837	2017	2020~5~4	South Korea: Jeonnam	Yonsei University College of medicine
GCA_012971385.1	PRJNA625837	2017	2020~5~4	South Korea: Jeonnam	Yonsei University College of medicine
GCA_012971935.1	PRJNA625837	-	2020~5~4	-	Yonsei University College of medicine
GCA_012971345.1	PRJNA625837	2016	2020~5~4	South Korea: Jeonnam	Yonsei University College of medicine
GCA_012971445.1	PRJNA625837	2016	2020~5~4	South Korea: Jeonnam	Yonsei University College of medicine
GCA_012964785.1	PRJNA625837	2016	2020~5~4	South Korea: Jeonnam	Yonsei University College of medicine
GCA_012971625.1	PRJNA625837	2016	2020~5~4	South Korea: Jeonnam	Yonsei University College of medicine
GCA_012971545.1	PRJNA625837	2016	2020~5~4	South Korea: Jeonnam	Yonsei University College of medicine
GCA_012964135.1	PRJNA625837	2016	2020~5~4	South Korea: Jeonnam	Yonsei University College of medicine
GCA_012964305.1	PRJNA625837	2016	2020~5~4	South Korea: Jeonnam	Yonsei University College of medicine
GCA_012971605.1	PRJNA625837	2016	2020~5~4	South Korea: Jeonnam	Yonsei University College of medicine
GCA_012965825.1	PRJNA625837	2016	2020~5~4	South Korea: Jeonnam	Yonsei University College of medicine
GCA_012965405.1	PRJNA625837	2016	2020~5~4	South Korea: Jeonnam	Yonsei University College of medicine
GCA_012971565.1	PRJNA625837	2016	2020~5~4	South Korea: Jeonnam	Yonsei University College of medicine
GCA_012964525.1	PRJNA625837	2016	2020~5~4	South Korea: Jeonnam	Yonsei University College of medicine
GCA_012963835.1	PRJNA625837	2016	2020~5~4	South Korea: Jeonnam	Yonsei University College of medicine
GCA_012971405.1	PRJNA625837	2016	2020~5~4	South Korea: Jeonnam	Yonsei University College of medicine
GCA_012971685.1	PRJNA625837	2016	2020~5~4	South Korea: Jeonnam	Yonsei University College of medicine
GCA_012966865.1	PRJNA625837	2016	2020~5~4	South Korea: Jeonnam	Yonsei University College of medicine
GCA_012964925.1	PRJNA625837	2016	2020~5~4	South Korea: Jeonnam	Yonsei University College of medicine
GCA_012965115.1	PRJNA625837	2016	2020~5~4	South Korea: Jeonnam	Yonsei University College of medicine
GCA_012965545.1	PRJNA625837	2016	2020~5~4	South Korea: Jeonnam	Yonsei University College of medicine
GCA_012962335.1	PRJNA625837	2017	2020~5~4	South Korea: Chungbuk	Yonsei University College of medicine
GCA_012965685.1	PRJNA625837	2017	2020~5~4	South Korea: Chungbuk	Yonsei University College of medicine
GCA_012967125.1	PRJNA625837	2017	2020~5~4	South Korea: Chungbuk	Yonsei University College of medicine
GCA_012971985.1	PRJNA625837	-	2020~5~4	-	Yonsei University College of medicine
GCA_012967565.1	PRJNA625837	2016	2020~5~4	South Korea: Chungbuk	Yonsei University College of medicine
GCA_012965225.1	PRJNA625837	2016	2020~5~4	South Korea: Chungbuk	Yonsei University College of medicine
GCA_012971645.1	PRJNA625837	2016	2020~5~4	South Korea: Chungbuk	Yonsei University College of medicine
GCA_012971465.1	PRJNA625837	2016	2020~5~4	South Korea: Chungbuk	Yonsei University College of medicine
GCA_012967785.1	PRJNA625837	2016	2020~5~4	South Korea: Chungbuk	Yonsei University College of medicine
GCA_012968365.1	PRJNA625837	2016	2020~5~4	South Korea: Chungbuk	Yonsei University College of medicine
GCA_012968985.1	PRJNA625837	2016	2020~5~4	South Korea: Chungbuk	Yonsei University College of medicine
GCA_012969865.1	PRJNA625837	2016	2020~5~4	South Korea: Chungbuk	Yonsei University College of medicine
GCA_012963645.1	PRJNA625837	2017	2020~5~4	South Korea: Gangwon	Yonsei University College of medicine
GCA_012967385.1	PRJNA625837	2017	2020~5~4	South Korea: Gangwon	Yonsei University College of medicine
GCA_012970185.1	PRJNA625837	2017	2020~5~4	South Korea: Gangwon	Yonsei University College of medicine
GCA_012970225.1	PRJNA625837	2017	2020~5~4	South Korea: Gangwon	Yonsei University College of medicine
GCA_012965965.1	PRJNA625837	2017	2020~5~4	South Korea: Gangwon	Yonsei University College of medicine
GCA_012969665.1	PRJNA625837	2016	2020~5~4	South Korea: Gangwon	Yonsei University College of medicine
GCA_012968805.1	PRJNA625837	2016	2020~5~4	South Korea: Gangwon	Yonsei University College of medicine
GCA_012969415.1	PRJNA625837	2016	2020~5~4	South Korea: Gangwon	Yonsei University College of medicine
GCA_012970245.1	PRJNA625837	2016	2020~5~4	South Korea: Gangwon	Yonsei University College of medicine
GCA_012970325.1	PRJNA625837	2016	2020~5~4	South Korea: Gangwon	Yonsei University College of medicine
GCA_012970025.1	PRJNA625837	2016	2020~5~4	South Korea: Gangwon	Yonsei University College of medicine
GCA_012971995.1	PRJNA625837	-	2020~5~4	-	Yonsei University College of medicine
GCA_012970345.1	PRJNA625837	2016	2020~5~4	South Korea: Gangwon	Yonsei University College of medicine
GCA_012970405.1	PRJNA625837	2016	2020~5~4	South Korea: Gangwon	Yonsei University College of medicine
GCA_012970305.1	PRJNA625837	2016	2020~5~4	South Korea: Gangwon	Yonsei University College of medicine
GCA_012966645.1	PRJNA625837	2016	2020~5~4	South Korea: Gangwon	Yonsei University College of medicine
GCA_012970265.1	PRJNA625837	2017	2020~5~4	South Korea: Gyeonggi	Yonsei University College of medicine
GCA_012970385.1	PRJNA625837	2017	2020~5~4	South Korea: Gyeonggi	Yonsei University College of medicine
GCA_012970425.1	PRJNA625837	2017	2020~5~4	South Korea: Gyeonggi	Yonsei University College of medicine
GCA_012970485.1	PRJNA625837	2016	2020~5~4	South Korea: Gyeonggi	Yonsei University College of medicine
GCA_012970465.1	PRJNA625837	2016	2020~5~4	South Korea: Gyeonggi	Yonsei University College of medicine
GCA_012967985.1	PRJNA625837	2016	2020~5~4	South Korea: Gyeonggi	Yonsei University College of medicine
GCA_012971505.1	PRJNA625837	2016	2020~5~4	South Korea: Gyeonggi	Yonsei University College of medicine
GCA_012970545.1	PRJNA625837	2016	2020~5~4	South Korea: Gyeonggi	Yonsei University College of medicine
GCA_012970565.1	PRJNA625837	2016	2020~5~4	South Korea: Gyeonggi	Yonsei University College of medicine
GCA_012970585.1	PRJNA625837	2017	2020~5~4	South Korea: Seoul	Yonsei University College of medicine
GCA_012970605.1	PRJNA625837	2017	2020~5~4	South Korea: Seoul	Yonsei University College of medicine
GCA_012970625.1	PRJNA625837	2017	2020~5~4	South Korea: Seoul	Yonsei University College of medicine
GCA_012970645.1	PRJNA625837	2016	2020~5~4	South Korea: Seoul	Yonsei University College of medicine
GCA_012970685.1	PRJNA625837	2016	2020~5~4	South Korea: Seoul	Yonsei University College of medicine
GCA_012970705.1	PRJNA625837	2016	2020~5~4	South Korea: Seoul	Yonsei University College of medicine
GCA_012970725.1	PRJNA625837	2016	2020~5~4	South Korea: Seoul	Yonsei University College of medicine
GCA_012972285.1	PRJNA625837	-	2020~5~4	-	Yonsei University College of medicine
GCA_012972055.1	PRJNA625837	-	2020~5~4	-	Yonsei University College of medicine
GCA_012972045.1	PRJNA625837	-	2020~5~4	-	Yonsei University College of medicine
GCA_012972085.1	PRJNA625837	-	2020~5~4	-	Yonsei University College of medicine
GCA_012972125.1	PRJNA625837	-	2020~5~4	-	Yonsei University College of medicine
GCA_012972175.1	PRJNA625837	-	2020~5~4	-	Yonsei University College of medicine
GCA_012972165.1	PRJNA625837	-	2020~5~4	-	Yonsei University College of medicine
GCA_012972395.1	PRJNA625837	-	2020~5~4	-	Yonsei University College of medicine
GCA_012972405.1	PRJNA625837	-	2020~5~4	-	Yonsei University College of medicine
GCA_012972385.1	PRJNA625837	-	2020~5~4	-	Yonsei University College of medicine
GCA_012972445.1	PRJNA625837	-	2020~5~4	-	Yonsei University College of medicine
GCA_012972345.1	PRJNA625837	-	2020~5~4	-	Yonsei University College of medicine
GCA_012972305.1	PRJNA625837	-	2020~5~4	-	Yonsei University College of medicine
GCA_012972325.1	PRJNA625837	-	2020~5~4	-	Yonsei University College of medicine
GCA_001699105.2	PRJNA261555	2013~12~15	2021~7~20	China:Hangzhou	Sir Run Run Shaw Hospital, College of Medicine, Zhejiang University
GCA_016804025.1	PRJNA628847	2016~10~03	2021~2~3	China:Yunnan	The First Affiliated Hospital of Kunming Medical University
GCA_014524525.1	PRJNA629309	2015~05	2020~9~11	Brazil: Sao Paulo	Universidade Federal de Sao Paulo
GCA_002967795.2	PRJNA400267	2018	2020~5~27	India	Christian Medical College
GCA_011742585.2	PRJNA613369	2019	2020~7~9	India	Christian Medical College
GCA_011742415.2	PRJNA613369	2019	2020~7~9	India	Christian Medical College
GCA_013283935.1	PRJNA635516	2019~05	2020~6~7	China: Wuxi	SOUTHWEST MEDICAL UNIVERSITY
GCA_011742515.2	PRJNA613369	2019	2020~10~23	India	Christian Medical College
GCA_013305305.1	PRJNA633552	2013	2020~6~9	USA	Texas A&M Center for Phage Technology
GCA_014170015.1	PRJNA636827	2018~11	2020~8~12	USA:Maine	Wadsworth Center, New York State Department of Health
GCA_014170035.1	PRJNA636827	-	2020~8~12	-	Wadsworth Center, New York State Department of Health
GCA_013305325.1	PRJNA631348	2016	2020~6~9	Australia: Brisbane	The University of Queensland
GCA_007421875.2	PRJNA554879	2019~06~04	2021~6~16	USA: Gainesville	University of Florida
GCA_007421865.2	PRJNA554876	2019~05~06	2021~6~16	USA: Gainesville	University of Florida
GCA_007421885.2	PRJNA554878	2019~05~06	2021~6~16	USA: Gainesville	University of Florida
GCA_013348905.1	PRJNA638288	2019~04~27	2020~6~17	China: Hunan	The Second Affiliated Hospital, University of South China
GCA_013348965.1	PRJNA638288	2019~04~25	2020~6~17	China: Hunan	The Second Affiliated Hospital, University of South China
GCA_013348945.1	PRJNA638288	2019~04~24	2020~6~17	China: Hunan	The Second Affiliated Hospital, University of South China
GCA_013348985.1	PRJNA638288	2019~04~15	2020~6~18	China: Hunan	The Second Affiliated Hospital, University of South China
GCA_013349005.1	PRJNA638288	2019~04~15	2020~6~18	China: Hunan	The Second Affiliated Hospital, University of South China
GCA_013349025.1	PRJNA638288	2019~04~15	2020~6~18	China: Hunan	The Second Affiliated Hospital, University of South China
GCA_013348925.1	PRJNA638288	2019~04~13	2020~6~17	China: Hunan	The Second Affiliated Hospital, University of South China
GCA_013348885.1	PRJNA638288	2019~04~12	2020~6~17	China: Hunan	The Second Affiliated Hospital, University of South China
GCA_013349045.1	PRJNA638288	2019~04~03	2020~6~18	China: Hunan	The Second Affiliated Hospital, University of South China
GCA_013349065.1	PRJNA638288	2019~04~12	2020~6~18	China: Hunan	The Second Affiliated Hospital, University of South China
GCA_013349085.1	PRJNA638288	2019~04~03	2020~6~18	China: Hunan	The Second Affiliated Hospital, University of South China
GCA_018336835.1	PRJNA639385	2020~04	2021~5~11	China: Hangzhou	Sir Run Run Shaw Hospital
GCA_013704985.1	PRJNA605147	2017	2020~7~24	United Kingdom	The REHAB Consortium
GCA_013611495.1	PRJNA605147	2017	2020~7~24	United Kingdom	The REHAB Consortium
GCA_013706045.1	PRJNA605147	-	2020~7~24	-	The REHAB Consortium
GCA_013707355.1	PRJNA605147	-	2020~7~24	-	The REHAB Consortium
GCA_013708685.1	PRJNA605147	-	2020~7~24	-	The REHAB Consortium
GCA_013782105.1	PRJNA605147	2017	2020~7~28	United Kingdom	The REHAB Consortium
GCA_013783245.1	PRJNA605147	2017	2020~7~28	United Kingdom	The REHAB Consortium
GCA_013724605.1	PRJNA605147	2017	2020~7~27	United Kingdom	The REHAB Consortium
GCA_013729075.1	PRJNA605147	2017	2020~7~27	United Kingdom	The REHAB Consortium
GCA_013730675.1	PRJNA605147	2017	2020~7~27	United Kingdom	The REHAB Consortium
GCA_013731305.1	PRJNA605147	2017	2020~7~27	United Kingdom	The REHAB Consortium
GCA_013731735.1	PRJNA605147	2017	2020~7~27	United Kingdom	The REHAB Consortium
GCA_013745295.1	PRJNA605147	2017	2020~7~27	United Kingdom	The REHAB Consortium
GCA_013734035.1	PRJNA605147	2017	2020~7~27	United Kingdom	The REHAB Consortium
GCA_013735155.1	PRJNA605147	2017	2020~7~27	United Kingdom	The REHAB Consortium
GCA_013735895.1	PRJNA605147	2017	2020~7~27	United Kingdom	The REHAB Consortium
GCA_013736155.1	PRJNA605147	2017	2020~7~27	United Kingdom	The REHAB Consortium
GCA_013737695.1	PRJNA605147	2017	2020~7~27	United Kingdom	The REHAB Consortium
GCA_013791265.1	PRJNA605147	2017	2020~7~28	United Kingdom	The REHAB Consortium
GCA_013792545.1	PRJNA605147	2017	2020~7~28	United Kingdom	The REHAB Consortium
GCA_013796245.1	PRJNA605147	2017	2020~7~28	United Kingdom	The REHAB Consortium
GCA_013796485.1	PRJNA605147	2017	2020~7~28	United Kingdom	The REHAB Consortium
GCA_013805705.1	PRJNA605147	2017	2020~7~28	United Kingdom	The REHAB Consortium
GCA_013811445.1	PRJNA605147	2017	2020~7~28	United Kingdom	The REHAB Consortium
GCA_013811845.1	PRJNA605147	2017	2020~7~28	United Kingdom	The REHAB Consortium
GCA_013813035.1	PRJNA605147	2017	2020~7~28	United Kingdom	The REHAB Consortium
GCA_013826045.1	PRJNA605147	2017	2020~7~28	United Kingdom	The REHAB Consortium
GCA_013834745.1	PRJNA605147	2017	2020~7~28	United Kingdom	The REHAB Consortium
GCA_013895695.1	PRJNA605147	2017	2020~7~29	United Kingdom	The REHAB Consortium
GCA_018831545.1	PRJNA641146	2015~06~02	2021~6~10	China	The First Affiliated Hospital, College of Medicine, Zhejiang University
GCA_009738595.2	PRJNA590644	2018~12	2020~10~29	Italy: Lecco	University of Florence
GCA_017894285.1	PRJNA631924	2003	2021~4~9	Poland: Wroclaw	University of Wroclaw
GCA_017894305.1	PRJNA631924	2003	2021~4~9	Poland: Wroclaw	University of Wroclaw
GCA_011742285.2	PRJNA613369	2019	2021~4~7	India	Christian Medical College
GCA_013423825.1	PRJNA645642	2018	2020~7~19	China:Fujian	South China Agricultural University
GCA_019455345.1	PRJNA646893	2020	2021~8~5	USA:New York City	Icahn School of Medicine
GCA_013694405.1	PRJNA549322	2009	2020~7~26	USA: Hackensack-Meridian Health Center for Discovery and Innovation	Hackensack-Meridian Health Center for Discovery and Innovation
GCA_013694425.1	PRJNA549322	2010	2020~7~26	USA: Hackensack-Meridian Health Center for Discovery and Innovation	Hackensack-Meridian Health Center for Discovery and Innovation
GCA_014123345.1	PRJNA650159	-	2020~8~10	China: Lishui Hospital, Zhejiang University School of Medicine	Lishui Hospital, Zhejiang University School of Medicine
GCA_014826045.1	PRJNA529587	2017~08~11	2020~9~30	Israel	tel-aviv sourasky medical center
GCA_014304835.1	PRJNA657141	2014	2020~8~26	Singapore	National University of Singapore
GCA_011742505.2	PRJNA613369	2019	2020~10~23	India	Christian Medical College
GCA_014333235.1	PRJNA271899	-	2020~8~29	-	Broad Institute
GCA_014361115.1	PRJNA659360	2011	2020~9~1	China:Shanghai	Huashan Hospital, Fudan University
GCA_014495765.1	PRJNA660340	2015~05~19	2020~9~9	Germany	University of Cologne
GCA_014495785.1	PRJNA660340	2015~02~16	2020~9~9	Germany	University of Cologne
GCA_014725775.1	PRJNA662452	2015	2020~9~24	Singapore	National University of Singapore
GCA_014725755.1	PRJNA662447	-	2020~9~24	-	Wenzhou Medical University
GCA_012029895.2	PRJNA395086	unknown	2020~9~22	USA: Chicago, IL	Northwestern University Feinberg School of Medicine
GCA_012030545.2	PRJNA395086	unknown	2020~9~22	USA: Chicago, IL	Northwestern University Feinberg School of Medicine
GCA_012029695.2	PRJNA395086	unknown	2020~9~22	USA: Chicago, IL	Northwestern University Feinberg School of Medicine
GCA_012029945.2	PRJNA395086	unknown	2020~9~22	USA: Chicago, IL	Northwestern University Feinberg School of Medicine
GCA_012029975.2	PRJNA395086	unknown	2020~9~22	USA: Chicago, IL	Northwestern University Feinberg School of Medicine
GCA_012029935.2	PRJNA395086	unknown	2020~9~22	USA: Chicago, IL	Northwestern University Feinberg School of Medicine
GCA_014764345.1	PRJNA662701	2019~08~10	2020~9~27	China: Zhengzhou	YangZhou university
GCA_014788765.1	PRJNA664089	2017	2020~9~29	Chile	The University of Texas Health Science Center at Houston
GCA_014840955.1	PRJNA664531	2019~10	2020~10~4	China: Henan	Henan Agricultural University
GCA_017310305.1	PRJNA648010	2013~04~29	2021~3~9	China: Beijing	Chinese PLA General Hospital
GCA_017310325.1	PRJNA648010	2015~11~01	2021~3~9	China: Beijing	Chinese PLA General Hospital
GCA_017310345.1	PRJNA648010	2017~08~09	2021~3~9	China: Beijing	Chinese PLA General Hospital
GCA_017310365.1	PRJNA648010	2015~11~10	2021~3~9	China: Jinan	Chinese PLA General Hospital
GCA_017310385.1	PRJNA648010	2015~02~03	2021~3~9	China: Lanzhou	Chinese PLA General Hospital
GCA_017310405.1	PRJNA648010	2018~04~13	2021~3~9	China: Beijing	Chinese PLA General Hospital
GCA_017310425.1	PRJNA648010	2014~02~11	2021~3~9	China: Beijing	Chinese PLA General Hospital
GCA_014883955.1	PRJNA665232	2015~03~30	2020~10~13	Colombia: Bogota	Universidad El Bosque
GCA_009661485.2	PRJNA580263	2017	2020~10~29	Russia: Moscow	Central Research Institute of Epidemiology
GCA_009661415.2	PRJNA580263	2018	2020~10~29	Russia: Moscow	Central Research Institute of Epidemiology
GCA_009661455.2	PRJNA580263	2017	2020~10~29	Russia: Moscow	Central Research Institute of Epidemiology
GCA_009661615.2	PRJNA580263	2017	2020~10~29	Russia: Moscow	Central Research Institute of Epidemiology
GCA_009660375.2	PRJNA580263	2017	2020~10~29	Russia: Moscow	Central Research Institute of Epidemiology
GCA_009661535.2	PRJNA580263	2017	2020~10~29	Russia: Moscow	Central Research Institute of Epidemiology
GCA_009661725.2	PRJNA580263	2017	2020~10~29	Russia: Moscow	Central Research Institute of Epidemiology
GCA_014961485.1	PRJNA668675	2019~11~18	2020~10~27	China	Zhengzhou University
GCA_015219805.1	PRJNA669204	2017	2020~11~3	China: Hong Kong	City University of Hong Kong
GCA_015074925.1	PRJNA667838	2014~02	2020~10~29	Russia:Moscow	Central Research Institute of Epidemiology
GCA_015690055.1	PRJNA668922	-	2020~11~2	-	National University of Singapore
GCA_015238555.1	PRJNA668652	2019~10~27	2020~11~5	China	Zhengzhou University
GCA_015243235.1	PRJNA669320	2020~05~06	2020~11~5	China: Anhui	University of Science and Technology of China
GCA_015277755.1	PRJNA673324	2020~06~13	2020~11~8	China:Hangzhou	Zhejiang Provincial People's Hospital
GCA_015277955.1	PRJNA671633	2019~11~18	2020~11~8	China:Baoding	microbial pathogenic ecology group
GCA_015277935.1	PRJNA671635	2019~07~18	2020~11~8	China:Baoding	microbial pathogenic ecology group
GCA_015277915.1	PRJNA671639	2019~07~26	2020~11~8	China:Baoding	microbial pathogenic ecology group
GCA_015277975.1	PRJNA671640	2018~12~26	2020~11~8	China:Shanghai	microbial pathogenic ecology group
GCA_015277995.1	PRJNA671643	2019~03~05	2020~11~8	China:Heyuan	microbial pathogenic ecology group
GCA_015278055.1	PRJNA673039	2019~02~28	2020~11~8	China:Heyuan	microbial pathogenic ecology group
GCA_015278095.1	PRJNA671644	2018~11~27	2020~11~8	China:Guangzhou	microbial pathogenic ecology group
GCA_015283885.1	PRJNA672205	2019~02~22	2020~11~9	China:Tangshan	microbial pathogenic ecology group
GCA_015284665.1	PRJNA672205	2019~02~22	2020~11~9	China:Tangshan	microbial pathogenic ecology group
GCA_015283665.1	PRJNA672205	2019~02~22	2020~11~9	China:Tangshan	microbial pathogenic ecology group
GCA_015286225.1	PRJNA672205	2019~02~22	2020~11~9	China:Tangshan	microbial pathogenic ecology group
GCA_015286445.1	PRJNA672205	2019~02~22	2020~11~9	China:Tangshan	microbial pathogenic ecology group
GCA_015287605.1	PRJNA672205	2019~02~22	2020~11~9	China:Tangshan	microbial pathogenic ecology group
GCA_015288205.1	PRJNA672205	2019~02~22	2020~11~9	China:Tangshan	microbial pathogenic ecology group
GCA_015288605.1	PRJNA672205	2019~02~22	2020~11~9	China:Tangshan	microbial pathogenic ecology group
GCA_015289145.1	PRJNA672205	2019~02~22	2020~11~9	China:Tangshan	microbial pathogenic ecology group
GCA_015284925.1	PRJNA672205	2019~02~22	2020~11~9	China:Tangshan	microbial pathogenic ecology group
GCA_015285145.1	PRJNA672205	2019~02~22	2020~11~9	China:Tangshan	microbial pathogenic ecology group
GCA_015289545.1	PRJNA672205	2019~02~22	2020~11~9	China:Tangshan	microbial pathogenic ecology group
GCA_015290145.1	PRJNA672205	2019~02~22	2020~11~9	China:Tangshan	microbial pathogenic ecology group
GCA_015289985.1	PRJNA672205	2019~02~22	2020~11~9	China:Tangshan	microbial pathogenic ecology group
GCA_015289765.1	PRJNA672205	2019~02~22	2020~11~9	China:Tangshan	microbial pathogenic ecology group
GCA_015290925.1	PRJNA671568	2019~02~22	2020~11~9	China:Shenzhen	microbial pathogenic ecology group
GCA_015338385.1	PRJNA671651	2018~12	2020~11~10	China:Guangzhou	microbial pathogenic ecology group
GCA_015353095.1	PRJNA674503	2019~06	2020~11~11	China:henan	Henan Agricultural University
GCA_015355835.1	PRJNA672246	2018~2019	2020~11~12	China:Nanchang	First Affiliated Hospital of Nanchang University, Nanchang University
GCA_015355855.1	PRJNA672246	2018~2019	2020~11~12	China:Nanchang	First Affiliated Hospital of Nanchang University, Nanchang University
GCA_015355895.1	PRJNA672246	2018~2019	2020~11~12	China:Nanchang	First Affiliated Hospital of Nanchang University, Nanchang University
GCA_015355935.1	PRJNA672246	2018~2019	2020~11~12	China:Nanchang	First Affiliated Hospital of Nanchang University, Nanchang University
GCA_015355915.1	PRJNA672246	2018~2019	2020~11~12	China:Nanchang	First Affiliated Hospital of Nanchang University, Nanchang University
GCA_015355955.1	PRJNA672246	2018~2019	2020~11~12	China:Nanchang	First Affiliated Hospital of Nanchang University, Nanchang University
GCA_015355975.1	PRJNA672246	2018~2019	2020~11~12	China:Nanchang	First Affiliated Hospital of Nanchang University, Nanchang University
GCA_015355995.1	PRJNA672246	2018~2019	2020~11~12	China:Nanchang	First Affiliated Hospital of Nanchang University, Nanchang University
GCA_015356015.1	PRJNA672246	2018~2019	2020~11~12	China:Nanchang	First Affiliated Hospital of Nanchang University, Nanchang University
GCA_015356035.1	PRJNA672246	2018~2019	2020~11~12	China:Nanchang	First Affiliated Hospital of Nanchang University, Nanchang University
GCA_015356055.1	PRJNA672246	2018~2019	2020~11~12	China:Nanchang	First Affiliated Hospital of Nanchang University, Nanchang University
GCA_015355875.1	PRJNA672246	2018~2019	2020~11~12	China:Nanchang	First Affiliated Hospital of Nanchang University, Nanchang University
GCA_015475915.1	PRJNA665234	2015~03~19	2020~11~15	Colombia: Bogota	Universidad El Bosque
GCA_016071735.1	PRJNA675363	Unknown	2020~12~15	USA: University of Pittsburgh	University of Pittsburgh
GCA_015644745.1	PRJNA675551	2015	2020~11~22	India: Chennai	Sree Balaji Dental College & Hospital
GCA_015318225.2	PRJNA353728	2020~04	2020~11~23	China: Chengdu, Sichuan	West China Hospital, Sichuan University
GCA_015024285.2	PRJNA591480	2016	2020~12~1	Norway	IMR
GCA_015694085.1	PRJNA674961	2017~05~18	2020~11~29	Australia: Melbourne	Monash University
GCA_015694065.1	PRJNA674961	2017~05~19	2020~11~29	Australia: Melbourne	Monash University
GCA_015774895.1	PRJNA681357	2017~06~15	2020~12~7	China:Sichuan	College of Veterinary Medicine,Northwest A&F University
GCA_015775135.1	PRJNA681357	2017~06~16	2020~12~7	China:Sichuan	College of Veterinary Medicine,Northwest A&F University
GCA_015774955.1	PRJNA681357	2017~06~17	2020~12~7	China:Sichuan	College of Veterinary Medicine,Northwest A&F University
GCA_015775275.1	PRJNA681357	2017~06~18	2020~12~7	China:Sichuan	College of Veterinary Medicine,Northwest A&F University
GCA_015832035.1	PRJNA681347	2019~01~02	2020~12~8	China: Beijing	Beijing Union University
GCA_015992345.1	PRJNA668703	2019~11~19	2020~12~12	China: Taiwan	National Chung Cheng University
GCA_015992385.1	PRJNA681463	2019~11~19	2020~12~12	China: Taiwan	National Chung Cheng University
GCA_015992405.1	PRJNA681463	2019~11~19	2020~12~12	China: Taiwan	National Chung Cheng University
GCA_015992265.1	PRJNA681463	2019~11~19	2020~12~12	China: Taiwan	National Chung Cheng University
GCA_015992425.1	PRJNA681463	2019~11~19	2020~12~12	China: Taiwan	National Chung Cheng University
GCA_016067835.1	PRJNA681463	2019~11~19	2020~12~15	China: Taiwan	National Chung Cheng University
GCA_015992285.1	PRJNA681463	2019~11~19	2020~12~12	China: Taiwan	National Chung Cheng University
GCA_015992305.1	PRJNA681463	2019~11~19	2020~12~12	China: Taiwan	National Chung Cheng University
GCA_015992325.1	PRJNA681463	2019~11~19	2020~12~12	China: Taiwan	National Chung Cheng University
GCA_015999625.1	PRJNA682695	2019~05~23	2020~12~13	China	First affiliated hospital of Wenzhou medical university
GCA_016066025.1	PRJNA683049	2018~09	2020~12~15	USA: Dallas, Texas	University of Texas at Dallas
GCA_016066295.1	PRJNA683049	2018~06	2020~12~15	USA: Dallas, Texas	University of Texas at Dallas
GCA_016066475.1	PRJNA683049	2018~05	2020~12~15	USA: Dallas, Texas	University of Texas at Dallas
GCA_018279325.1	PRJNA549322	not applicable	2021~5~5	Taiwan	Hackensack-Meridian Health Center for Discovery and Innovation
GCA_016403065.1	PRJNA685013	2018~05~05	2020~12~26	China:Hangzhou	Zhejiang Provincial People's Hospital
GCA_016403085.1	PRJNA685015	2018~05~23	2020~12~26	China:Hangzhou	Zhejiang Provincial People's Hospital
GCA_014041845.2	PRJNA648810	2019~06~18	2021~1~7	China: Chengdu, Sichuan	West China Hospital, Sichuan University
GCA_014041735.2	PRJNA648810	2019~06~11	2021~1~7	China: Chengdu, Sichuan	West China Hospital, Sichuan University
GCA_014041645.2	PRJNA648810	2019~06~19	2021~1~7	China: Chengdu, Sichuan	West China Hospital, Sichuan University
GCA_014041505.2	PRJNA648810	2019~07~09	2021~1~7	China: Chengdu, Sichuan	West China Hospital, Sichuan University
GCA_015022235.2	PRJNA492845	2014~07~18	2021~1~7	China: Taiwan	National Chung Cheng University
GCA_016598795.1	PRJNA522420	-	2021~1~10	-	Pediatric Research and Clinical Center for Infectious Diseases (PRCCID)
GCA_019454345.1	PRJNA686203	2017~02~27	2021~8~5	China: Huzhou, Hangzhou, Zhejiang Province	Sir Run Run Shaw Hospital, Collage of Medicine, Zhejiang University
GCA_017639065.1	PRJNA689691	2014	2021~3~30	Switzerland: Zurich	University of Zurich
GCA_018604345.1	PRJNA674482	2016~06~05	2021~6~1	Spain: Valladolid	ITACYL
GCA_016694775.1	PRJNA691454	2019~07~11	2021~1~19	China:Henan	Henan Agricultural University
GCA_016727425.1	PRJNA231221	Unknown	2021~1~20	Germany:Langen	US Food and Drug Administration
GCA_017310565.1	PRJNA648010	2015~04~23	2021~3~9	China: Beijing	Chinese PLA General Hospital
GCA_016772535.1	PRJNA549322	2017~2018	2021~1~30	USA	Hackensack-Meridian Health Center for Discovery and Innovation
GCA_016772555.1	PRJNA549322	2013	2021~1~30	USA	Hackensack-Meridian Health Center for Discovery and Innovation
GCA_016772575.1	PRJNA549322	2013	2021~1~30	USA	Hackensack-Meridian Health Center for Discovery and Innovation
GCA_016772595.1	PRJNA549322	2013	2021~1~30	USA	Hackensack-Meridian Health Center for Discovery and Innovation
GCA_016774455.1	PRJNA682095	2019~08~23	2021~1~31	China:Shanghai	Shanghai Jiao Tong University School of Medicine
GCA_016774435.1	PRJNA681750	2018~12~16	2021~1~31	China:Shanghai	Shanghai Jiao Tong University School of Medicine
GCA_016780025.1	PRJNA691727	2017	2021~2~1	Netherlands	Dutch CPE surveillance Study Group
GCA_016780145.1	PRJNA691727	2017	2021~2~1	Netherlands	Dutch CPE surveillance Study Group
GCA_016800965.1	PRJNA638288	2019~12~25	2021~2~2	China:Hengyang, Hunan	The Second Affiliated Hospital, University of South China
GCA_016801575.1	PRJNA691727	-	2021~2~2	-	Dutch CPE surveillance Study Group
GCA_016801495.1	PRJNA691727	-	2021~2~2	-	Dutch CPE surveillance Study Group
GCA_016801375.1	PRJNA665239	2015~04~11	2021~2~2	Colombia: Bogota	Universidad El Bosque
GCA_016812055.1	PRJNA692837	2020~10~15	2021~2~7	China: Jiangsu	Southwest Medical University
GCA_015178905.2	PRJNA422642	-	2021~2~25	-	National Chung Cheng University
GCA_016903155.1	PRJNA231221	Unknown	2021~2~17	USA:WA	US Food and Drug Administration
GCA_016903115.1	PRJNA231221	Unknown	2021~2~17	USA:WA	US Food and Drug Administration
GCA_016903195.1	PRJNA231221	Unknown	2021~2~17	USA:WA	US Food and Drug Administration
GCA_016903235.1	PRJNA231221	Unknown	2021~2~17	USA:WA	US Food and Drug Administration
GCA_016903255.1	PRJNA231221	Unknown	2021~2~17	USA:WA	US Food and Drug Administration
GCA_016903295.1	PRJNA231221	Unknown	2021~2~17	USA:WA	US Food and Drug Administration
GCA_016903395.1	PRJNA231221	Unknown	2021~2~17	USA:WA	US Food and Drug Administration
GCA_016903455.1	PRJNA231221	Unknown	2021~2~17	USA:WA	US Food and Drug Administration
GCA_016903495.1	PRJNA231221	Unknown	2021~2~17	USA:WA	US Food and Drug Administration
GCA_016903735.1	PRJNA231221	Unknown	2021~2~17	USA:WA	US Food and Drug Administration
GCA_016903755.1	PRJNA231221	Unknown	2021~2~17	USA:WA	US Food and Drug Administration
GCA_016903775.1	PRJNA231221	Unknown	2021~2~17	USA:WA	US Food and Drug Administration
GCA_016903795.1	PRJNA231221	Unknown	2021~2~17	USA:WA	US Food and Drug Administration
GCA_016903875.1	PRJNA231221	Unknown	2021~2~17	USA:WA	US Food and Drug Administration
GCA_016903895.1	PRJNA231221	Unknown	2021~2~17	USA:WA	US Food and Drug Administration
GCA_016903955.1	PRJNA231221	Unknown	2021~2~17	USA:WA	US Food and Drug Administration
GCA_016904035.1	PRJNA231221	Unknown	2021~2~17	USA:WA	US Food and Drug Administration
GCA_016904095.1	PRJNA231221	Unknown	2021~2~17	USA:WA	US Food and Drug Administration
GCA_016904275.1	PRJNA231221	Unknown	2021~2~17	USA:WA	US Food and Drug Administration
GCA_016904295.1	PRJNA231221	Unknown	2021~2~17	USA:WA	US Food and Drug Administration
GCA_016904315.1	PRJNA231221	Unknown	2021~2~17	USA:WA	US Food and Drug Administration
GCA_016904415.1	PRJNA231221	Unknown	2021~2~17	USA:WA	US Food and Drug Administration
GCA_016904595.1	PRJNA231221	Unknown	2021~2~17	USA:WA	US Food and Drug Administration
GCA_016904635.1	PRJNA231221	Unknown	2021~2~17	USA:WA	US Food and Drug Administration
GCA_016903475.1	PRJNA231221	Unknown	2021~2~17	USA:WA	US Food and Drug Administration
GCA_016903515.1	PRJNA231221	Unknown	2021~2~17	USA:WA	US Food and Drug Administration
GCA_016925215.1	PRJNA701798	2021	2021~2~24	India: Vellore	Christian Medical College
GCA_016925235.1	PRJNA701804	2021	2021~2~24	India: Vellore	Christian Medical College
GCA_016925275.1	PRJNA701806	2015	2021~2~24	India: Vellore	Christian Medical College
GCA_016925295.1	PRJNA701810	2015	2021~2~24	India: Vellore	Christian Medical College
GCA_016925315.1	PRJNA701817	2015	2021~2~24	India: Vellore	Christian Medical College
GCA_016925355.1	PRJNA701847	2015	2021~2~24	India: Vellore	Christian Medical College
GCA_016925375.1	PRJNA701849	2015	2021~2~24	India: Vellore	Christian Medical College
GCA_016925415.1	PRJNA701851	2014	2021~2~24	India: Vellore	Christian Medical College
GCA_016925435.1	PRJNA701854	2014	2021~2~24	India: Vellore	Christian Medical College
GCA_016939535.1	PRJNA700516	2018~11~26	2021~2~25	Czech Republic: Praha	Charles University in Prague
GCA_016939675.1	PRJNA700516	2019~05~27	2021~2~25	Czech Republic: Tinec	Charles University in Prague
GCA_016939695.1	PRJNA700516	2019~06~14	2021~2~25	Czech Republic: Ostrava	Charles University in Prague
GCA_016939755.1	PRJNA700516	2019~09~03	2021~2~25	Czech Republic: Nymburk	Charles University in Prague
GCA_016939775.1	PRJNA700516	2019~09~03	2021~2~25	Czech Republic: Nymburk	Charles University in Prague
GCA_016939815.1	PRJNA700516	2019~06~17	2021~2~25	Czech Republic: Mstec Krlov	Charles University in Prague
GCA_016939835.1	PRJNA700516	2019~10~08	2021~2~25	Czech Republic: Mlnk	Charles University in Prague
GCA_017084505.1	PRJNA702614	2020~04~20	2021~3~1	China	The First Affiliated Hospital of Shandong First Medical University
GCA_017086485.1	PRJNA703416	2020~12~10	2021~3~1	China	Shanghai Pulmonary Hospital
GCA_018128445.1	PRJNA698767	2020	2021~4~22	Switzerland	University of Bern
GCA_018128465.1	PRJNA698767	2020	2021~4~22	Switzerland	University of Bern
GCA_017277455.1	PRJNA701621	2015~11~01	2021~3~7	Iraq: Basrah	Al-Basrah University
GCA_014655455.2	PRJNA353728	2019~04~05	2021~3~8	China: Chengdu, Sichuan	West China Hospital, Sichuan University
GCA_017301375.1	PRJNA705688	2019~02	2021~3~8	Saudi Arabia	King Abdullah International Medical Research Center (KAIMRC)
GCA_017315205.1	PRJNA705944	2016~12~05	2021~3~10	China: Shanghai	Jinshan Hospital, Shanghai Medical College, Fudan University
GCA_017357925.1	PRJNA705844	2020~11~13	2021~3~16	China	Affiliated Cancer Hospital of Zheng Zhou University
GCA_017351975.1	PRJNA707017	2017~05~07	2021~3~14	China:Beijing	Peking University People's Hospital
GCA_018604765.1	PRJNA669428	2018~12	2021~6~1	Thailand	Norwegian Veterinary Institute
GCA_017742955.1	PRJNA717133	2015	2021~4~4	India: Vellore	Christian Medical College
GCA_017742915.1	PRJNA717121	2015	2021~4~4	India: Vellore	Christian Medical College
GCA_017742935.1	PRJNA717116	2014	2021~4~4	India: Vellore	Christian Medical College
GCA_017742895.1	PRJNA717115	2014	2021~4~4	India: Vellore	Christian Medical College
GCA_020023465.1	PRJNA717148	2019~05~12	2021~9~17	China:Guangxi	Northwest A&F University
GCA_017809835.1	PRJNA635754	2018~11~19	2021~4~6	China: Tianjin	Nankai University
GCA_017743095.1	PRJNA716566	2020~11~15	2021~4~4	China:Zhanjiang	Guangdong Medical University
GCA_017743115.1	PRJNA716566	2020~11~15	2021~4~4	China:Zhanjiang	Guangdong Medical University
GCA_017743135.1	PRJNA716566	2020~11~15	2021~4~4	China:Zhanjiang	Guangdong Medical University
GCA_017815715.1	PRJNA716566	2020~11~15	2021~4~7	China:Zhanjiang	Guangdong Medical University
GCA_017916195.1	PRJNA719286	2015~11~01	2021~4~13	Iraq: Basrah	Southern Technical University
GCA_017916215.1	PRJNA719361	2015~11~01	2021~4~13	Iraq	Al-Basrah University
GCA_014490685.2	PRJNA596513	2017	2021~4~21	Peru:Lima	Universidad de Buenos Aires
GCA_018069685.1	PRJNA720753	2015~2017	2021~4~18	China:Zhejiang	Wenzhou Medical University
GCA_018075085.1	PRJNA201967	missing	2021~4~19	-	Broad Institute
GCA_018075325.1	PRJNA721027	2015~2017	2021~4~19	China:Zhejiang	Wenzhou Medical University
GCA_001185665.3	PRJNA271899	2014	2021~5~6	-	Broad Institute
GCA_002853115.2	PRJNA353728	2016~05~28	2021~4~26	China: Sichuan, Chengdu	West China Hospital, Sichuan University
GCA_018140695.1	PRJNA353728	2019~08	2021~4~26	China: Chengdu, Sichuan	West China Hospital, Sichuan University
GCA_018140715.1	PRJNA353728	2020~06	2021~4~26	China: Chengdu, Sichuan	West China Hospital, Sichuan University
GCA_018140905.1	PRJNA722802	2019	2021~4~27	China	Southwest medical university
GCA_019797985.1	PRJNA723772	2012	2021~8~30	Norway	Stavanger University Hospital
GCA_018278725.1	PRJNA724744	2015~11~01	2021~5~5	Iraq: Basrah	Al-Basrah University
GCA_019798005.1	PRJNA723772	2014	2021~8~30	Norway	Stavanger University Hospital
GCA_019798025.1	PRJNA723772	2015	2021~8~30	Norway	Stavanger University Hospital
GCA_019798185.1	PRJNA723772	2010	2021~8~30	Norway	Stavanger University Hospital
GCA_018314115.1	PRJNA725664	2016	2021~5~10	Hong Kong	City University of Hong Kong
GCA_018310495.1	PRJNA725484	2019~08~01	2021~5~9	Italy: Siena	Walter Reed Army Institute of Research
GCA_018314145.1	PRJNA726009	2021~01~06	2021~5~10	China	Affiliated Cancer Hospital of Zheng Zhou University
GCA_018336375.1	PRJNA725360	-	2021~5~11	-	Shanghai Public Health Clinical Center
GCA_018336355.1	PRJNA725366	-	2021~5~11	-	Shanghai Public Health Clinical Center
GCA_018394355.1	PRJNA728855	2014	2021~5~18	India: Vellore	Christian Medical College
GCA_018583165.1	PRJNA719697	-	2021~5~23	-	Yangzhou University
GCA_018449045.1	PRJNA719697	2019~05	2021~5~23	China: Shenzhen, guangdong province	Yangzhou University
GCA_018583205.1	PRJNA719697	-	2021~5~23	-	Yangzhou University
GCA_018583225.1	PRJNA719697	-	2021~5~23	-	Yangzhou University
GCA_018583245.1	PRJNA719697	-	2021~5~23	-	Yangzhou University
GCA_018449065.1	PRJNA719697	2020~07	2021~5~23	China: Yangzhou, jiangsu province	Yangzhou University
GCA_018583265.1	PRJNA719697	-	2021~5~23	-	Yangzhou University
GCA_018583285.1	PRJNA719697	-	2021~5~23	-	Yangzhou University
GCA_018583305.1	PRJNA719697	-	2021~5~23	-	Yangzhou University
GCA_018583325.1	PRJNA719697	-	2021~5~23	-	Yangzhou University
GCA_018454365.1	PRJNA728250	2021~01~12	2021~5~24	China: Lushi County, Sanmenxia City, Henan Provience	Hohai University
GCA_018487825.1	PRJNA719697	2019~05	2021~5~25	China: Nantong, jiangsu province	Yangzhou University
GCA_018583185.1	PRJNA719697	-	2021~5~25	-	Yangzhou University
GCA_018502565.1	PRJNA719697	2019~05	2021~5~26	China: Nantong, jiangsu province	Yangzhou University
GCA_018502585.1	PRJNA719697	2019~05	2021~5~26	China: Nantong, jiangsu province	Yangzhou University
GCA_018604385.1	PRJNA714767	2015	2021~6~1	India	Christian Medical College
GCA_018623335.1	PRJNA714772	2017	2021~6~2	India	Christian Medical College
GCA_018623105.1	PRJNA690196	-	2021~6~2	-	China-Japan Friendship Hospital
GCA_018771725.1	PRJNA731022	-	2021~6~8	-	Yongchuan Hospital of Chongqing Medical University
GCA_018885345.1	PRJNA734734	2017~09~23	2021~6~15	China: Hangzhou	Zhejiang University
GCA_019038575.1	PRJNA738490	2019~02	2021~6~26	Brazil: Paranoa Lake, Brasilia	University of Brasilia
GCA_019134695.1	PRJNA737176	2020~04~20	2021~7~6	China:Yongchuan District,Chongqing	Yongchuan Hospital of Chongqing Medical University
GCA_019107705.1	PRJNA549322	not applicable	2021~7~5	not applicable	Hackensack-Meridian Health Center for Discovery and Innovation
GCA_019107685.1	PRJNA549322	not applicable	2021~7~5	not applicable	Hackensack-Meridian Health Center for Discovery and Innovation
GCA_003937135.2	PRJNA497126	2016~02	2021~7~20	Pakistan	Washington University in St. Louis School of Medicine
GCA_019444195.1	PRJNA742859	2020~12~28	2021~8~3	China:Wuhan	Renmin Hospital of Wuhan University
GCA_019284495.1	PRJNA668870	-	2021~7~20	-	Ministry of Public Health-Thailand
GCA_019284675.1	PRJNA668870	-	2021~7~20	-	Ministry of Public Health-Thailand
GCA_019285435.1	PRJNA668870	-	2021~7~20	-	Ministry of Public Health-Thailand
GCA_019285035.1	PRJNA668870	-	2021~7~20	-	Ministry of Public Health-Thailand
GCA_019285055.1	PRJNA668870	-	2021~7~20	-	Ministry of Public Health-Thailand
GCA_019285455.1	PRJNA668870	-	2021~7~20	-	Ministry of Public Health-Thailand
GCA_019285195.1	PRJNA668870	-	2021~7~20	-	Ministry of Public Health-Thailand
GCA_019285215.1	PRJNA668870	-	2021~7~20	-	Ministry of Public Health-Thailand
GCA_019285235.1	PRJNA668870	-	2021~7~20	-	Ministry of Public Health-Thailand
GCA_019285255.1	PRJNA668870	-	2021~7~20	-	Ministry of Public Health-Thailand
GCA_019285475.1	PRJNA668870	-	2021~7~20	-	Ministry of Public Health-Thailand
GCA_019285275.1	PRJNA668870	-	2021~7~20	-	Ministry of Public Health-Thailand
GCA_019285295.1	PRJNA668870	-	2021~7~20	-	Ministry of Public Health-Thailand
GCA_019285335.1	PRJNA668870	-	2021~7~20	-	Ministry of Public Health-Thailand
GCA_019294485.1	PRJNA668870	-	2021~7~20	-	Ministry of Public Health-Thailand
GCA_019285355.1	PRJNA668870	-	2021~7~20	-	Ministry of Public Health-Thailand
GCA_019285375.1	PRJNA668870	-	2021~7~20	-	Ministry of Public Health-Thailand
GCA_019285395.1	PRJNA668870	-	2021~7~20	-	Ministry of Public Health-Thailand
GCA_019286375.1	PRJNA744713	2014	2021~7~20	India	Christian Medical College
GCA_019286455.1	PRJNA744722	2014	2021~7~20	India	Christian Medical College
GCA_019286515.1	PRJNA744723	2014	2021~7~20	India	Christian Medical College
GCA_019286635.1	PRJNA744726	2018	2021~7~20	India	Christian Medical College
GCA_019286695.1	PRJNA744728	2018	2021~7~20	India	Christian Medical College
GCA_019286755.1	PRJNA744729	2018	2021~7~20	India	Christian Medical College
GCA_019286855.1	PRJNA744731	2018	2021~7~20	India	Christian Medical College
GCA_019286955.1	PRJNA744732	2018	2021~7~20	India	Christian Medical College
GCA_019287035.1	PRJNA744734	2014	2021~7~20	India	Christian Medical College
GCA_019287095.1	PRJNA744738	2016	2021~7~20	India	Christian Medical College
GCA_019287195.1	PRJNA744740	2016	2021~7~20	India	Christian Medical College
GCA_019317005.1	PRJNA744733	2018	2021~7~22	India	Christian Medical College
GCA_019317025.1	PRJNA745012	2016	2021~7~22	India	Christian Medical College
GCA_019317065.1	PRJNA745013	2016	2021~7~22	India	Christian Medical College
GCA_019317045.1	PRJNA745014	2018	2021~7~22	India	Christian Medical College
GCA_019317085.1	PRJNA745017	2018	2021~7~22	India	Christian Medical College
GCA_019317105.1	PRJNA745018	2016	2021~7~22	India	Christian Medical College
GCA_019317125.1	PRJNA745020	2016	2021~7~22	India	Christian Medical College
GCA_019317145.1	PRJNA745021	2016	2021~7~22	India	Christian Medical College
GCA_019317165.1	PRJNA745022	2014	2021~7~22	India	Christian Medical College
GCA_019317185.1	PRJNA745023	2014	2021~7~22	India	Christian Medical College
GCA_019317205.1	PRJNA745024	2018	2021~7~22	India	Christian Medical College
GCA_019317225.1	PRJNA745030	2018	2021~7~22	India	Christian Medical College
GCA_019317245.1	PRJNA745031	2016	2021~7~22	India	Christian Medical College
GCA_019317265.1	PRJNA745032	2014	2021~7~22	India	Christian Medical College
GCA_019334545.1	PRJNA745926	-	2021~7~25	-	Sir Run Run Shaw Hospital, Zhejiang University School of Medicine
GCA_019334625.1	PRJNA746957	2018	2021~7~25	China:Changchun	Jilin Agricultural University
GCA_019334705.1	PRJNA744719	2014	2021~7~25	India	Christian Medical College
GCA_019434275.1	PRJNA749500	2020	2021~8~2	China:Hangzhou	The Second Affiliated Hospital of Zhejiang University School of Medicine
GCA_019434295.1	PRJNA749500	2020	2021~8~2	China:Hangzhou	The Second Affiliated Hospital of Zhejiang University School of Medicine
GCA_019434255.1	PRJNA749500	2020	2021~8~2	China:Hangzhou	The Second Affiliated Hospital of Zhejiang University School of Medicine
GCA_019443565.1	PRJNA749815	2019~10~24	2021~8~3	China:wuxi	Southwest medical university
GCA_019443545.1	PRJNA749815	2019~11~07	2021~8~3	China:wuxi	Southwest medical university
GCA_019443585.1	PRJNA749815	2019~12~03	2021~8~3	China:wuxi	Southwest medical university
GCA_019458505.1	PRJNA749891	-	2021~8~8	-	Shanghai Pulmonary Hospital
GCA_019602875.1	PRJNA742413	2010~11~22	2021~8~16	Germany: Leipzig	University Hospital Leipzig
GCA_019602935.1	PRJNA742413	2013~02~26	2021~8~16	Germany: Leipzig	University Hospital Leipzig
GCA_019603295.1	PRJNA742413	2012~07~07	2021~8~16	Germany: Leipzig	University Hospital Leipzig
GCA_019602895.1	PRJNA742413	2012~08~20	2021~8~16	Germany: Leipzig	University Hospital Leipzig
GCA_019602955.1	PRJNA742413	2012~09~10	2021~8~16	Germany: Leipzig	University Hospital Leipzig
GCA_019602995.1	PRJNA742413	2012~10~09	2021~8~16	Germany: Leipzig	University Hospital Leipzig
GCA_019602915.1	PRJNA742413	2011~10~03	2021~8~16	Germany: Leipzig	University Hospital Leipzig
GCA_019602975.1	PRJNA742413	2011~03~08	2021~8~16	Germany: Leipzig	University Hospital Leipzig
GCA_019603115.1	PRJNA742413	2010~07~08	2021~8~16	Germany: Leipzig	University Hospital Leipzig
GCA_019603035.1	PRJNA742413	2012~01~17	2021~8~16	Germany: Leipzig	University Hospital Leipzig
GCA_019603055.1	PRJNA742413	2010~09~15	2021~8~16	Germany: Leipzig	University Hospital Leipzig
GCA_019603015.1	PRJNA742413	2012~08~13	2021~8~16	Germany: Leipzig	University Hospital Leipzig
GCA_019603095.1	PRJNA742413	2011~09~01	2021~8~16	Germany: Leipzig	University Hospital Leipzig
GCA_019603215.1	PRJNA742413	2011~09~15	2021~8~16	Germany: Leipzig	University Hospital Leipzig
GCA_019603255.1	PRJNA742413	2011~09~19	2021~8~16	Germany: Leipzig	University Hospital Leipzig
GCA_019603195.1	PRJNA742413	2011~10~18	2021~8~16	Germany: Leipzig	University Hospital Leipzig
GCA_019603275.1	PRJNA742413	2011~11~24	2021~8~16	Germany: Leipzig	University Hospital Leipzig
GCA_019603235.1	PRJNA742413	2012~03~13	2021~8~16	Germany: Leipzig	University Hospital Leipzig
GCA_019603135.1	PRJNA742413	2012~04~06	2021~8~16	Germany: Leipzig	University Hospital Leipzig
GCA_019603155.1	PRJNA742413	2012~04~25	2021~8~16	Germany: Leipzig	University Hospital Leipzig
GCA_019603075.1	PRJNA742413	2011~09~08	2021~8~16	Germany: Leipzig	University Hospital Leipzig
GCA_019603175.1	PRJNA742413	2011~09~15	2021~8~16	Germany: Leipzig	University Hospital Leipzig
GCA_019711255.1	PRJNA668877	-	2021~8~22	-	University of South Bohemia
GCA_019793595.1	PRJNA756116	2015	2021~8~29	China: Jiangsu	Beijing Institute of Microbiology and Epidemiology
GCA_019900745.1	PRJNA749302	2015~08~23	2021~9~8	USA	Iowa state University
GCA_019900765.1	PRJNA749302	2015~07~10	2021~9~8	USA	Iowa state University
GCA_019900785.1	PRJNA749302	2017~06~26	2021~9~8	USA	Iowa state University
GCA_019900805.1	PRJNA749302	2016~10~16	2021~9~8	USA	Iowa state University
GCA_019900305.1	PRJNA749302	2015~08~03	2021~9~8	USA	Iowa state University
GCA_019900325.1	PRJNA749302	2015~06~08	2021~9~8	USA	Iowa state University
GCA_019900345.1	PRJNA749302	2014~05~08	2021~9~8	USA	Iowa state University
GCA_019823765.1	PRJNA540114	2018~06~07	2021~8~31	China	Zhengzhou University
GCA_019823785.1	PRJNA540114	2018~06~11	2021~8~31	China	Zhengzhou University
GCA_019823805.1	PRJNA540114	2018~06~21	2021~8~31	China	Zhengzhou University
GCA_019823855.1	PRJNA540114	2018~10~04	2021~8~31	China	Zhengzhou University
GCA_019823835.1	PRJNA540114	2018~11~13	2021~8~31	China	Zhengzhou University
GCA_019823935.1	PRJNA540114	2018~11~15	2021~8~31	China	Zhengzhou University
GCA_019823895.1	PRJNA540114	2018~12~02	2021~8~31	China	Zhengzhou University
GCA_019823875.1	PRJNA540114	2018~12~19	2021~8~31	China	Zhengzhou University
GCA_019823955.1	PRJNA540114	2018~12~24	2021~8~31	China	Zhengzhou University
GCA_019823915.1	PRJNA540114	2019~02~23	2021~8~31	China	Zhengzhou University
GCA_019856575.1	PRJNA561493	-	2021~9~2	-	N.F.Gamaleya National Research Center for Epidemiology and Microbiology
GCA_019880265.1	PRJNA757372	2015~02	2021~9~5	-	Huazhong Agricultural University
GCA_007954925.2	PRJNA553055	2017~06~18	2021~9~9	China: Hangzhou	Sir Run Run Shaw Hospital, School of Medicine, Zhejiang University
GCA_007955015.2	PRJNA553055	2017~06~07	2021~9~9	China: Hangzhou	Sir Run Run Shaw Hospital, School of Medicine, Zhejiang University
GCA_007955105.2	PRJNA553055	2017~12~25	2021~9~9	China: Hangzhou	Sir Run Run Shaw Hospital, School of Medicine, Zhejiang University
GCA_018138305.2	PRJNA553055	2019~02~28	2021~9~9	China: Yiwu	Sir Run Run Shaw Hospital, School of Medicine, Zhejiang University
GCA_019915325.1	PRJNA754843	2021~03~26	2021~9~9	Kazakhstan: Almaty	Scientific Center for Anti-infectious Drugs (SCAID)
GCA_019915345.1	PRJNA754843	2021~03~16	2021~9~9	Kazakhstan: Almaty	Scientific Center for Anti-infectious Drugs (SCAID)
GCA_019915305.1	PRJNA754843	2021~03~16	2021~9~9	Kazakhstan: Almaty	Scientific Center for Anti-infectious Drugs (SCAID)
GCA_000967845.1	PRJNA50357	-	2013~5~15	-	Institut Pasteur
GCA_000968155.1	PRJEB99	-	2014~3~21	France: Genoscope CEA	Genoscope CEA
GCA_001455995.1	PRJEB7538	-	2015~12~1	United Arab Emirates	UQ
GCA_900497045.1	PRJEB27482	-	2019~1~29	Germany: Leibniz-Institut DSMZ-Deutsche Sammlung von Mikro	Leibniz-Institut DSMZ-Deutsche Sammlung von Mikro
GCA_900497055.1	PRJEB27481	-	2019~1~29	Germany: Leibniz-Institut DSMZ-Deutsche Sammlung von Mikro	Leibniz-Institut DSMZ-Deutsche Sammlung von Mikro
GCA_900497475.1	PRJEB27468	-	2019~1~29	Germany: Leibniz-Institut DSMZ-Deutsche Sammlung von Mikro	Leibniz-Institut DSMZ-Deutsche Sammlung von Mikro
GCA_900622605.1	PRJEB29928	2002~06~26	2019~1~10	Australia:Melbourne	Bioplatforms Australia
GCA_900622645.1	PRJEB29928	-	2019~1~10	Australia: Bioplatforms Australia	Bioplatforms Australia
GCA_900635125.1	PRJEB6403	1900~1980	2018~12~19	United Kingdom: Coventry	SC
GCA_900635735.1	PRJEB6403	-	2018~12~20	United Kingdom: SC	SC
GCA_900635975.1	PRJEB6403	1900~1955	2018~12~20	United Kingdom: SC	SC
GCA_900635995.1	PRJEB6403	1911	2018~12~20	USA: Baltimore	SC
GCA_900636025.1	PRJEB6403	1900~1962	2018~12~20	Norway: Oslo	SC
GCA_900636455.1	PRJEB6403	1900~1946	2018~12~20	-	SC
GCA_901421925.1	PRJEB6403	1900~1984	2019~5~9	United Kingdom: SC	SC
GCA_901421965.1	PRJEB6403	1900~1952	2019~5~9	United Kingdom: SC	SC
GCA_901422065.1	PRJEB6403	1900~1952	2019~5~11	Denmark	SC
GCA_902166475.1	PRJEB22252	-	2019~7~9	-	SC
GCA_902166495.1	PRJEB22252	-	2019~7~9	-	SC
GCA_902166515.1	PRJEB22252	-	2019~7~9	-	SC
GCA_902166635.1	PRJEB22252	-	2019~7~9	-	SC
GCA_902166705.1	PRJEB22252	-	2019~7~9	-	SC
GCA_902166745.1	PRJEB22252	-	2019~7~9	-	SC
GCA_902649695.1	PRJEB28643	-	2019~11~4	-	SC
GCA_902649685.1	PRJEB28643	2014	2019~11~4	United Kingdom: SC	SC
GCA_902649495.1	PRJEB28643	2014	2019~11~4	United Kingdom: SC	SC
GCA_902649665.1	PRJEB28643	-	2019~11~4	-	SC
GCA_902649775.1	PRJEB28643	2014	2019~11~4	United Kingdom: SC	SC
GCA_902650075.1	PRJEB28643	2015	2019~11~4	United Kingdom: SC	SC
GCA_902650055.1	PRJEB28643	2015	2019~11~4	United Kingdom: SC	SC
GCA_902649995.1	PRJEB28643	-	2019~11~4	-	SC
GCA_902650105.1	PRJEB28643	2015	2019~11~4	United Kingdom: SC	SC
GCA_902723695.1	PRJEB34867	2017	2020~1~11	France	CHU Clermont-ferrand
GCA_902723705.1	PRJEB34867	2017	2020~1~11	France	CHU Clermont-ferrand
GCA_902827215.1	PRJEB37472	2018~02~18	2020~4~23	France	Institut Pasteur
GCA_904859915.1	PRJNA646837	-	2020~11~1	Australia: Monash University	Monash University
GCA_904863145.1	PRJNA646837	-	2020~11~1	Australia: Monash University	Monash University
GCA_904863195.1	PRJNA646837	-	2020~11~1	Australia: Monash University	Monash University
GCA_904863205.1	PRJNA646837	-	2020~11~1	Australia: Monash University	Monash University
GCA_904863215.1	PRJNA646837	2014	2020~11~1	Australia: Melbourne	Monash University
GCA_904863055.1	PRJNA646837	-	2020~11~1	Australia: Monash University	Monash University
GCA_904863155.1	PRJNA646837	-	2020~11~1	Australia: Monash University	Monash University
GCA_904863125.1	PRJNA646837	-	2020~11~1	Australia: Monash University	Monash University
GCA_904863185.1	PRJNA646837	-	2020~11~1	Australia: Monash University	Monash University
GCA_904863225.1	PRJNA646837	2014	2020~11~1	Australia: Melbourne	Monash University
GCA_904863075.1	PRJNA646837	-	2020~11~1	Australia: Monash University	Monash University
GCA_904863115.1	PRJNA646837	-	2020~11~1	Australia: Monash University	Monash University
GCA_904863095.1	PRJNA646837	-	2020~11~1	Australia: Monash University	Monash University
GCA_904863065.1	PRJNA646837	-	2020~11~1	Australia: Monash University	Monash University
GCA_904863135.1	PRJNA646837	-	2020~11~1	Australia: Monash University	Monash University
GCA_904863175.1	PRJNA646837	-	2020~11~1	Australia: Monash University	Monash University
GCA_904863245.1	PRJNA646837	-	2020~11~1	Australia: Monash University	Monash University
GCA_904863415.1	PRJNA646837	-	2020~11~1	Australia: Monash University	Monash University
GCA_904863265.1	PRJNA646837	-	2020~11~1	Australia: Monash University	Monash University
GCA_904863435.1	PRJNA646837	2013	2020~11~1	Australia: Melbourne	Monash University
GCA_904863275.1	PRJNA646837	-	2020~11~1	Australia: Monash University	Monash University
GCA_904863405.1	PRJNA646837	-	2020~11~1	Australia: Monash University	Monash University
GCA_904863315.1	PRJNA646837	-	2020~11~1	Australia: Monash University	Monash University
GCA_904863425.1	PRJNA646837	-	2020~11~1	Australia: Monash University	Monash University
GCA_904863295.1	PRJNA646837	-	2020~11~1	Australia: Monash University	Monash University
GCA_904863335.1	PRJNA646837	2013	2020~11~1	Australia: Melbourne	Monash University
GCA_904863285.1	PRJNA646837	-	2020~11~1	Australia: Monash University	Monash University
GCA_904863365.1	PRJNA646837	-	2020~11~1	Australia: Monash University	Monash University
GCA_904863325.1	PRJNA646837	-	2020~11~1	Australia: Monash University	Monash University
GCA_904863395.1	PRJNA646837	-	2020~11~1	Australia: Monash University	Monash University
GCA_904863355.1	PRJNA646837	-	2020~11~1	Australia: Monash University	Monash University
GCA_904864595.1	PRJNA646837	2014	2020~11~1	Australia: Melbourne	Monash University
GCA_904864575.1	PRJNA646837	-	2020~11~1	Australia: Monash University	Monash University
GCA_904864515.1	PRJNA646837	-	2020~11~1	Australia: Monash University	Monash University
GCA_904864605.1	PRJNA646837	-	2020~11~1	Australia: Monash University	Monash University
GCA_904864455.1	PRJNA646837	-	2020~11~1	Australia: Monash University	Monash University
GCA_904864535.1	PRJNA646837	-	2020~11~1	Australia: Monash University	Monash University
GCA_904864525.1	PRJNA646837	-	2020~11~1	Australia: Monash University	Monash University
GCA_904864505.1	PRJNA646837	-	2020~11~1	Australia: Monash University	Monash University
GCA_904864465.1	PRJNA646837	2014	2020~11~1	Australia: Melbourne	Monash University
GCA_904864545.1	PRJNA646837	-	2020~11~1	Australia: Monash University	Monash University
GCA_904864495.1	PRJNA646837	-	2020~11~1	Australia: Monash University	Monash University
GCA_904864625.1	PRJNA646837	-	2020~11~1	Australia: Monash University	Monash University
GCA_904864485.1	PRJNA646837	-	2020~11~1	Australia: Monash University	Monash University
GCA_904864565.1	PRJNA646837	-	2020~11~1	Australia: Monash University	Monash University
GCA_904864445.1	PRJNA646837	-	2020~11~1	Australia: Monash University	Monash University
GCA_904864645.1	PRJNA646837	-	2020~11~1	Australia: Monash University	Monash University
GCA_904864475.1	PRJNA646837	-	2020~11~1	Australia: Monash University	Monash University
GCA_904865675.1	PRJNA646837	-	2020~11~1	Australia: Monash University	Monash University
GCA_904865775.1	PRJNA646837	-	2020~11~1	Australia: Monash University	Monash University
GCA_904865795.1	PRJNA646837	-	2020~11~1	Australia: Monash University	Monash University
GCA_904865755.1	PRJNA646837	-	2020~11~1	Australia: Monash University	Monash University
GCA_904865825.1	PRJNA646837	-	2020~11~1	Australia: Monash University	Monash University
GCA_904865715.1	PRJNA646837	-	2020~11~1	Australia: Monash University	Monash University
GCA_904865705.1	PRJNA646837	-	2020~11~1	Australia: Monash University	Monash University
GCA_904865815.1	PRJNA646837	-	2020~11~1	Australia: Monash University	Monash University
GCA_904865735.1	PRJNA646837	-	2020~11~1	Australia: Monash University	Monash University
GCA_904865665.1	PRJNA646837	-	2020~11~1	Australia: Monash University	Monash University
GCA_904865695.1	PRJNA646837	-	2020~11~1	Australia: Monash University	Monash University
GCA_904865785.1	PRJNA646837	-	2020~11~1	Australia: Monash University	Monash University
GCA_904865685.1	PRJNA646837	-	2020~11~1	Australia: Monash University	Monash University
GCA_904865845.1	PRJNA646837	-	2020~11~1	Australia: Monash University	Monash University
GCA_904865745.1	PRJNA646837	-	2020~11~1	Australia: Monash University	Monash University
GCA_904865765.1	PRJNA646837	-	2020~11~1	Australia: Monash University	Monash University
GCA_904865805.1	PRJNA646837	-	2020~11~1	Australia: Monash University	Monash University
GCA_904866195.1	PRJNA646837	-	2020~11~1	Australia: Monash University	Monash University
GCA_904866205.1	PRJNA646837	-	2020~11~1	Australia: Monash University	Monash University
GCA_904866265.1	PRJNA646837	-	2020~11~1	Australia: Monash University	Monash University
GCA_904866255.1	PRJNA646837	-	2020~11~1	Australia: Monash University	Monash University
GCA_904866185.1	PRJNA646837	-	2020~11~1	Australia: Monash University	Monash University
GCA_904866235.1	PRJNA646837	-	2020~11~1	Australia: Monash University	Monash University
GCA_904866215.1	PRJNA646837	-	2020~11~1	Australia: Monash University	Monash University
GCA_904866295.1	PRJNA646837	-	2020~11~1	Australia: Monash University	Monash University
GCA_904866375.1	PRJNA646837	-	2020~11~1	Australia: Monash University	Monash University
GCA_904866355.1	PRJNA646837	2013	2020~11~1	Australia: Melbourne	Monash University
GCA_904866325.1	PRJNA646837	-	2020~11~1	Australia: Monash University	Monash University
GCA_904866285.1	PRJNA646837	-	2020~11~1	Australia: Monash University	Monash University
GCA_904866315.1	PRJNA646837	-	2020~11~1	Australia: Monash University	Monash University
GCA_904866335.1	PRJNA646837	-	2020~11~1	Australia: Monash University	Monash University
GCA_904866425.1	PRJNA646837	-	2020~11~1	Australia: Monash University	Monash University
GCA_904866395.1	PRJNA646837	-	2020~11~1	Australia: Monash University	Monash University
GCA_904866405.1	PRJNA646837	-	2020~11~1	Australia: Monash University	Monash University
GCA_904866415.1	PRJNA646837	-	2020~11~1	Australia: Monash University	Monash University
GCA_904866435.1	PRJNA646837	-	2020~11~1	Australia: Monash University	Monash University
GCA_904866515.1	PRJNA646837	-	2020~11~1	Australia: Monash University	Monash University
GCA_904866445.1	PRJNA646837	-	2020~11~1	Australia: Monash University	Monash University
GCA_904866475.1	PRJNA646837	2014	2020~11~1	Australia: Melbourne	Monash University
GCA_904866465.1	PRJNA646837	-	2020~11~1	Australia: Monash University	Monash University
GCA_904866485.1	PRJNA646837	2014	2020~11~1	Australia: Melbourne	Monash University
GCA_904866555.1	PRJNA646837	-	2020~11~1	Australia: Monash University	Monash University
GCA_904866505.1	PRJNA646837	-	2020~11~1	Australia: Monash University	Monash University
GCA_904866525.1	PRJNA646837	-	2020~11~1	Australia: Monash University	Monash University
GCA_904866545.1	PRJNA646837	-	2020~11~1	Australia: Monash University	Monash University
GCA_904866535.1	PRJNA646837	-	2020~11~1	Australia: Monash University	Monash University
GCA_900323945.1	PRJEB24842	2012	2018~7~3	France	UCA
GCA_900069965.1	PRJEB12753	-	2016~5~16	-	WTSI
GCA_910589455.1	PRJEB41835	2005~10~06	2021~7~6	Spain	Institut Pasteur
GCA_911728565.1	PRJEB37819	2016	2021~8~5	Netherlands	Erasmus University Medical Center

## Sheet: Chr
Table S3. Genomic information of 1,194 completely sequenced Klebsiella pneumoniae strains with 3,923 plasmids from GenBank.
Chromosome accession no.	GenBank assembly accession	MLST	The CRISPR-Cas system	Aerobactin	RmpADC	rmpA2	AGly_acquired	Col_acquired	Fcyn_acquired	Flq_acquired	Gly_acquired	MLS_acquired	Phe_acquired	Rif_acquired	Sul_acquired	Tet_acquired	Tgc_acquired	Tmt_acquired	Bla_acquired	Bla_ESBL_acquired	Bla_Carb_acquired	Bla_chr	SHV_mutations	Omp_mutations	Col_mutations	Flq_mutations	truncated_resistance_hits	spurious_resistance_hits
AP006725.1	GCA_000009885.1	ST23	+	-	rmp 3; ICEKp1	-	-	-	-	-	-	-	-	-	-	-	-	-	-	-	-	SHV-11.v1^	35Q	-	-	-	-	-
AP014950.1	GCA_001548315.1	ST3851	-	-	-	-	-	-	-	-	-	-	-	-	-	-	-	-	-	-	-	LEN-42^	-	-	-	-	-	-
AP018671.1	GCA_003584585.1	ST11	-	-	-	-	-	-	-	-	-	-	-	-	-	-	-	-	-	-	-	SHV-11.v1	35Q	OmpK35-17%;OmpK36GD	MgrB-62%	GyrA-83I;GyrA-87G;ParC-80I	-	-
AP018747.1	GCA_003574235.1	ST14	+	-	-	-	aac(6')-Ib-cr.v2;sat-2	-	-	-	-	-	CatB4.v1	-	-	-	-	dfrA1.v1	OXA-1	CTX-M-15	-	SHV-28.v1^	-	OmpK36GD	-	GyrA-83Y;GyrA-87G;ParC-80I	-	-
AP018750.1	GCA_003574255.1	ST14	-	-	-	-	aac(6')-Ib-cr.v2;aadA2^;aph(3')-VI;armA;sat-2	-	-	-	-	mphE.v2^;msrE	CatB4.v1	-	sul1	-	-	dfrA1.v1;dfrA12	OXA-1	CTX-M-15	NDM-1	SHV-28.v1^	-	OmpK36GD	-	GyrA-83Y;GyrA-87G;ParC-80I	-	-
AP018753.1	GCA_003574275.1	ST14	+	-	-	-	aac(6')-Ib-cr.v2;aadA2^;aph(3')-VI;armA;sat-2	-	-	-	-	mphE.v2^;msrE	CatB4.v1	-	sul1	-	-	dfrA1.v1;dfrA12	OXA-1	CTX-M-15	NDM-1	SHV-28.v1^	-	OmpK36GD	-	GyrA-83Y;GyrA-87G;ParC-80I	-	-
AP019665.1	GCA_010367305.1	ST268	-	-	-	-	-	-	-	-	-	-	-	-	-	-	-	-	-	-	-	SHV-11.v1^	35Q	OmpK36-83%	-	-	-	-
AP021880.1	GCA_009731405.1	ST147	+	-	-	-	aac(6')-Ib;rmtF	-	-	-	-	-	-	arr-2	-	-	-	-	-	CTX-M-15	OXA-181;OXA-181	SHV-11.v1^	35Q	OmpK35-76%;OmpK36TD	-	GyrA-83I;ParC-80I	-	-
AP021909.1	GCA_014168575.1	ST101	-	-	-	-	-	-	-	-	-	-	-	-	-	-	-	-	-	-	-	SHV-1^	-	-	-	-	-	-
AP021929.1	GCA_014168655.1	ST4	+	-	-	-	-	-	-	-	-	-	-	-	-	-	-	-	-	-	-	SHV-11.v1^	35Q	-	-	-	-	-
AP022078.1	GCA_014170935.1	ST29	-	-	-	-	-	-	-	-	-	-	-	-	-	-	-	-	-	CTX-M-2	-	SHV-187	-	OmpK35-21%	-	-	-	-
AP022139.1	GCA_014169335.1	ST655	-	-	-	-	-	-	-	-	-	-	-	-	-	-	-	-	-	CTX-M-14	-	SHV-28.v1^	-	-	-	GyrA-83I;ParC-80I	-	-
AP022527.1	GCA_015138775.1	ST20	-	-	-	-	-	-	-	-	-	-	-	-	-	-	-	-	-	-	-	SHV-1	-	-	-	-	-	-
AP023148.1	GCA_013168295.1	ST967	-	-	-	-	-	-	-	-	-	-	-	-	-	-	-	-	-	-	-	SHV-27	156D	OmpK36-23%	-	GyrA-83I	-	-
AP023264.1	GCA_013426775.1	ST3026	-	-	-	-	-	-	-	-	-	-	-	-	-	-	-	-	-	-	-	OKP-B-5^	-	OmpK35-5%	-	-	-	-
AP023337.1	GCA_011764365.2	ST273	+	-	-	-	-	-	-	-	-	-	-	-	-	-	-	-	-	-	-	SHV-11.v1^	35Q	-	-	GyrA-83I;ParC-80I	-	-
AP023453.1	GCA_014905815.1	ST11	-	-	-	-	-	-	-	-	-	-	-	-	-	-	-	-	-	-	-	SHV-11.v1	35Q	-	-	GyrA-83F;GyrA-87A;ParC-80I	-	-
AP024173.1	GCA_016629585.1	ST2999	+	-	-	-	-	-	-	-	-	-	-	-	-	-	-	-	-	-	-	SHV-11.v1*	35Q	-	-	-	-	-
AP024750.1	GCA_019702965.1	ST258	-	-	-	-	-	-	-	-	-	-	-	-	-	-	-	-	-	-	-	SHV-11.v1	35Q	OmpK35-25%	-	GyrA-83I;ParC-80I	-	-
AP024753.1	GCA_019702985.1	ST258	-	-	-	-	aadA2	-	-	-	-	-	-	-	sul1	-	-	-	-	-	-	SHV-11.v1	35Q	OmpK35-25%	-	GyrA-83I;ParC-80I	-	-
AP024756.1	GCA_019703005.1	ST258	-	-	-	-	aadA2	-	-	-	-	-	-	-	sul1	-	-	-	-	-	-	SHV-11.v1	35Q	OmpK35-25%	-	GyrA-83I;ParC-80I	-	-
AP024760.1	GCA_019703025.1	ST258	-	-	-	-	aadA2	-	-	-	-	-	-	-	sul1	-	-	-	-	-	-	SHV-11.v1	35Q	OmpK35-25%	-	GyrA-83I;ParC-80I	-	-
AP024763.1	GCA_019703045.1	ST258	-	-	-	-	aadA2	-	-	-	-	-	-	-	sul1	-	-	-	-	-	-	SHV-11.v1	35Q	OmpK35-25%	-	GyrA-83I;ParC-80I	-	-
AP024766.1	GCA_019703065.1	ST258	-	-	-	-	-	-	-	-	-	-	-	-	-	-	-	-	-	-	-	SHV-11.v1	35Q	OmpK35-25%	-	GyrA-83I;ParC-80I	-	-
AP024769.1	GCA_019703085.1	ST258	-	-	-	-	-	-	-	-	-	-	-	-	-	-	-	-	-	-	-	SHV-11.v1	35Q	OmpK35-25%	-	GyrA-83I;ParC-80I	-	-
AP024772.1	GCA_019703105.1	ST258	-	-	-	-	-	-	-	-	-	-	-	-	-	-	-	-	-	-	-	SHV-11.v1	35Q	OmpK35-25%	-	GyrA-83I;ParC-80I	-	-
AP024775.1	GCA_019703125.1	ST258	-	-	-	-	-	-	-	-	-	-	-	-	-	-	-	-	-	-	-	SHV-11.v1	35Q	OmpK35-25%	-	GyrA-83I;ParC-80I	-	-
AP024778.1	GCA_019703145.1	ST258	-	-	-	-	-	-	-	-	-	-	-	-	-	-	-	-	-	-	-	SHV-11.v1	35Q	OmpK35-25%	-	GyrA-83I;ParC-80I	-	-
AP024781.1	GCA_019703165.1	ST258	-	-	-	-	aadA2	-	-	-	-	-	-	-	sul1	-	-	-	-	-	-	SHV-11.v1	35Q	OmpK35-25%	-	GyrA-83I;ParC-80I	-	-
AP024784.1	GCA_019703185.1	ST258	-	-	-	-	-	-	-	-	-	-	-	-	-	-	-	-	-	-	-	SHV-11.v1	35Q	OmpK35-25%	-	GyrA-83I;ParC-80I	-	-
AP024788.1	GCA_019703205.1	ST258	-	-	-	-	-	-	-	-	-	-	-	-	-	-	-	-	-	-	-	SHV-11.v1	35Q	OmpK35-25%	-	GyrA-83I;ParC-80I	-	-
AP024792.1	GCA_019703225.1	ST258	-	-	-	-	aadA2	-	-	-	-	-	-	-	sul1	-	-	-	-	-	-	SHV-11.v1	35Q	OmpK35-25%	-	GyrA-83I;ParC-80I	-	-
AP024795.1	GCA_019703245.1	ST258	-	-	-	-	aadA2	-	-	-	-	-	-	-	sul1	-	-	-	-	-	-	SHV-11.v1	35Q	OmpK35-25%	-	GyrA-83I;ParC-80I	-	-
AP025034.1	GCA_019974175.1	ST323	-	-	-	-	aadA2^;strA.v1*	-	-	qnrS1	-	mphA	-	-	sul1;sul2	tet(A).v1	-	dfrA12	-	-	-	SHV-11.v1^	35Q	-	-	-	-	-
CP000647.1	GCA_000016305.1	ST38	-	-	-	-	-	-	-	-	-	-	-	-	-	-	-	-	-	-	-	SHV-11.v1^	35Q	OmpK35-86%	-	GyrA-83Y	-	-
CP002910.1	GCA_000220485.1	ST375	-	-	-	-	-	-	-	-	-	-	-	-	-	-	-	-	-	-	-	SHV-1^	-	-	-	-	-	-
CP003200.1	GCA_000240185.2	ST11	-	-	-	-	-	-	-	-	-	-	-	-	-	-	-	-	-	-	-	SHV-11.v1	35Q	OmpK35-40%	PmrB-10%	GyrA-83I;ParC-80I	-	-
CP003785.1	GCA_000294365.1	ST23	+	-	-	-	-	-	-	-	-	-	-	-	-	-	-	-	-	-	-	SHV-11.v1^	35Q	-	-	-	-	-
CP003999.1	GCA_000512165.1	ST442	-	-	-	-	-	-	-	-	-	-	-	-	-	-	-	-	-	-	-	SHV-110	156D;35Q	OmpK36GD	MgrB-53%	GyrA-83F;GyrA-87N;ParC-80I	-	-
CP006648.1	GCA_000474015.1	ST86	-	-	-	-	-	-	-	-	-	-	-	-	-	-	-	-	-	-	-	SHV-1^	-	-	-	-	-	-
CP006659.2	GCA_000364385.3	ST11	-	-	-	-	aadA2	-	-	-	-	-	-	-	sul1	-	-	-	-	CTX-M-15	-	SHV-11.v1	35Q	OmpK35-25%	-	GyrA-83I;ParC-80I	-	-
CP006722.1	GCA_000814805.1	ST65	-	-	-	-	-	-	-	-	-	-	-	-	-	-	-	-	-	-	-	SHV-11.v1^	35Q	-	-	-	-	-
CP006738.1	GCA_000813205.1	ST86	-	-	-	-	-	-	-	-	-	-	-	-	-	-	-	-	-	-	-	SHV-1^	-	-	-	GyrA-87N	-	-
CP006798.1	GCA_000733255.1	ST14	-	-	-	-	aac(6')-Ib-cr.v2;sat-2	-	-	-	-	-	CatB4.v1	-	-	-	-	dfrA1.v1	OXA-1	-	-	SHV-28.v1^	-	OmpK36GD	-	GyrA-83Y;GyrA-87G;ParC-80I	-	-
CP006918.1	GCA_000597905.1	ST258	-	-	-	-	-	-	-	-	-	-	-	-	-	-	-	-	-	-	-	SHV-11.v1	35Q	OmpK35-25%	-	GyrA-83I;GyrA-87N;ParC-80I	-	-
CP006923.1	GCA_000598005.1	ST258	-	-	-	-	-	-	-	-	-	-	-	-	-	-	-	-	-	-	-	-	-	OmpK35-25%	-	GyrA-83I;GyrA-87G;ParC-80I	-	-
CP007727.1	GCA_000281435.2	ST258	-	-	-	-	aadA2	-	-	-	-	-	-	-	sul1	-	-	-	-	-	-	SHV-11.v1	35Q	OmpK35-25%;OmpK36GD	-	GyrA-83I;ParC-80I	-	-
CP007731.1	GCA_000695935.1	ST34	+	-	-	-	-	-	-	-	-	-	-	-	-	-	-	-	-	-	-	SHV-26	-	-	-	-	-	-
CP008797.1	GCA_000714675.1	ST258	-	-	-	-	aadA2	-	-	-	-	-	-	-	sul1	-	-	-	-	-	-	SHV-11.v1	35Q	OmpK35-25%	-	GyrA-83I;ParC-80I	-	-
CP008827.1	GCA_000281535.2	ST258	-	-	-	-	aadA2	-	-	-	-	-	-	-	sul1	-	-	-	-	-	-	SHV-11.v1	35Q	OmpK35-25%;OmpK36GD	-	GyrA-83I;ParC-80I	-	-
CP008831.1	GCA_000717515.1	ST258	-	-	-	-	-	-	-	-	-	-	-	-	-	-	-	-	-	-	-	SHV-11.v1	35Q	OmpK35-25%;OmpK36GD	-	GyrA-83I;ParC-80I	-	-
CP008929.1	GCA_000764615.1	ST15	+	-	-	-	-	-	-	-	-	-	-	-	-	-	-	-	-	CTX-M-15	-	SHV-28.v1^	-	-	-	GyrA-83F;GyrA-87A;ParC-80I	-	-
CP009114.1	GCA_000739495.1	ST395	-	-	-	-	-	-	-	-	-	-	-	-	-	-	-	-	-	-	-	SHV-11.v1	35Q	OmpK35-7%	-	GyrA-83I;ParC-80I	-	-
CP009208.1	GCA_000742755.1	ST493	+	-	rmp 3; ICEKp1	-	-	-	-	-	-	-	-	-	-	-	-	-	-	-	-	SHV-1*	-	-	-	-	-	fosA7*?-0%
CP009461.1	GCA_000775955.1	ST17	-	-	-	-	-	-	-	-	-	-	-	-	-	-	-	-	-	-	-	SHV-11.v1^	35Q	-	-	-	-	-
CP009771.1	GCA_000775375.1	ST258	-	-	-	-	-	-	-	-	-	-	-	-	-	-	-	-	-	-	KPC-3;KPC-3	SHV-11.v1	35Q	OmpK35-25%	MgrB-4%	GyrA-83I;ParC-80I	-	-
CP009775.1	GCA_000775395.1	ST258	-	-	-	-	aac(6')-Ib'.v1	-	-	-	-	-	-	-	-	-	-	-	-	-	-	SHV-11.v1	35Q	OmpK35-25%	-	GyrA-83I;ParC-80I	-	-
CP009863.1	GCA_000784945.1	ST1518	-	-	-	-	-	-	-	-	-	-	-	-	-	-	-	-	-	-	-	SHV-1	-	OmpK36-0%	-	GyrA-83F	-	-
CP009872.1	GCA_000784985.1	ST258	-	-	-	-	-	-	-	-	-	-	-	-	-	-	-	-	-	-	-	SHV-11.v1	35Q	OmpK35-25%;OmpK36GD	-	GyrA-83I;ParC-80I	-	-
CP009876.1	GCA_000785005.1	ST392	+	-	-	-	aac(6')-Ib'.v1	-	-	-	-	-	-	-	-	-	-	-	-	CTX-M-15	KPC-2	SHV-11.v1^	35Q	-	-	GyrA-83I;ParC-80I	CTX-M-139?-0%	-
CP010392.1	GCA_000814305.1	ST258	-	-	-	-	aadA2	-	-	-	-	-	-	-	sul1	-	-	-	-	-	-	SHV-11.v1	35Q	OmpK35-25%	-	GyrA-83I;ParC-80I	-	-
CP011421.1	GCA_001006265.1	ST3856	-	-	-	-	-	-	-	-	-	-	-	-	-	-	-	-	-	-	-	SHV-11.v1^	35Q	-	-	-	-	-
CP011578.1	GCA_001022035.1	ST11	-	-	-	-	-	-	-	-	-	-	-	-	-	-	-	-	-	CTX-M-15	KPC-3	SHV-11.v1	35Q	OmpK35-70%	-	GyrA-83I;GyrA-87Y;ParC-80I	-	-
CP011624.1	GCA_001022175.1	ST941	+	-	-	-	-	-	-	-	-	-	-	-	-	-	-	-	-	-	-	SHV-11.v1^	35Q	OmpK35-33%	MgrB-0%	-	-	-
CP011647.1	GCA_001022235.1	ST258	-	-	-	-	-	-	-	-	-	-	-	-	-	-	-	-	-	-	-	SHV-11.v1	35Q	OmpK35-25%	-	GyrA-83I;GyrA-87G;ParC-80I	-	-
CP011976.1	GCA_000417225.2	ST258	-	-	-	-	-	-	-	-	-	-	-	-	-	-	-	-	-	-	-	SHV-11.v1	35Q	OmpK35-25%	-	GyrA-83I;GyrA-87N;ParC-80I	-	-
CP011980.1	GCA_000406765.2	ST258	-	-	-	-	-	-	-	-	-	-	-	-	-	-	-	-	-	-	-	SHV-11.v1	35Q	OmpK35-25%	-	GyrA-83I;ParC-80I	-	-
CP011985.1	GCA_000417265.2	ST258	-	-	-	-	-	-	-	-	-	-	-	-	-	-	-	-	-	-	-	SHV-11.v1	35Q	OmpK35-25%;OmpK36GD	-	GyrA-83I;ParC-80I	-	-
CP012043.1	GCA_001463165.1	ST14	-	-	-	-	aac(6')-Ib-cr.v2;sat-2	-	-	-	-	-	CatB4.v1	-	-	-	-	dfrA1.v1	OXA-1	-	-	SHV-28.v1^	-	OmpK36GD	-	GyrA-83Y;GyrA-87G;ParC-80I	-	-
CP012426.1	GCA_001855315.1	ST147	+	-	-	-	-	-	-	-	-	-	-	-	-	-	-	-	-	-	-	SHV-11.v1^	35Q	OmpK35-7%	-	GyrA-83I;ParC-80I	-	-
CP012560.1	GCA_001721725.1	ST16	-	-	-	-	-	-	-	-	-	-	-	-	-	-	-	-	-	-	-	SHV-1	-	OmpK35-69%;OmpK36TD	-	GyrA-83F;GyrA-87N;ParC-84K	-	-
CP012561.1	GCA_001741665.1	ST16	-	-	-	-	-	-	-	-	-	-	-	-	-	-	-	-	-	-	-	SHV-1	-	OmpK35-69%;OmpK36TD	-	GyrA-83F;GyrA-87N;ParC-84K	-	-
CP012568.1	GCA_001741545.1	ST16	-	-	-	-	-	-	-	-	-	-	-	-	-	-	-	-	-	-	-	SHV-1	-	OmpK35-69%;OmpK36TD	-	GyrA-83F;GyrA-87N;ParC-84K	-	-
CP012743.1	GCA_001611055.1	ST383	+	-	-	-	-	-	-	-	-	-	-	-	-	-	-	-	-	-	-	-	-	-	-	GyrA-83F;GyrA-87N;ParC-80I	-	-
CP012744.1	GCA_001611095.1	ST383	-	-	-	-	aadA2^	-	-	-	-	mphA	-	-	sul1	-	-	dfrA12	-	-	-	SHV-1	-	-	-	GyrA-83F;GyrA-87N;ParC-80I	-	-
CP012745.1	GCA_001746535.1	ST147	+	-	-	-	-	-	-	-	-	-	-	-	-	-	-	-	-	-	-	SHV-11.v1^	35Q	OmpK35-48%;OmpK36GD	-	GyrA-83I;GyrA-87N;ParC-80I	-	-
CP012753.1	GCA_001307175.1	ST14	-	-	-	-	aac(6')-Ib-cr.v2;sat-2	-	-	-	-	-	CatB4.v1	-	-	-	-	dfrA1.v1	OXA-1	-	-	SHV-28.v1^	-	OmpK36GD	-	GyrA-83Y;GyrA-87G;ParC-80I	-	-
CP012883.1	GCA_000465975.2	ST29	-	-	-	-	-	-	-	-	-	-	-	-	-	-	-	-	-	-	-	SHV-187	-	-	-	-	-	-
CP012987.1	GCA_001456055.3	ST278	-	-	-	-	-	-	-	-	-	-	-	-	-	-	-	-	-	-	-	SHV-27	156D	-	-	GyrA-87G	-	-
CP012992.1	GCA_001456095.3	ST278	-	-	-	-	-	-	-	-	-	-	-	-	-	-	-	-	-	-	-	SHV-27	156D	-	-	GyrA-87G	-	-
CP013322.1	GCA_001456135.1	ST941	+	-	-	-	-	-	-	-	-	-	-	-	-	-	-	-	-	-	-	SHV-11.v1^	35Q	OmpK35-33%	MgrB-0%	-	-	-
CP013711.1	GCA_001482345.1	ST111	+	-	-	-	-	-	-	-	-	-	-	-	-	-	-	-	-	-	-	SHV-11.v1^	35Q	-	-	-	-	-
CP014004.1	GCA_001521895.1	ST14	+	-	-	-	-	-	-	-	-	-	-	-	-	-	-	-	-	-	-	SHV-28.v1^	-	OmpK35-32%;OmpK36TD	-	-	-	-
CP014008.1	GCA_001530015.1	ST374	+	-	-	-	-	-	-	-	-	-	-	-	-	-	-	-	-	-	-	SHV-1^	-	-	-	-	-	-
CP014010.1	GCA_001529935.1	ST23	+	-	-	-	-	-	-	-	-	-	-	-	-	-	-	-	-	-	-	SHV-11.v1^	35Q	-	-	-	-	-
CP014123.1	GCA_002951635.1	ST13	-	-	-	-	-	-	-	-	-	-	-	-	-	-	-	-	-	-	-	SHV-1^	-	-	-	-	-	-
CP014294.1	GCA_002009075.1	ST11	-	-	-	-	aadA2	-	-	-	-	-	-	-	sul1	-	-	-	-	-	-	SHV-11.v1	35Q	OmpK36-34%	MgrB-89%	GyrA-83I;ParC-80I	-	-
CP014647.1	GCA_001675125.1	ST258	-	-	-	-	aadA2	-	-	-	-	-	-	-	sul1	-	-	-	-	-	-	SHV-11.v1	35Q	OmpK35-25%	-	GyrA-83I;ParC-80I	-	-
CP014755.1	GCA_001648215.1	ST147	-	-	-	-	-	-	-	-	-	-	-	-	-	-	-	-	-	-	-	SHV-11.v1^	35Q	OmpK35-25%	-	GyrA-83I;ParC-80I	-	-
CP014762.1	GCA_001663295.1	ST37	-	-	-	-	-	-	-	-	-	-	-	-	-	-	-	-	-	-	-	SHV-11.v1^	35Q	-	-	-	-	-
CP015025.1	GCA_001663435.1	ST273	+	-	-	-	-	-	-	-	-	-	-	-	-	-	-	-	-	-	-	SHV-11.v1^	35Q	OmpK36-21%	-	GyrA-83I;ParC-80I	-	-
CP015120.1	GCA_002116885.1	ST86	-	-	-	-	-	-	-	-	-	-	-	-	-	-	-	-	-	-	-	SHV-1^	-	-	-	-	-	-
CP015130.1	GCA_001663455.1	ST2623	-	-	-	-	-	-	-	-	-	-	-	-	-	-	-	-	-	-	-	SHV-1^	-	-	-	-	-	-
CP015134.1	GCA_001936035.1	ST505	-	-	-	-	-	-	-	-	-	-	-	-	-	-	-	-	-	-	-	SHV-108	35Q	-	-	-	-	-
CP015382.1	GCA_001952875.1	ST392	-	-	-	-	-	-	-	-	-	-	-	-	-	-	-	-	-	CTX-M-15;CTX-M-15;CTX-M-15	KPC-2	SHV-11.v1^	35Q	-	-	GyrA-83I;ParC-80I	-	-
CP015385.1	GCA_001952895.1	ST340	-	-	-	-	aac(3)-IV;aadA2;aadA^;aph(4)-Ia	-	-	-	-	-	cmlA1*	-	sul3	-	-	-	-	-	-	SHV-11.v1*	35Q	-	-	GyrA-83I;ParC-80I	-	-
CP015392.1	GCA_001952915.1	ST258	-	-	-	-	-	-	-	-	-	-	-	-	-	-	-	-	-	-	-	-	-	OmpK35-25%	-	GyrA-83I;ParC-80I	-	-
CP015500.1	GCA_001644765.1	ST147	+	-	-	-	aac(6')-Ib;rmtF	-	-	-	-	-	-	arr-2	-	-	-	-	-	CTX-M-15	OXA-181;OXA-181;OXA-181	SHV-11.v1^	35Q	OmpK35-76%;OmpK36TD	MgrB-89%	GyrA-83I;ParC-80I	-	-
CP015753.1	GCA_001646625.1	ST1536	-	-	-	-	-	-	-	-	-	-	-	-	-	-	-	-	-	-	-	SHV-1^	-	-	-	-	-	-
CP015822.1	GCA_001705385.1	ST512	-	-	-	-	aadA2	-	-	-	-	-	-	-	sul1	-	-	-	-	-	-	SHV-11.v1	35Q	OmpK35-25%;OmpK36GD	-	GyrA-83I;ParC-80I	-	-
CP015990.1	GCA_001663195.1	ST15	+	-	-	-	aac(3)-IId^	-	-	-	-	mphA	-	-	-	-	-	-	-	-	KPC-2	SHV-28.v1^	-	-	-	GyrA-83F;GyrA-87A;ParC-80I	-	-
CP016159.1	GCA_001676825.1	ST1536	-	-	-	-	-	-	-	-	-	-	-	-	-	-	-	-	-	-	-	SHV-1^	-	-	-	-	-	-
CP016811.1	GCA_001704235.1	ST34	-	-	-	-	aac(3)-IId^;aadA2^	-	-	-	-	-	-	-	sul1	-	-	dfrA12	-	CTX-M-15;CTX-M-15;CTX-M-15	OXA-181	SHV-26	-	OmpK35-28%	-	GyrA-83F;GyrA-87G;ParC-80I	-	-
CP016813.1	GCA_001708245.1	ST23	+	-	-	-	-	-	-	-	-	-	-	-	-	-	-	-	-	-	-	SHV-11.v1^	35Q	-	-	-	-	-
CP016814.1	GCA_001708225.1	ST23	-	-	-	-	-	-	-	-	-	-	-	-	-	-	-	-	-	-	-	SHV-11.v1^	35Q	-	-	-	-	-
CP016923.1	GCA_001709275.1	ST14	-	-	-	-	aac(6')-Ib-cr.v2;sat-2	-	-	-	-	-	CatB4.v1	-	-	-	-	dfrA1.v1	OXA-1	-	-	SHV-28.v1^	-	OmpK36GD	-	GyrA-83Y;GyrA-87G;ParC-80I	-	-
CP016926.1	GCA_001709295.1	ST14	-	-	-	-	-	-	-	-	-	-	-	-	-	-	-	-	-	-	-	SHV-28.v1^	-	-	-	-	-	-
CP017777.1	GCA_016864395.1	ST15	+	-	-	-	-	-	-	-	-	-	-	-	-	-	-	-	-	-	-	SHV-28.v1^	-	-	-	GyrA-83F;GyrA-87A;ParC-80I	-	-
CP017934.1	GCA_001870165.1	ST45	-	-	-	-	-	-	-	-	-	-	-	-	-	-	-	-	-	-	-	SHV-1	-	-	-	GyrA-83F	-	-
CP017985.1	GCA_001956965.1	ST147	+	-	-	-	-	-	-	-	-	-	-	-	-	-	-	-	-	-	-	SHV-11.v1^	35Q	OmpK35-7%;OmpK36GD	-	GyrA-83I;ParC-80I	-	-
CP017994.1	GCA_002761315.1	ST23	-	iuc 1	rmp 1; KpVP-1	rmpA2_3-47%	-	-	-	-	-	-	-	-	-	-	-	-	-	-	-	SHV-11.v1^	35Q	-	-	-	-	-
CP018056.1	GCA_002761515.1	ST659	-	-	-	-	-	-	-	-	-	-	-	-	-	-	-	-	-	-	-	SHV-11.v1^	35Q	-	-	GyrA-83I	-	-
CP018140.1	GCA_001885255.2	ST147	-	-	-	-	aac(3)-IIa.v1^;aac(6')-Ib-cr.v2	-	-	-	-	-	CatB4.v1	-	-	-	-	-	OXA-1	-	-	SHV-11.v1^	35Q	OmpK35-7%;OmpK36GD	-	GyrA-83I;ParC-80I	-	-
CP018306.1	GCA_002814015.1	ST37	-	-	-	-	-	-	-	-	-	-	-	-	-	-	-	-	-	-	-	-	-	-	-	-	SHV-26*-4%	-
CP018337.1	GCA_001902335.1	ST23	-	-	-	-	-	-	-	-	-	-	-	-	-	-	-	-	-	-	-	SHV-1^	-	OmpK35-22%;OmpK36GD	-	GyrA-83I;ParC-80I	-	-
CP018352.1	GCA_001902535.1	ST340	-	-	-	-	aac(3)-IV;aph(4)-Ia*	-	-	-	-	-	-	-	sul1;sul1	-	-	-	-	CTX-M-15;CTX-M-15	KPC-4	SHV-11.v1	35Q	OmpK35-6%;OmpK36-30%	-	GyrA-83I;GyrA-87Y;ParC-80I	-	dfrA25?-0%;dfrA25?-0%
CP018356.1	GCA_001902255.1	ST258	-	-	-	-	-	-	-	-	-	-	-	-	-	-	-	-	-	-	KPC-2	SHV-11.v1	35Q	OmpK35-25%	-	GyrA-83I;ParC-80I	-	-
CP018364.1	GCA_001902355.1	ST395	-	-	-	-	-	-	-	-	-	-	-	-	-	-	-	-	-	-	-	SHV-11.v1	35Q	OmpK35-72%	-	GyrA-83I;ParC-80I	-	-
CP018427.1	GCA_001902215.1	ST258	-	-	-	-	aac(6')-Ib'.v1;aac(6')-Ib'.v1	-	-	-	-	-	-	-	-	-	-	-	-	-	-	SHV-11.v1	35Q	OmpK35-25%	-	GyrA-83I;ParC-80I	-	-
CP018428.1	GCA_001902195.1	ST258	-	-	-	-	aac(6')-Ib'.v1;aac(6')-Ib'.v1	-	-	-	-	-	-	-	-	-	-	-	-	-	-	SHV-11.v1	35Q	OmpK35-25%	-	GyrA-83I;ParC-80I	-	-
CP018437.1	GCA_001902235.1	ST258	-	-	-	-	aac(6')-Ib'.v1;aac(6')-Ib'.v1	-	-	-	-	-	-	-	-	-	-	-	-	-	-	SHV-11.v1	35Q	OmpK35-25%	MgrB-62%	GyrA-83I;ParC-80I	-	-
CP018438.1	GCA_001902415.1	ST11	-	-	-	-	-	-	-	-	-	-	-	-	-	-	-	-	-	-	-	SHV-11.v1	35Q	-	-	GyrA-83I;ParC-80I	-	-
CP018447.1	GCA_001902435.1	ST101	-	-	-	-	-	-	-	-	-	-	-	-	-	-	-	-	-	-	-	SHV-1^	-	OmpK35-17%;OmpK36GD	-	GyrA-83Y;GyrA-87N;ParC-80I	-	-
CP018450.1	GCA_001902515.1	ST101	-	-	-	-	-	-	-	-	-	-	-	-	-	-	-	-	-	-	-	SHV-1^	-	OmpK35-17%;OmpK36GD	-	GyrA-83Y;GyrA-87N;ParC-80I	-	-
CP018454.1	GCA_001902475.1	ST11	-	-	-	-	aadA2;aadA2;ant(2'')-Ia	-	-	-	-	-	cmlA4*	-	sul1*	-	-	-	-	-	-	SHV-11.v1	35Q	OmpK35-17%;OmpK36GD	-	GyrA-83I;GyrA-87G;ParC-80I	-	sul1*?-67%
CP018671.1	GCA_001908515.1	ST244	-	-	-	-	-	-	-	-	-	-	-	-	-	-	-	-	-	-	-	SHV-11.v1^	35Q	-	-	-	-	-
CP018676.1	GCA_001908715.1	ST340	-	-	-	-	aac(3)-IV	-	-	-	-	-	-	-	-	-	-	-	-	-	KPC-4	SHV-11.v1	35Q	-	-	GyrA-83I;GyrA-87Y;ParC-80I	-	aph(4)-Ia*?-0%
CP018686.1	GCA_001908595.1	ST147	+	-	-	-	-	-	-	-	-	-	-	-	-	-	-	-	-	-	-	SHV-11.v1^	35Q	OmpK35-7%;OmpK36GD	-	GyrA-83I;ParC-80I	-	-
CP018692.1	GCA_001908895.1	ST11	-	-	-	-	-	-	-	-	-	-	-	-	-	-	-	-	-	-	-	SHV-11.v1	35Q	-	-	GyrA-83I;ParC-80I	-	-
CP018695.1	GCA_001908875.1	ST147	-	-	-	-	-	-	-	-	-	-	-	-	-	-	-	-	-	-	-	SHV-11.v1^	35Q	OmpK35-7%;OmpK36GD	-	GyrA-83I;ParC-80I	-	-
CP018701.1	GCA_001908625.1	ST147	-	-	-	-	-	-	-	-	-	-	-	-	-	-	-	-	-	-	-	SHV-11.v1^	35Q	OmpK35-7%;OmpK36GD	-	GyrA-83I;ParC-80I	-	-
CP018707.1	GCA_001908655.1	ST147	+	-	-	-	-	-	-	-	-	-	-	-	-	-	-	-	-	-	-	SHV-11.v1^	35Q	OmpK35-7%;OmpK36GD	-	GyrA-83I;ParC-80I	-	-
CP018713.1	GCA_001908675.1	ST147	+	-	-	-	-	-	-	-	-	-	-	-	-	-	-	-	-	-	-	SHV-11.v1^	35Q	OmpK35-7%;OmpK36GD	-	GyrA-83I;ParC-80I	-	-
CP018719.1	GCA_001908695.1	ST147	+	-	-	-	-	-	-	-	-	-	-	-	-	-	-	-	-	-	-	SHV-11.v1^	35Q	OmpK35-7%;OmpK36GD	-	GyrA-83I;ParC-80I	-	-
CP018735.1	GCA_001913175.1	ST101	-	-	-	-	-	-	-	-	-	-	-	-	-	-	-	-	-	-	-	SHV-1^	-	OmpK35-17%	-	GyrA-83Y;GyrA-87N;ParC-80I	-	-
CP018816.1	GCA_001922465.1	ST11	-	-	-	-	aadA2	-	-	-	-	-	-	-	sul1	-	-	-	-	CTX-M-15	-	SHV-11.v1	35Q	OmpK35-25%	-	GyrA-83I;ParC-80I	-	-
CP018883.1	GCA_002951555.1	ST437	-	-	-	-	aadA2	-	-	-	-	-	-	-	sul1	-	-	-	-	-	-	SHV-11.v1	35Q	-	-	GyrA-83I;ParC-80I	-	-
CP018885.1	GCA_002951595.1	ST437	-	-	-	-	aadA2	-	-	-	-	-	-	-	sul1	-	-	-	-	-	-	SHV-11.v1	35Q	-	-	GyrA-83I;ParC-80I	-	-
CP019047.1	GCA_002163895.1	ST23	-	-	rmp 3; ICEKp1	-	-	-	-	-	-	-	-	-	-	-	-	-	-	SHV-12^	-	-	238S;240K;35Q	-	-	-	-	-
CP019077.1	GCA_002850335.1	ST383	-	-	rmp 1; KpVP-1	-	-	-	-	-	-	-	-	-	-	-	-	-	-	-	-	SHV-1*	-	OmpK35-10%	-	GyrA-83F;GyrA-87N;ParC-80I	-	-
CP019079.1	GCA_002850355.1	ST383	+	-	rmp 1; KpVP-1	-	-	-	-	-	-	-	-	-	-	-	-	-	-	-	-	SHV-1*	-	OmpK35-10%	-	GyrA-83F;GyrA-87N;ParC-80I	-	-
CP019160.1	GCA_001939885.2	ST485	+	-	-	-	-	-	-	-	-	-	-	-	-	-	-	-	-	-	-	SHV-27^	156D	-	-	-	-	-
CP019219.1	GCA_001952835.1	ST2549	-	-	-	-	-	-	-	-	-	-	-	-	-	-	-	-	-	-	-	SHV-11.v1^	35Q	OmpK36GD	-	-	-	fosA7*?-0%
CP019772.1	GCA_002007665.1	ST512	-	-	-	-	aadA2	-	-	-	-	-	-	-	sul1	-	-	-	-	-	-	-	-	OmpK35-25%;OmpK36GD	-	GyrA-83I;ParC-80I	-	-
CP020061.1	GCA_002055765.1	ST234	-	-	-	-	-	-	-	-	-	-	-	-	-	-	-	-	-	-	-	SHV-27	156D	-	-	GyrA-83F	-	-
CP020067.1	GCA_002055855.1	ST14	+	-	-	-	aac(6')-Ib-cr.v2;sat-2	-	-	-	-	-	CatB4.v1	-	-	-	-	dfrA1.v1	OXA-1	CTX-M-15	-	SHV-28.v1^	-	OmpK36GD	-	GyrA-83Y;GyrA-87G;ParC-80I	-	-
CP020071.1	GCA_002056385.1	ST258	-	-	-	-	aadA2	-	-	-	-	-	-	-	sul1	-	-	-	-	-	-	SHV-11.v1	35Q	OmpK35-25%	-	GyrA-83I;ParC-80I	-	-
CP020108.1	GCA_002056475.1	ST258	-	-	-	-	aadA2	-	-	-	-	-	-	-	sul1	-	-	-	-	-	-	SHV-11.v1	35Q	OmpK35-25%	-	GyrA-83I;ParC-80I	-	-
CP020498.1	GCA_003031505.1	ST258	-	-	-	-	aadA2^;aph3-Ia.v1^	-	-	-	-	mphA	catA1^	-	sul1	-	-	dfrA12	-	-	-	SHV-11.v1	35Q	OmpK35-25%	-	GyrA-83I;ParC-80I	-	-
CP020837.1	GCA_002156725.1	ST258	-	-	-	-	aadA2	-	-	-	-	-	-	-	sul1	-	-	-	-	-	-	SHV-11.v1	35Q	OmpK35-25%	-	GyrA-83I;ParC-80I	-	-
CP020841.1	GCA_002156745.1	ST37	-	-	-	-	aac(6')-IIa.v2;aac(6')-Ib-cr.v2;aadA2*;armA;strA.v1^;strB.v1	-	-	-	-	mphE.v2;msrE*	CatB4.v1;catB11*	-	sul1;sul2^	tet(A).v2^	-	dfrA1.v1*	CMY-4.v1;OXA-1	CTX-M-15;CTX-M-15	-	SHV-11.v1^	35Q	OmpK35-16%	-	GyrA-83F;GyrA-87N;ParC-80I	-	-
CP020853.1	GCA_002156785.1	ST14	-	-	-	-	aac(6')-Ib-cr.v2;sat-2	-	-	-	-	-	CatB4.v1	-	-	-	-	dfrA1.v1	OXA-1	-	-	SHV-28.v1^	-	OmpK36GD	MgrB-87%	GyrA-83Y;GyrA-87G;ParC-80I	-	-
CP020901.1	GCA_002113865.1	ST11	-	-	-	-	-	-	-	-	-	-	-	-	-	-	-	-	-	-	-	SHV-11.v1	35Q	OmpK35-40%	-	GyrA-83F;GyrA-87A;ParC-80I	-	-
CP021165.1	GCA_003186535.1	ST983	-	-	-	-	-	-	-	-	-	-	-	-	-	-	-	-	-	-	-	SHV-168^	146V	-	-	-	-	-
CP021539.1	GCA_002180075.1	ST258	-	-	-	-	aadA2	-	-	-	-	-	-	-	sul1	-	-	-	-	-	-	SHV-11.v1	35Q	OmpK35-25%;OmpK36-75%	MgrB-0%	GyrA-83I;ParC-80I	-	-
CP021549.1	GCA_002180155.1	ST258	-	-	-	-	-	-	-	-	-	-	-	-	-	-	-	-	-	-	-	SHV-11.v1	35Q	OmpK35-25%	-	GyrA-83I;ParC-80I	-	-
CP021685.1	GCA_002180175.1	ST11	-	-	-	-	-	-	-	-	-	-	-	-	-	-	-	-	-	-	-	SHV-11.v1	35Q	-	-	GyrA-83F;GyrA-87A;ParC-80I	-	-
CP021696.1	GCA_002180255.1	ST163	-	-	-	-	-	-	-	-	-	-	-	-	-	-	-	-	-	-	-	SHV-36	35Q	-	-	-	-	-
CP021708.1	GCA_002180315.1	ST14	+	-	-	-	sat-2	-	-	-	-	-	-	-	-	-	-	dfrA1.v1	-	-	-	SHV-28.v1^	-	OmpK36GD	-	GyrA-83Y;GyrA-87G;ParC-80I	-	-
CP021718.1	GCA_002180295.1	ST258	-	-	-	-	-	-	-	-	-	-	-	-	-	-	-	-	-	-	-	SHV-11.v1	35Q	OmpK35-25%	-	GyrA-83I;ParC-80I	-	-
CP021740.1	GCA_002192315.1	ST45	+	-	-	-	-	-	-	-	-	-	-	-	-	-	-	-	-	-	-	SHV-1	-	OmpK36-67%	-	-	-	-
CP021751.1	GCA_002192335.1	ST258	-	-	-	-	-	-	-	-	-	-	-	-	-	-	-	-	-	-	-	SHV-11.v1	35Q	OmpK35-25%;OmpK36-45%	-	GyrA-83I;ParC-80I	-	-
CP021757.1	GCA_002192375.1	ST147	-	-	-	-	-	-	-	-	-	-	-	-	-	-	-	-	-	CTX-M-15	-	SHV-11.v1^	35Q	OmpK35-76%;OmpK36TD	-	GyrA-83I;ParC-80I	-	-
CP021833.1	GCA_002197225.1	ST258	-	-	-	-	-	-	-	-	-	-	-	-	-	-	-	-	-	-	-	SHV-11.v1	35Q	OmpK35-25%	-	GyrA-83I;ParC-80I	-	-
CP021859.1	GCA_002197505.1	ST258	-	-	-	-	-	-	-	-	-	-	-	-	-	-	-	-	-	-	-	SHV-11.v1	35Q	OmpK35-25%	MgrB-40%	GyrA-83I;GyrA-87N;ParC-80I	-	-
CP021939.1	GCA_002202215.1	ST147	+	-	-	-	-	-	-	-	-	-	-	-	-	-	-	-	-	-	-	SHV-11.v1^	35Q	OmpK35-25%	-	GyrA-83I;ParC-80I	-	-
CP021944.1	GCA_002202235.1	ST147	+	-	-	-	-	-	-	-	-	-	-	-	-	-	-	-	-	-	-	SHV-11.v1^	35Q	OmpK35-25%	-	GyrA-83I;ParC-80I	-	-
CP021950.1	GCA_002202255.1	ST11	-	-	-	-	-	-	-	-	-	-	-	-	-	-	-	-	-	-	-	SHV-11.v1	35Q	-	-	GyrA-83F;GyrA-87A;ParC-80I	-	-
CP021955.1	GCA_002202275.1	ST1161	-	-	-	-	-	-	-	-	-	-	-	-	-	-	-	-	-	-	-	SHV-187	-	OmpK35-40%;OmpK36-24%	-	GyrA-83L;GyrA-87Y;ParC-80I	-	-
CP021960.1	GCA_002202195.1	ST37	-	-	-	-	aac(6')-IIa.v2;aadA2*;armA;strA.v1^;strB.v1	-	-	-	-	mphE.v2;msrE*	catB11*	-	sul1;sul2	tet(A).v2	-	dfrA1.v1*	CMY-4.v1	CTX-M-15	-	SHV-11.v1^	35Q	OmpK35-16%	-	GyrA-83F;GyrA-87N;ParC-80I	-	-
CP022023.1	GCA_002209405.1	ST15	+	-	-	-	aadA2^	-	-	-	-	-	-	-	sul2	-	-	dfrA12	-	-	-	SHV-28.v1^	-	-	-	GyrA-83F;GyrA-87A;ParC-80I	-	-
CP022127.1	GCA_002211905.1	ST15	+	-	-	-	-	-	-	-	-	-	-	-	-	-	-	-	-	CTX-M-15	-	SHV-28.v1^	-	-	MgrB-83%	GyrA-83F;GyrA-87A;ParC-80I	-	-
CP022143.1	GCA_002211665.1	ST437	-	-	-	-	-	-	-	-	-	-	-	-	-	-	-	-	-	-	-	SHV-11.v1	35Q	-	-	GyrA-83I;ParC-80I	-	-
CP022573.1	GCA_002243445.1	ST258	-	-	-	-	-	-	-	-	-	-	-	-	-	-	-	-	-	-	-	SHV-11.v1	35Q	OmpK35-25%	-	GyrA-83I;ParC-80I	-	-
CP022611.1	GCA_003267985.1	ST14	-	-	-	-	aac(6')-Ib-cr.v2;sat-2	-	-	-	-	-	CatB4.v1	-	-	-	-	dfrA1.v1	OXA-1	CTX-M-15	-	SHV-28.v1^	-	OmpK36GD	-	GyrA-83Y;GyrA-87G;ParC-80I	-	-
CP022691.2	GCA_002249975.3	ST258	-	-	-	-	-	-	-	-	-	-	-	-	-	-	-	-	-	-	-	SHV-11.v1^	35Q	OmpK35-25%	-	GyrA-83I;ParC-80I	-	-
CP022882.1	GCA_002269295.1	ST11	-	-	-	-	aadA2	-	-	-	-	-	-	-	-	-	-	-	-	-	-	SHV-11.v1	35Q	OmpK35-17%;OmpK36GD	-	GyrA-83I;GyrA-87G;ParC-80I	-	sul1*?-67%
CP022916.1	GCA_003597695.1	ST307	-	-	-	-	-	-	-	-	-	-	-	-	-	-	-	-	-	-	-	SHV-28.v1^	-	-	-	GyrA-83I;ParC-80I	-	-
CP022919.1	GCA_003597735.1	ST307	-	-	-	-	-	-	-	-	-	-	-	-	-	-	-	-	-	-	-	SHV-28.v1^	-	-	-	GyrA-83I;ParC-80I	-	-
CP022922.1	GCA_003597715.1	ST307	-	-	-	-	-	-	-	-	-	-	-	-	-	-	-	-	-	-	-	SHV-28.v1^	-	-	-	GyrA-83I;ParC-80I	-	-
CP022924.1	GCA_003597755.1	ST307	-	-	-	-	-	-	-	-	-	-	-	-	-	-	-	-	-	-	-	SHV-28.v1^	-	-	-	GyrA-83I;ParC-80I	-	-
CP022997.1	GCA_002278055.1	ST11	-	-	-	-	aadA2;armA	-	-	-	-	mphE.v2;msrE	-	-	sul1	-	-	-	-	CTX-M-3	-	SHV-11.v1	35Q	OmpK35-17%;OmpK36GD	-	GyrA-83I;GyrA-87G;ParC-80I	-	-
CP023134.2	GCA_002307335.2	ST3813	-	-	-	-	-	-	-	-	-	-	-	-	-	-	-	-	-	-	-	-	-	OmpK35-32%;OmpK36-66%	MgrB-0%	-	SHV-187*-58%	-
CP023249.1	GCA_003194285.1	ST147	+	-	-	-	-	-	-	-	-	-	-	-	-	-	-	-	-	-	-	SHV-11.v1^	35Q	-	-	GyrA-83I;ParC-80I	-	-
CP023416.1	GCA_003443755.1	ST54	-	-	-	-	-	-	-	-	-	-	-	-	-	-	-	-	-	SHV-12	-	-	238S;240K;35Q	OmpK36-11%	-	-	-	-
CP023441.1	GCA_003194325.1	ST17	-	-	-	-	-	-	-	-	-	-	-	-	-	-	-	-	-	-	-	SHV-11.v1^	35Q	-	-	GyrA-83Y;GyrA-87G;ParC-80R	-	-
CP023487.1	GCA_001316565.3	ST101	-	-	-	-	aac(3)-IIa.v1^;aac(6')-Ib-cr.v2;strA.v1*;strB.v1*	-	-	-	-	-	CatB4.v1	-	sul2	-	-	-	OXA-1	CTX-M-15	-	SHV-1^	-	-	-	GyrA-83Y;GyrA-87G;ParC-80I	-	-
CP023502.1	GCA_002386225.2	ST340	-	-	-	-	-	-	-	-	-	-	-	-	-	-	-	-	CMY-6	-	-	SHV-11.v1	35Q	-	-	GyrA-83I;ParC-80I	-	-
CP023553.1	GCA_001316945.3	ST2017	-	-	-	-	-	-	-	-	-	-	-	-	-	-	-	-	-	-	-	SHV-1^	-	OmpK35-88%	-	GyrA-83Y;GyrA-87G;ParC-80I	-	-
CP023722.1	GCA_003203435.1	ST11	-	-	-	-	aadA2	-	-	-	-	-	-	-	-	-	-	-	-	-	-	SHV-11.v1	35Q	OmpK35-17%;OmpK36GD	MgrB-62%	GyrA-83I;GyrA-87G;ParC-80I	-	sul1*?-67%
CP023839.1	GCA_003856595.1	ST147	+	-	-	-	-	-	-	-	-	-	-	-	-	-	-	-	-	-	-	SHV-11.v1^	35Q	OmpK35-7%	-	GyrA-83I;ParC-80I	-	-
CP023907.1	GCA_002636095.1	ST340	-	-	-	-	-	-	-	-	-	-	-	-	-	-	-	-	-	-	-	SHV-11.v1	35Q	-	-	GyrA-83I;ParC-80I	-	-
CP023913.1	GCA_002591075.1	ST147	+	-	-	-	-	-	-	-	-	-	-	-	-	-	-	-	-	-	-	SHV-11.v1^	35Q	OmpK36GD	-	GyrA-83I;ParC-80I	-	-
CP023919.1	GCA_002635725.1	ST16	-	-	-	-	-	-	-	-	-	-	-	-	-	-	-	-	-	-	-	SHV-1	-	-	-	GyrA-83F;GyrA-87N;ParC-84K	-	-
CP023925.1	GCA_002636375.1	ST147	+	-	-	-	-	-	-	-	-	-	-	-	-	-	-	-	-	-	-	SHV-11.v1^	35Q	OmpK35-48%	-	GyrA-83I;ParC-80I	-	-
CP023941.1	GCA_002587165.1	ST11	-	-	-	-	aadA2	-	-	-	-	-	-	-	-	-	-	-	-	-	-	SHV-11.v1	35Q	OmpK35-17%;OmpK36GD	-	GyrA-83I;GyrA-87G;ParC-80I	-	sul1*?-67%
CP023946.1	GCA_002587885.1	ST340	-	-	-	-	-	-	-	-	-	-	-	-	-	-	-	-	-	-	-	SHV-11.v1	35Q	-	-	GyrA-83I;ParC-80I	-	CMY-44*?-77%
CP023949.1	GCA_002636215.1	ST152	-	-	-	-	-	-	-	-	-	-	-	-	-	-	-	-	-	-	-	SHV-1^	-	-	-	GyrA-83F;GyrA-87A;ParC-80I	-	-
CP024038.1	GCA_003073235.1	ST16	-	-	-	-	-	-	-	-	-	-	-	-	-	-	-	-	-	CTX-M-15	-	SHV-1	-	OmpK35-76%	-	GyrA-83F;GyrA-87N;ParC-84K	-	-
CP024191.1	GCA_002741685.1	ST340	-	-	-	-	aadA2	-	-	-	-	-	-	-	sul1	-	-	-	-	CTX-M-15	-	SHV-11.v1	35Q	-	-	GyrA-83I;ParC-80I	-	-
CP024429.1	GCA_003006175.1	ST147	-	-	-	-	aac(6')-Ib;rmtF	-	-	-	-	-	-	arr-2	-	-	-	-	-	CTX-M-15	OXA-181;OXA-181	SHV-11.v1^	35Q	OmpK35-76%;OmpK36TD	-	GyrA-83I;ParC-80I	-	-
CP024458.1	GCA_002752955.1	ST45	+	-	-	-	-	-	-	-	-	-	-	-	-	-	-	-	-	-	-	SHV-1	-	-	-	-	-	-
CP024489.1	GCA_002752775.1	ST29	-	-	-	-	aac(6')-Ib-cr.v2;strA.v1^;strB.v1	-	-	qnrB1.v2^	-	-	CatB4.v1	-	sul2	tet(A).v1	-	dfrA14.v2*	OXA-1;TEM-1D.v1^	CTX-M-15	-	SHV-187	-	-	-	-	-	-
CP024496.1	GCA_002752905.1	ST323	-	-	-	-	-	-	-	-	-	-	-	-	-	-	-	-	-	-	-	SHV-1^	-	-	-	-	fosA7*-15%	-
CP024521.1	GCA_002753055.1	ST340	-	-	-	-	aadA2	-	-	-	-	-	-	-	sul1	-	-	-	-	CTX-M-15	-	SHV-11.v1	35Q	-	-	GyrA-83I;ParC-80I	-	-
CP024528.1	GCA_002753075.1	ST340	-	-	-	-	aadA2	-	-	-	-	-	-	-	sul1	-	-	-	-	CTX-M-15	-	SHV-11.v1	35Q	-	-	GyrA-83I;ParC-80I	-	-
CP024535.1	GCA_002753165.1	ST340	-	-	-	-	aadA2	-	-	-	-	-	-	-	sul1	-	-	-	-	CTX-M-15	-	SHV-11.v1	35Q	-	-	GyrA-83I;ParC-80I	-	-
CP024542.1	GCA_002752995.1	ST37	-	-	-	-	-	-	-	-	-	-	-	-	-	-	-	-	-	-	-	SHV-11.v1^	35Q	-	-	-	-	-
CP024545.1	GCA_002753355.1	ST37	-	-	-	-	-	-	-	-	-	-	-	-	-	-	-	-	-	-	-	SHV-11.v1^	35Q	-	-	-	-	-
CP024548.1	GCA_002753375.1	ST37	-	-	-	-	-	-	-	-	-	-	-	-	-	-	-	-	-	-	-	SHV-11.v1^	35Q	-	-	-	-	-
CP024549.1	GCA_002753405.1	ST340	-	-	-	-	aadA2	-	-	-	-	-	-	-	sul1	-	-	-	-	CTX-M-15	-	SHV-11.v1	35Q	-	-	GyrA-83I;ParC-80I	-	-
CP024556.1	GCA_002753555.1	ST340	-	-	-	-	aadA2	-	-	-	-	-	-	-	sul1	-	-	-	-	CTX-M-15	-	SHV-11.v1	35Q	-	-	GyrA-83I;ParC-80I	-	-
CP024563.1	GCA_002752975.1	ST340	-	-	-	-	aadA2	-	-	-	-	-	-	-	sul1	-	-	-	-	CTX-M-15	-	SHV-11.v1	35Q	OmpK36-34%	-	GyrA-83I;ParC-80I	-	-
CP024570.1	GCA_002753605.1	ST340	-	-	-	-	aadA2	-	-	-	-	-	-	-	sul1	-	-	-	-	CTX-M-15	-	SHV-11.v1	35Q	-	-	GyrA-83I;ParC-80I	-	-
CP024707.1	GCA_003932915.1	ST65	-	-	-	-	-	-	-	-	-	-	-	-	-	-	-	-	-	-	-	SHV-11.v1^	35Q	-	-	-	-	-
CP024834.1	GCA_002787755.1	ST147	+	-	-	-	aac(6')-Ib;rmtF	-	-	-	-	-	-	arr-2	-	-	-	-	-	CTX-M-15	OXA-181;OXA-181	SHV-11.v1^	35Q	OmpK35-76%;OmpK36TD	-	GyrA-83I;ParC-80I	-	-
CP024838.1	GCA_002786755.1	ST147	+	-	-	-	aac(6')-Ib;rmtF	-	-	-	-	-	-	arr-2	-	-	-	-	-	CTX-M-15	OXA-181;OXA-181	SHV-11.v1^	35Q	OmpK35-76%;OmpK36TD	-	GyrA-83I;ParC-80I	-	-
CP024874.1	GCA_003031325.1	ST15	-	-	-	-	-	-	-	-	-	-	-	-	-	-	-	-	-	-	-	SHV-28.v1^	-	-	-	GyrA-83F;GyrA-87A;ParC-80I	-	-
CP024916.1	GCA_003031345.1	ST147	-	-	-	-	-	-	-	-	-	-	-	-	-	-	-	-	-	CTX-M-15	-	SHV-11.v1^	35Q	OmpK36-78%	-	GyrA-83Y;GyrA-87A;ParC-80I	-	-
CP025005.1	GCA_002812365.1	ST258	-	-	-	-	-	-	-	-	-	-	-	-	-	-	-	-	-	-	-	SHV-11.v1	35Q	OmpK35-25%	-	GyrA-83I;ParC-80I	-	-
CP025008.1	GCA_002812385.1	ST258	-	-	-	-	-	-	-	-	-	-	-	-	-	-	-	-	-	-	-	SHV-11.v1	35Q	OmpK35-25%	-	GyrA-83I;ParC-80I	-	-
CP025037.1	GCA_002812665.1	ST258	-	-	-	-	-	-	-	-	-	-	-	-	-	-	-	-	-	-	-	SHV-11.v1	35Q	OmpK35-25%;OmpK36-4%	MgrB-49%	GyrA-83I;ParC-80I	-	-
CP025080.1	GCA_002813595.1	ST23	-	-	-	-	-	-	-	-	-	-	-	-	-	-	-	-	-	-	-	SHV-11.v1^	35Q	-	-	-	-	-
CP025087.1	GCA_002831525.1	ST23	+	-	-	-	-	-	-	-	-	-	-	-	-	-	-	-	-	-	-	SHV-11.v1^	35Q	-	-	-	-	-
CP025088.1	GCA_002845965.1	ST1941	+	-	-	-	-	-	-	-	-	-	-	-	-	-	-	-	-	-	-	SHV-11.v1^	35Q	-	-	-	-	-
CP025089.1	GCA_002845865.1	ST485	+	iuc 1	rmp 1; KpVP-1	rmpA2_6*-47%	-	-	-	-	-	-	-	-	-	-	-	-	-	-	-	SHV-27^	156D	-	-	-	-	-
CP025090.1	GCA_002845905.1	ST23	+	-	-	-	-	-	-	-	-	-	-	-	-	-	-	-	-	-	-	SHV-11.v1^	35Q	-	-	-	-	-
CP025091.1	GCA_002845925.1	ST29	+	-	-	-	-	-	-	-	-	-	-	-	-	-	-	-	-	-	-	SHV-187	-	-	-	-	-	-
CP025092.1	GCA_002845885.1	ST700	+	-	rmp 3; ICEKp1	-	-	-	-	-	-	-	-	-	-	-	-	-	-	-	-	SHV-1^	-	-	-	-	-	-
CP025093.1	GCA_002845945.1	ST29	-	-	-	-	-	-	-	-	-	-	-	-	-	-	-	-	-	-	-	SHV-187	-	-	-	-	-	-
CP025140.1	GCA_002833445.1	ST307	-	-	-	-	aac(3)-IIa.v1^;aac(6')-Ib-cr.v2	-	-	qnrB1.v2^	-	-	CatB4.v1	-	-	tet(A).v1	-	dfrA14.v2*	OXA-1	CTX-M-15	-	SHV-28.v1^	-	-	-	GyrA-83I;ParC-80I	-	-
CP025143.1	GCA_002833425.1	ST307	-	-	-	-	aac(3)-IIa.v1^;aac(6')-Ib-cr.v2	-	-	qnrB1.v2^	-	-	CatB4.v1	-	-	tet(A).v1	-	dfrA14.v2*	OXA-1	CTX-M-15	-	SHV-28.v1^	-	-	-	GyrA-83I;ParC-80I	-	-
CP025146.1	GCA_002833465.1	ST307	-	-	-	-	aac(3)-IIa.v1^;aac(6')-Ib-cr.v2	-	-	qnrB1.v2^	-	-	CatB4.v1	-	-	tet(A).v1	-	dfrA14.v2*	OXA-1	CTX-M-15	-	SHV-28.v1^	-	-	MgrB-49%	GyrA-83I;ParC-80I	-	-
CP025211.1	GCA_002966875.1	ST34	+	-	-	-	-	-	-	-	-	-	-	-	-	-	-	-	-	-	-	SHV-26	-	-	-	-	-	-
CP025456.1	GCA_002848545.1	ST11	-	-	-	-	aadA2	-	-	-	-	-	-	-	-	-	-	-	-	-	-	SHV-11.v1	35Q	OmpK35-17%;OmpK36GD	-	GyrA-83I;GyrA-87G;ParC-80I	-	sul1*?-67%
CP025461.1	GCA_002848585.1	ST11	-	-	-	-	aadA2	-	-	-	-	-	-	-	-	-	-	-	-	-	-	SHV-11.v1	35Q	OmpK35-17%;OmpK36-41%	-	GyrA-83I;GyrA-87G;ParC-80I	-	sul1*?-67%
CP025466.1	GCA_002848565.1	ST11	-	-	-	-	-	-	-	-	-	-	-	-	-	-	-	-	-	CTX-M-14	-	SHV-11.v1	35Q	OmpK35-40%	-	GyrA-83I;ParC-80I	-	-
CP025515.1	GCA_002848605.1	ST147	+	-	-	-	-	-	-	-	-	-	-	-	-	-	-	-	-	CTX-M-15	-	SHV-11.v1^	35Q	-	-	GyrA-83Y;GyrA-87A;ParC-80I	-	-
CP025541.3	GCA_002850275.3	ST111	+	-	-	-	-	-	-	-	-	-	-	-	-	-	-	-	-	-	-	SHV-11.v1^	35Q	-	-	-	-	-
CP025576.1	GCA_004010995.1	ST101	-	-	-	-	-	-	-	-	-	-	-	-	-	-	-	-	-	-	-	SHV-1^	-	-	-	-	-	-
CP025629.1	GCA_002870985.1	ST29	-	-	-	-	-	-	-	-	-	-	-	-	-	-	-	-	-	-	-	SHV-187	-	-	-	-	-	-
CP025630.1	GCA_002871025.1	ST700	+	-	rmp 3; ICEKp1	-	-	-	-	-	-	-	-	-	-	-	-	-	-	-	-	SHV-1^	-	-	-	-	-	-
CP025631.1	GCA_002870905.1	ST23	+	-	-	-	-	-	-	-	-	-	-	-	-	-	-	-	-	-	-	SHV-11.v1^	35Q	-	-	-	-	-
CP025633.1	GCA_002870925.1	ST23	+	-	-	-	-	-	-	-	-	-	-	-	-	-	-	-	-	-	-	SHV-11.v1^	35Q	-	-	-	-	-
CP025636.1	GCA_002870865.1	ST485	-	iuc 1	rmp 1; KpVP-1	rmpA2_6*-47%	-	-	-	-	-	-	-	-	-	-	-	-	-	-	-	SHV-27^	156D	-	-	-	-	-
CP025639.1	GCA_002870885.1	ST23	-	-	-	-	-	-	-	-	-	-	-	-	-	-	-	-	-	-	-	SHV-11.v1^	35Q	-	-	-	-	-
CP025641.1	GCA_002870945.1	ST1941	+	-	-	-	-	-	-	-	-	-	-	-	-	-	-	-	-	-	-	SHV-11.v1^	35Q	-	-	-	-	-
CP025684.1	GCA_004014965.1	ST3750	-	-	-	-	-	-	-	-	-	-	-	-	-	-	-	-	-	-	-	SHV-28.v1^	-	-	-	-	-	-
CP025816.1	GCA_002887435.1	ST340	-	-	-	-	aadA2^;aph3-Ia.v1^	-	-	-	-	mphA	-	-	sul1	-	-	dfrA12	-	-	-	SHV-11.v1	35Q	-	-	GyrA-83I;ParC-80I	-	-
CP025951.1	GCA_002893825.1	ST11	-	-	-	-	aadA2	-	-	-	-	-	-	-	-	-	-	-	-	SHV-12	-	-	238S;240K;35Q	OmpK35-17%;OmpK36GD	-	GyrA-83I;GyrA-87G;ParC-80I	-	sul1*?-67%
CP025963.2	GCA_002811335.4	ST273	+	-	-	-	-	-	-	-	-	-	-	-	-	-	-	-	-	-	-	SHV-11.v1^	35Q	-	-	GyrA-83I;ParC-80I	-	-
CP026011.1	GCA_009497695.1	ST23	-	-	rmp 3; ICEKp1	-	-	-	-	-	-	-	-	-	-	-	-	-	-	-	-	SHV-11.v1^	35Q	-	-	-	-	-
CP026017.1	GCA_009497735.1	ST392	+	-	-	-	-	-	-	-	-	-	-	-	-	-	-	-	-	-	-	SHV-11.v1^	35Q	-	-	GyrA-83I;ParC-80I	-	-
CP026021.1	GCA_003953905.1	ST23	-	-	-	-	-	-	-	-	-	-	-	-	-	-	-	-	-	-	-	SHV-11.v1^	35Q	-	-	-	-	-
CP026023.1	GCA_009497755.1	ST1265	+	-	-	-	-	-	-	-	-	-	-	-	-	-	-	-	-	-	-	SHV-11.v1^	35Q	-	-	-	-	-
CP026130.1	GCA_003367555.1	ST11	-	-	-	-	aadA2;aadA2;ant(2'')-Ia;strA.v1;strB.v1	-	-	-	-	-	cmlA4*	-	sul1*	-	-	-	-	-	-	SHV-11.v1	35Q	OmpK35-17%;OmpK36GD	-	GyrA-83I;GyrA-87G;ParC-80I	-	sul1*?-67%
CP026132.1	GCA_004119955.1	ST11	-	-	-	-	aadA2;aadA2;ant(2'')-Ia;strA.v1;strB.v1	-	-	-	-	-	cmlA4*	-	sul1*	-	-	-	-	-	-	SHV-11.v1	35Q	OmpK35-17%;OmpK36GD	-	GyrA-83I;GyrA-87G;ParC-80I	-	sul1*?-67%
CP026136.1	GCA_004119975.1	ST11	-	-	-	-	aadA2;aadA2;ant(2'')-Ia;strA.v1;strB.v1	-	-	-	-	-	cmlA4*	-	sul1*	-	-	-	-	-	-	SHV-11.v1	35Q	OmpK35-17%;OmpK36GD	-	GyrA-83I;GyrA-87G;ParC-80I	-	sul1*?-67%
CP026140.1	GCA_004119995.1	ST11	-	-	-	-	aadA2;aadA2;ant(2'')-Ia;strA.v1;strB.v1	-	-	-	-	-	cmlA4*	-	sul1*	-	-	-	-	-	-	SHV-11.v1	35Q	OmpK35-17%;OmpK36GD	-	GyrA-83I;GyrA-87G;ParC-80I	-	sul1*?-67%
CP026145.1	GCA_004120075.1	ST3684	-	-	-	-	aadA2;ant(2'')-Ia;strA.v1;strB.v1	-	-	-	-	-	cmlA4*	-	sul1*	-	-	-	-	-	-	SHV-11.v1	35Q	OmpK35-17%;OmpK36GD	-	GyrA-83I;GyrA-87G;ParC-80I	aadA2*-54%	sul1*?-67%
CP026149.1	GCA_004120095.1	ST11	-	-	-	-	aadA2;aadA2;ant(2'')-Ia;strA.v1;strB.v1	-	-	-	-	-	cmlA4*	-	sul1*	-	-	-	-	-	-	SHV-11.v1	35Q	OmpK35-17%;OmpK36GD	-	GyrA-83I;GyrA-87G;ParC-80I	-	sul1*?-67%
CP026155.1	GCA_004120115.1	ST11	-	-	-	-	aac(3)-IId^;aac(3)-IId^;aac(3)-IId^	-	-	-	-	mphA	-	-	-	tet(D)	-	-	-	SHV-5;SHV-5;SHV-5	-	SHV-11.v1;SHV-11.v1	238S;238S;238S;240K;240K;240K;35Q;35Q	OmpK35-69%	-	GyrA-83I;ParC-80I	aac(3)-IId*-27%	-
CP026157.1	GCA_004120175.1	ST17	-	-	-	-	-	-	-	-	-	-	-	-	-	-	-	-	-	-	-	SHV-11.v1^	35Q	-	-	-	-	-
CP026159.1	GCA_004120135.1	ST3686	-	-	-	-	-	-	-	-	-	-	-	-	-	-	-	-	-	-	-	SHV-11.v1^	35Q	-	-	-	-	-
CP026160.1	GCA_004120035.1	ST343	-	-	-	-	-	-	-	-	-	-	-	-	-	-	-	-	-	-	-	SHV-25	35Q	-	-	-	-	-
CP026162.1	GCA_004120055.1	ST661	-	-	-	-	-	-	-	-	-	-	-	-	-	-	-	-	-	-	-	SHV-27	156D	-	-	-	-	-
CP026164.1	GCA_004120155.1	ST3685	-	-	-	-	-	-	-	-	-	-	-	-	-	-	-	-	-	-	-	SHV-71	146V	-	-	-	-	-
CP026177.1	GCA_002903005.1	ST252	-	-	-	-	-	-	-	-	-	-	-	-	-	-	-	-	-	-	-	SHV-1^	-	-	MgrB-0%	GyrA-83F	-	fosA7*?-0%
CP026178.1	GCA_002903025.1	ST359	-	-	-	-	-	-	-	-	-	-	-	-	-	-	-	-	-	-	-	SHV-1^	-	OmpK35-9%;OmpK36-8%	MgrB-89%	-	-	-
CP026392.1	GCA_002935085.1	ST252	-	-	-	-	-	-	-	-	-	-	-	-	-	-	-	-	-	-	KPC-2	SHV-1^	-	-	-	-	-	fosA7*?-0%
CP026495.1	GCA_003076555.1	ST307	-	-	-	-	-	-	-	-	-	-	-	-	-	-	-	-	-	-	-	SHV-28.v1^	-	-	-	GyrA-83I;ParC-80I	-	-
CP026585.3	GCA_001887985.4	ST11	-	-	-	-	-	-	-	-	-	-	-	-	-	-	-	-	-	-	-	SHV-11.v1	35Q	OmpK35-17%;OmpK36GD	-	GyrA-83I;GyrA-87G;ParC-80I	-	-
CP026586.1	GCA_002944845.1	ST86	-	-	-	-	-	-	-	-	-	-	-	-	-	-	-	-	-	-	-	SHV-1^	-	-	-	-	-	-
CP026751.1	GCA_002948565.1	ST14	-	-	-	-	aac(6')-Ib-cr.v2;sat-2	-	-	-	-	-	CatB4.v1	-	-	-	-	dfrA1.v1	OXA-1	-	-	SHV-28.v1^	-	OmpK35-64%;OmpK36GD	-	GyrA-83Y;GyrA-87G;ParC-80I	-	-
CP027036.1	GCA_001701835.2	ST11	-	-	-	-	-	-	-	-	-	-	-	-	-	-	-	-	-	-	-	SHV-11.v1	35Q	-	-	GyrA-83I;ParC-80I	-	-
CP027042.1	GCA_001701425.2	ST147	+	-	-	-	-	-	-	-	-	-	-	-	-	-	-	-	-	-	-	SHV-11.v1^	35Q	OmpK35-48%;OmpK36GD	MgrB-62%	GyrA-83I;ParC-80I	-	-
CP027048.1	GCA_001701845.2	ST258	-	-	-	-	-	-	-	-	-	-	-	-	-	-	-	-	-	-	-	SHV-11.v1	35Q	OmpK35-25%	-	GyrA-83I;ParC-80I	-	-
CP027053.1	GCA_001702045.2	ST258	-	-	-	-	-	-	-	-	-	-	-	-	-	-	-	-	-	-	-	SHV-11.v1^	35Q	OmpK35-25%;OmpK36GD	MgrB-60%	GyrA-83I;ParC-80I	-	-
CP027068.3	GCA_002258145.4	ST11	-	-	-	-	aadA2	-	-	-	-	-	-	-	-	-	-	-	-	-	-	SHV-11.v1	35Q	OmpK35-17%;OmpK36GD	-	GyrA-83I;GyrA-87G;ParC-80I	-	sul1*?-67%
CP027146.1	GCA_002968475.1	ST258	-	-	-	-	aac(6')-Ib'.v1;aadA2	-	-	-	-	-	-	-	sul1	-	-	-	-	-	-	SHV-11.v1	35Q	OmpK35-25%	-	GyrA-83I;ParC-80I	-	-
CP027160.1	GCA_002968495.1	ST258	-	-	-	-	-	-	-	-	-	-	-	-	-	-	-	-	-	-	-	SHV-11.v1	35Q	OmpK35-25%	-	GyrA-83I;ParC-80I	-	-
CP027189.1	GCA_002970895.1	ST23	+	-	-	-	-	-	-	-	-	-	-	-	-	-	-	-	-	-	-	SHV-11.v1^	35Q	-	-	-	-	-
CP027612.1	GCA_003010735.1	ST2167	-	-	-	-	-	-	-	-	-	-	-	-	-	-	-	-	-	-	-	SHV-11.v1^	35Q	OmpK35-16%	-	GyrA-83I;GyrA-87N;ParC-84K	-	-
CP027697.1	GCA_003368025.1	ST258	-	-	-	-	-	-	-	-	-	-	-	-	-	-	-	-	-	-	-	SHV-11.v1	35Q	OmpK35-25%;OmpK36GD	MgrB-0%	GyrA-83I;ParC-80I	-	-
CP028176.1	GCA_003030145.1	ST15	+	-	-	-	-	-	-	-	-	-	-	-	-	-	-	-	-	-	-	SHV-28.v1^	-	OmpK35-49%	-	GyrA-83F;GyrA-87A;ParC-80I	-	-
CP028391.2	GCA_002257935.4	ST36	-	-	-	-	-	-	-	-	-	-	-	-	-	-	-	-	-	-	-	SHV-11.v1^	35Q	-	-	-	-	-
CP028478.1	GCA_003692695.1	ST3582	-	-	-	-	-	-	-	-	-	-	-	-	-	-	-	-	-	-	-	SHV-1^	-	-	-	-	-	-
CP028542.3	GCA_002164835.4	ST11	-	-	-	-	aadA2	-	-	-	-	-	-	-	-	-	-	-	-	-	-	SHV-11.v1	35Q	OmpK35-17%	-	GyrA-83I;GyrA-87G;ParC-80I	-	sul1*?-67%
CP028548.2	GCA_002853435.3	ST11	-	-	-	-	aadA2;aadA2;ant(2'')-Ia;strA.v1;strB.v1	-	-	-	-	-	cmlA4*	-	sul1*	-	-	-	-	-	-	SHV-11.v1^	35Q	OmpK35-17%;OmpK36GD	-	GyrA-83I;GyrA-87G;ParC-80I	-	sul1*?-67%
CP028583.2	GCA_002811325.3	ST11	-	-	-	-	aadA2	-	-	-	-	-	-	-	-	-	-	-	-	-	-	SHV-11.v1	35Q	OmpK35-17%;OmpK36GD	-	GyrA-83I;GyrA-87G;ParC-80I	-	sul1*?-67%
CP028716.1	GCA_003054385.1	ST15	-	-	-	-	-	-	-	-	-	-	-	-	-	-	-	-	-	-	-	SHV-28.v1^	-	OmpK35-40%	-	GyrA-83I;ParC-80I	-	-
CP028783.2	GCA_002852945.3	ST11	-	-	-	-	aadA2	-	-	-	-	-	-	-	sul1	-	-	-	-	CTX-M-27	-	SHV-11.v1	35Q	OmpK35-21%	-	GyrA-83I;ParC-80I	-	-
CP028787.2	GCA_002852995.3	ST1	-	-	-	-	-	-	-	-	-	-	-	-	-	-	-	-	-	SHV-5^	-	-	238S;240K	-	-	GyrA-83I;ParC-80I	-	-
CP028793.2	GCA_003038215.3	ST11	-	-	-	-	-	-	-	-	-	-	-	-	-	-	-	-	-	-	-	SHV-11.v1^	35Q	OmpK35-17%;OmpK36GD	-	GyrA-83I;GyrA-87G;ParC-80I	-	-
CP028797.2	GCA_003037325.3	ST11	-	-	-	-	-	-	-	-	-	-	-	-	-	-	-	-	-	-	-	SHV-11.v1^	35Q	OmpK35-17%;OmpK36GD	-	GyrA-83I;GyrA-87G;ParC-80I	-	-
CP028806.2	GCA_002258055.3	ST11	-	-	-	-	-	-	-	-	-	-	-	-	-	-	-	-	-	-	-	SHV-11.v1	35Q	-	-	GyrA-83I;ParC-80I	-	-
CP028816.1	GCA_003056445.1	ST405	-	-	-	-	-	-	-	-	-	-	-	-	-	-	-	-	-	-	-	SHV-76	35Q	-	-	GyrA-87N	-	fosA7*?-0%
CP028850.1	GCA_015290985.1	ST23	+	-	-	-	-	-	-	-	-	-	-	-	-	-	-	-	-	CTX-M-14	-	SHV-11.v1^	35Q	-	-	-	-	-
CP028915.1	GCA_003076915.1	ST375	-	-	-	-	-	-	-	-	-	-	-	-	-	-	-	-	-	-	-	SHV-1^	-	OmpK35-48%	-	-	-	-
CP028932.1	GCA_003069525.1	ST14	-	-	-	-	aac(6')-Ib-cr.v2;sat-2	-	-	-	-	-	CatB4.v1	-	-	-	-	dfrA1.v1	OXA-1	-	-	SHV-28.v1^	-	OmpK36GD	-	GyrA-83Y;GyrA-87G;ParC-80I	-	-
CP028953.1	GCA_003071305.1	ST34	+	-	-	-	aac(3)-IId^;aadA2^;armA	-	-	-	-	-	-	-	sul1	-	-	dfrA12	-	CTX-M-15;CTX-M-15;CTX-M-15	OXA-181	SHV-26	-	OmpK35-28%	-	GyrA-83F;GyrA-87G;ParC-80I	-	-
CP028990.1	GCA_003073315.1	ST34	+	-	-	-	aac(3)-IId^;aadA2^;armA	-	-	-	-	-	-	-	sul1	-	-	dfrA12	-	CTX-M-15;CTX-M-15;CTX-M-15	OXA-181	SHV-26	-	OmpK35-28%	-	GyrA-83F;GyrA-87G;ParC-80I	-	-
CP028994.1	GCA_003073335.1	ST11	-	-	-	-	-	-	-	-	-	-	-	-	-	-	-	-	-	-	-	SHV-11.v1	35Q	OmpK35-70%;OmpK36-28%	-	GyrA-83I;ParC-80I	-	-
CP029099.1	GCA_003073675.1	ST512	-	-	-	-	aadA2	-	-	-	-	-	-	-	sul1	-	-	-	-	-	-	SHV-11.v1	35Q	OmpK35-25%;OmpK36GD	-	GyrA-83I;ParC-80I	-	-
CP029137.1	GCA_003074015.1	ST15	-	-	-	-	aac(3)-IIa.v1^;aac(6')-Ib-cr.v2	-	-	-	-	-	CatB4.v1	-	-	-	-	-	OXA-1	CTX-M-15	-	SHV-28.v1^	-	-	-	GyrA-83F;GyrA-87A;ParC-80I	-	-
CP029216.1	GCA_003111805.2	ST11	-	-	-	-	aadA2	-	-	-	-	-	-	-	-	-	-	-	-	-	-	SHV-11.v1	35Q	OmpK35-17%;OmpK36GD	-	GyrA-83I;GyrA-87G;ParC-80I	-	sul1*?-67%
CP029220.1	GCA_003112125.1	ST11	-	-	-	-	aadA2	-	-	-	-	-	-	-	-	-	-	-	-	SHV-12	-	-	238S;240K;35Q	OmpK35-17%;OmpK36GD	-	GyrA-83I;GyrA-87G;ParC-80I	-	sul1*?-67%
CP029226.1	GCA_003111885.2	ST11	-	-	-	-	aadA2	-	-	-	-	-	-	-	-	-	-	-	-	-	-	SHV-11.v1	35Q	OmpK35-17%;OmpK36GD	-	GyrA-83I;GyrA-87G;ParC-80I	-	sul1*?-67%
CP029384.2	GCA_002852975.3	ST11	-	-	-	-	aadA2	-	-	-	-	-	-	-	-	-	-	-	-	-	-	SHV-11.v1^	35Q	OmpK35-17%;OmpK36GD	-	GyrA-83I;GyrA-87G;ParC-80I	-	sul1*?-67%
CP029388.1	GCA_003037615.2	ST48	-	-	-	-	aadA2^	-	-	qnrS1;qnrS1;qnrS1	-	mphA	-	-	sul1	-	-	dfrA12	-	CTX-M-27;CTX-M-27;CTX-M-27;SHV-31.v1^	-	-	240K;35Q	-	-	-	-	LAP-2?-0%
CP029582.1	GCA_003181055.1	ST147	+	-	-	-	-	-	-	-	-	-	-	-	-	-	-	-	-	-	-	SHV-11.v1^	35Q	OmpK35-7%	-	GyrA-83I;ParC-80I	-	-
CP029587.1	GCA_003181095.1	ST16	-	-	-	-	-	-	-	-	-	-	-	-	-	-	-	-	-	-	-	SHV-1	-	-	-	GyrA-83F;GyrA-87N;ParC-84K	-	-
CP029590.1	GCA_003181135.1	ST16	-	-	-	-	-	-	-	-	-	-	-	-	-	-	-	-	-	-	-	SHV-1	-	-	-	GyrA-83F;GyrA-87N;ParC-84K	-	-
CP029689.1	GCA_003429545.1	ST11	-	-	-	-	-	-	-	-	-	-	-	-	-	-	-	-	-	-	-	SHV-11.v1	35Q	OmpK35-17%;OmpK36GD	-	GyrA-83I;GyrA-87G;ParC-80I	-	-
CP029722.1	GCA_003204465.1	ST34	+	-	-	-	aac(3)-IId^;aadA2^;armA	-	-	-	-	-	-	-	sul1	-	-	dfrA12	-	CTX-M-15;CTX-M-15;CTX-M-15	OXA-181	SHV-26	-	OmpK35-28%	-	GyrA-83F;GyrA-87G;ParC-80I	-	-
CP029738.1	GCA_003204175.1	ST16	-	-	-	-	-	-	-	-	-	-	-	-	-	-	-	-	-	SHV-12;SHV-12;SHV-12;SHV-12;SHV-12;SHV-12;SHV-12	-	SHV-1	238S;238S;238S;238S;238S;238S;238S;240K;240K;240K;240K;240K;240K;240K;35Q;35Q;35Q;35Q;35Q;35Q;35Q	OmpK35-36%	MgrB-60%	GyrA-83F;GyrA-87A;ParC-84K	-	-
CP030070.1	GCA_007833555.1	ST105	-	-	-	-	-	-	-	-	-	-	-	-	-	-	-	-	-	-	-	SHV-1^	-	-	-	-	-	-
CP030072.1	GCA_007833575.1	ST14	-	-	-	-	-	-	-	-	-	-	-	-	-	-	-	-	-	-	-	SHV-28.v1^	-	-	-	-	-	-
CP030172.1	GCA_003286975.1	ST29	-	-	-	-	-	-	-	-	-	-	-	-	-	-	-	-	-	-	-	SHV-187	-	-	-	-	-	-
CP030174.1	GCA_003285145.1	ST1755	-	-	-	-	-	-	-	-	-	-	-	-	-	-	-	-	-	-	-	SHV-1	-	-	-	-	-	-
CP030269.1	GCA_003286995.1	ST1660	+	-	-	-	-	-	-	-	-	-	-	-	-	-	-	-	-	-	-	SHV-11.v1^	35Q	-	-	-	-	-
CP030292.1	GCA_009930975.1	ST11	-	-	-	-	aadA2;armA	-	-	-	-	mphE.v2;msrE	-	-	sul1	-	-	-	-	CTX-M-3	-	SHV-11.v1	35Q	OmpK35-17%;OmpK36GD	-	GyrA-83I;GyrA-87G;ParC-80I	-	-
CP030296.1	GCA_009930995.1	ST1	-	-	-	-	-	-	-	-	-	-	-	-	-	-	-	-	-	-	-	SHV-1^	-	-	-	GyrA-83I;ParC-80I	-	-
CP030300.1	GCA_009931015.1	ST11	-	-	-	-	aadA2	-	-	-	-	-	-	-	-	-	-	-	-	-	-	SHV-11.v1	35Q	OmpK35-17%;OmpK36GD	-	GyrA-83I;GyrA-87G;ParC-80I	-	sul1*?-67%
CP030302.1	GCA_009931035.1	ST290	-	-	-	-	-	-	-	-	-	-	-	-	-	-	-	-	-	-	-	SHV-1	-	-	-	-	-	-
CP030311.1	GCA_009931075.1	ST86	-	-	-	-	-	-	-	-	-	-	-	-	-	-	-	-	-	-	-	SHV-1^	-	-	-	-	-	-
CP030313.1	GCA_009931055.1	ST412	-	-	-	-	-	-	-	-	-	-	-	-	-	-	-	-	-	-	-	SHV-1	-	-	-	-	-	-
CP030315.1	GCA_009931095.1	ST147	-	-	-	-	-	-	-	-	-	-	-	-	-	-	-	-	-	-	-	SHV-11.v1^	35Q	-	-	GyrA-83I;ParC-80I	-	-
CP030320.1	GCA_009931175.1	ST412	-	-	-	-	-	-	-	-	-	-	-	-	-	-	-	-	-	-	-	SHV-1	-	-	-	-	-	-
CP030341.1	GCA_003288375.1	ST258	-	-	-	-	aac(6')-Ib'.v1	-	-	-	-	-	-	-	-	-	-	-	-	-	-	SHV-11.v1	35Q	OmpK35-25%	-	GyrA-83I;ParC-80I	-	-
CP030877.1	GCA_003368365.1	ST711	-	-	-	-	-	-	-	-	-	-	-	-	-	-	-	-	-	-	-	SHV-187	-	-	-	-	-	-
CP030923.1	GCA_003330945.1	ST375	-	-	-	-	-	-	-	-	-	-	-	-	-	-	-	-	-	-	-	SHV-1^	-	-	-	-	-	-
CP031577.1	GCA_003408615.1	ST422	-	-	-	-	-	-	-	-	-	-	-	-	-	-	-	-	-	-	-	SHV-1	-	-	-	-	-	-
CP031613.1	GCA_003432405.1	ST1	-	-	-	-	-	-	-	-	-	-	-	-	-	-	-	-	-	-	-	SHV-1^	-	OmpK35-0%	-	GyrA-83I;ParC-80I	-	-
CP031721.1	GCA_002164855.2	ST11	-	-	-	-	aadA2^	-	-	-	-	-	-	-	-	-	-	-	-	-	-	SHV-11.v1	35Q	OmpK35-17%;OmpK36GD	-	GyrA-83I;GyrA-87G;ParC-80I	-	sul1*?-67%
CP031789.1	GCA_003432145.1	ST661	-	-	-	-	-	-	-	-	-	-	-	-	-	-	-	-	-	-	-	SHV-27	156D	-	-	-	-	-
CP031792.1	GCA_003432245.1	ST36	+	-	-	-	-	-	-	-	-	-	-	-	-	-	-	-	-	-	-	SHV-11.v1^	35Q	-	-	-	-	-
CP031795.1	GCA_003432285.1	ST45	-	-	-	-	-	-	-	-	-	-	-	-	-	-	-	-	-	-	-	SHV-1	-	-	-	-	-	-
CP031798.1	GCA_003432265.1	ST43	-	-	-	-	-	-	-	-	-	-	-	-	-	-	-	-	-	-	-	SHV-11.v1^	35Q	-	-	-	-	-
CP031800.1	GCA_003432165.1	ST231	-	-	-	-	-	-	-	-	-	-	-	-	-	-	-	-	-	CTX-M-15	-	SHV-1^	-	-	-	GyrA-83I;GyrA-87Y;ParC-80I	-	-
CP031808.1	GCA_003432185.1	ST29	-	-	-	-	-	-	-	-	-	-	-	-	-	-	-	-	-	-	-	SHV-187	-	-	-	-	-	-
CP031814.1	GCA_003432205.1	ST230	-	-	-	-	-	-	-	-	-	-	-	-	-	-	-	-	-	-	-	SHV-119^	35Q	-	-	-	-	-
CP031817.1	GCA_003590665.1	ST253	-	-	-	-	-	-	-	-	-	-	-	-	-	-	-	-	-	-	-	SHV-36	35Q	-	-	-	-	-
CP031849.1	GCA_004801235.1	ST2570	-	-	-	-	-	-	-	-	-	-	-	-	-	-	-	-	-	-	-	SHV-11.v1^	35Q	-	-	-	-	-
CP031885.1	GCA_001887995.2	ST1	-	-	-	-	-	-	-	-	-	-	-	-	-	-	-	-	-	-	-	SHV-1^	-	-	-	GyrA-83I;ParC-80I	-	-
CP031934.1	GCA_014854815.1	ST11	-	-	-	-	aadA2	-	-	-	-	-	-	-	-	-	-	-	-	SHV-12^	-	-	238S;240K;35Q	OmpK35-17%;OmpK36GD	-	GyrA-83I;GyrA-87G;ParC-80I	-	sul1*?-67%
CP031938.1	GCA_003957455.1	ST152	+	-	-	-	-	-	-	-	-	-	-	-	-	-	-	-	-	-	-	SHV-1^	-	-	-	-	-	-
CP032163.1	GCA_006304565.1	ST11	-	-	-	-	aadA2	-	-	-	-	-	-	-	-	-	-	-	-	-	-	-	-	OmpK35-17%;OmpK36GD	-	GyrA-83I;GyrA-87G;ParC-80I	-	sul1*?-67%
CP032167.1	GCA_003571525.1	ST2938	-	-	-	-	-	-	-	-	-	-	-	-	-	-	-	-	-	-	-	SHV-11.v1^	35Q	-	-	-	-	-
CP032175.1	GCA_003571585.1	ST36	-	-	-	-	-	-	-	-	-	-	-	-	-	-	-	-	-	-	-	SHV-11.v1^	35Q	-	-	-	-	-
CP032178.1	GCA_003571545.1	ST101	-	-	-	-	aac(6')-Ib4^;aadA1.v1^;aphA15	-	-	-	-	-	catB2.v1	-	sul1	-	-	-	-	SHV-12	VIM-1	SHV-1^	238S;240K;35Q	OmpK35-17%	-	GyrA-83Y;GyrA-87N;ParC-80I	-	-
CP032185.1	GCA_003571605.1	ST16	-	-	-	-	-	-	-	-	-	-	-	-	-	-	-	-	-	-	-	SHV-1	-	OmpK35-69%;OmpK36TD	-	GyrA-83F;GyrA-87N;ParC-84K	-	-
CP032200.1	GCA_003571645.1	ST3603	-	-	-	-	-	-	-	-	-	-	-	-	-	-	-	-	-	-	-	SHV-11.v1^	35Q	OmpK35-16%	-	GyrA-83I;GyrA-87N;ParC-84K	-	-
CP032207.1	GCA_003571705.1	ST340	-	-	-	-	aadA2^	-	-	-	-	-	-	-	sul1	-	-	-	-	-	-	SHV-11.v1	35Q	OmpK36-18%	MgrB-0%	GyrA-83I;ParC-80I	-	-
CP032222.1	GCA_003571745.1	ST147	+	-	-	-	-	-	-	-	-	-	-	-	-	-	-	-	-	-	-	SHV-11.v1^	35Q	OmpK35-48%;OmpK36GD	MgrB-53%	GyrA-83I;ParC-80I	-	-
CP032240.1	GCA_009834285.1	ST11	-	-	-	-	-	-	-	-	-	-	-	-	-	-	-	-	-	-	-	SHV-11.v1	35Q	OmpK35-17%;OmpK36GD	-	GyrA-83I;GyrA-87G;ParC-80I	-	-
CP032831.1	GCA_003660185.1	ST105	-	-	-	-	-	-	-	-	-	-	-	-	-	-	-	-	-	-	-	SHV-1^	-	-	-	-	-	-
CP032833.1	GCA_003660205.1	ST91	+	-	-	-	-	-	-	-	-	-	-	-	-	-	-	-	-	-	-	SHV-11.v1^	35Q	-	-	-	-	-
CP033242.1	GCA_003703775.1	ST11	-	-	-	-	aadA2	-	-	-	-	-	-	-	-	-	-	-	-	-	-	SHV-11.v1	35Q	OmpK35-17%;OmpK36GD	-	GyrA-83I;GyrA-87G;ParC-80I	-	sul1*?-67%
CP033396.2	GCA_003261955.3	ST11	-	-	-	-	aadA2	-	-	-	-	-	-	-	-	-	-	-	-	-	-	SHV-11.v1	35Q	OmpK35-17%;OmpK36GD	-	GyrA-83I;GyrA-87G;ParC-80I	-	sul1*?-67%
CP033405.1	GCA_003711065.1	ST11	-	-	-	-	-	-	-	-	-	-	-	-	-	-	-	-	-	-	-	SHV-11.v1	35Q	OmpK35-17%;OmpK36GD	MgrB-0%	GyrA-83I;GyrA-87G;ParC-80I	-	-
CP033625.1	GCA_003790485.1	ST1685	-	-	-	-	-	-	-	-	-	-	-	-	-	-	-	-	-	-	-	SHV-1^	-	OmpK35-17%;OmpK36TD	MgrB-0%	GyrA-83Y;GyrA-87N;ParC-80I	-	-
CP033756.1	GCA_003812085.1	ST252	-	-	-	-	-	-	-	-	-	-	-	-	-	-	-	-	-	-	-	SHV-1^	-	-	MgrB-51%	GyrA-83Y;GyrA-87Y;ParC-80R	-	fosA7*?-0%
CP033777.1	GCA_003812105.1	ST25	-	-	-	-	-	-	-	-	-	-	-	-	-	-	-	-	-	-	-	SHV-11.v1^	35Q	-	-	-	-	-
CP033900.1	GCA_003815075.1	ST37	-	-	-	-	-	-	-	-	-	-	-	-	-	-	-	-	-	-	-	SHV-11.v1^	35Q	-	-	-	-	-
CP033901.1	GCA_003815095.1	ST3006	-	-	-	-	-	-	-	-	-	-	-	-	-	-	-	-	-	-	-	OKP-A-5*	-	OmpK35-0%	-	-	-	-
CP033946.1	GCA_003850165.1	ST231	-	-	-	-	-	-	-	-	-	-	-	-	-	-	-	-	-	CTX-M-15	-	SHV-1^	-	OmpK35-30%;OmpK36TD	-	GyrA-83I;ParC-80I	-	-
CP033954.1	GCA_006494895.1	ST11	-	-	-	-	aadA2	-	-	-	-	-	-	-	-	-	-	-	-	-	-	SHV-11.v1^	35Q	OmpK35-17%;OmpK36GD	-	GyrA-83I;GyrA-87G;ParC-80I	-	sul1*?-67%
CP033960.1	GCA_006494915.1	ST11	-	-	-	-	aadA2	-	-	-	-	-	-	-	-	-	-	-	-	-	-	SHV-11.v1	35Q	OmpK35-17%;OmpK36GD	-	GyrA-83I;GyrA-87G;ParC-80I	-	sul1*?-67%
CP034039.1	GCA_002970375.3	ST395	-	-	-	-	-	-	-	-	-	-	-	-	-	-	-	-	-	-	-	SHV-11.v1	35Q	OmpK35-72%	-	GyrA-83I;ParC-80I	-	-
CP034045.1	GCA_003855315.1	ST15	-	-	-	-	-	-	-	-	-	-	catA1^	-	-	-	-	-	-	CTX-M-15	-	SHV-28.v1^	-	OmpK35-7%;OmpK36GD	-	GyrA-83F;GyrA-87A;ParC-80I	-	-
CP034076.1	GCA_003855535.1	ST15	+	-	-	-	aac(3)-IId^	-	-	-	-	-	-	-	-	-	-	-	-	-	-	SHV-28.v1^	-	-	-	GyrA-83F;GyrA-87A;ParC-80I	-	-
CP034077.1	GCA_003855555.1	ST15	+	-	-	-	aac(3)-IId^	-	-	-	-	-	-	-	-	-	-	-	-	-	-	SHV-28.v1^	-	-	-	GyrA-83F;GyrA-87A;ParC-80I	-	-
CP034082.1	GCA_003855515.1	ST23	-	-	-	-	-	-	-	-	-	-	-	-	-	-	-	-	-	-	-	SHV-11.v1^	35Q	-	-	-	-	-
CP034123.1	GCA_003856475.1	ST11	-	-	-	-	aadA2	-	-	-	-	-	-	-	-	-	-	-	-	SHV-12	-	-	238S;240K;35Q	OmpK35-17%;OmpK36GD	-	GyrA-83I;GyrA-87G;ParC-80I	-	sul1*?-67%
CP034200.2	GCA_003860645.2	ST383	+	-	-	-	-	-	-	-	-	-	catA1*	-	-	tet(A).v1	-	-	-	-	-	SHV-1	-	OmpK35-10%	-	GyrA-83F;GyrA-87N;ParC-80I	mphA*-57%	-
CP034249.1	GCA_003931835.1	ST11	-	-	-	-	aadA2	-	-	-	-	-	-	-	sul1	-	-	-	-	-	-	SHV-11.v1	35Q	OmpK35-17%	-	GyrA-83I;ParC-80I	-	-
CP034281.1	GCA_003934185.1	ST307	-	-	-	-	-	-	-	-	-	-	-	-	-	-	-	-	-	-	-	SHV-28.v1^	-	-	-	GyrA-83I;ParC-80I	-	-
CP034316.1	GCA_011065345.1	ST230	-	-	-	-	-	-	-	-	-	-	-	-	-	-	-	-	-	-	-	SHV-27^	156D	-	-	-	-	-
CP034321.1	GCA_011065365.1	ST76	-	-	-	-	-	-	-	-	-	-	-	-	-	-	-	-	-	-	-	SHV-1^	-	-	-	-	-	-
CP034359.1	GCA_011065385.1	ST403	-	-	-	-	-	-	-	-	-	-	-	-	-	-	-	-	-	-	-	SHV-178*	35Q	-	-	-	-	-
CP034408.1	GCA_004135795.1	ST14	+	-	-	-	aac(6')-Ib-cr.v2;sat-2	-	-	-	-	-	CatB4.v1	-	-	-	-	dfrA1.v1	OXA-1	CTX-M-15	-	SHV-28.v1^	-	OmpK35-66%;OmpK36GD	-	GyrA-83Y;GyrA-87G;ParC-80I	-	-
CP034415.1	GCA_009684575.1	ST11	-	-	-	-	aadA2	-	-	-	-	-	-	-	-	-	-	-	-	-	-	SHV-11.v1	35Q	OmpK35-17%;OmpK36GD	-	GyrA-83I;GyrA-87G;ParC-80I	-	sul1*?-67%
CP034420.1	GCA_009684615.1	ST11	-	-	-	-	aadA2	-	-	-	-	-	-	-	-	-	-	-	-	-	-	SHV-11.v1	35Q	OmpK35-17%;OmpK36GD	-	GyrA-83I;GyrA-87G;ParC-80I	-	sul1*?-67%
CP034540.1	GCA_003963495.1	ST3483	-	-	-	-	aac(6')-Ib-cr.v2;strA.v1^;strB.v1	-	-	qnrB1.v2^	-	-	CatB4.v1	-	sul2	tet(A).v1	-	dfrA14.v2*	TEM-1D.v1^	CTX-M-15	-	SHV-1^	-	-	-	-	OXA-1*-4%	-
CP034760.1	GCA_004006035.1	ST437	-	-	-	-	-	-	-	-	-	-	-	-	-	-	-	-	-	-	-	SHV-11.v1	35Q	-	-	GyrA-83I;ParC-80I	-	-
CP034778.1	GCA_004332075.1	ST86	-	-	-	-	-	-	-	-	-	-	-	-	-	-	-	-	-	-	-	SHV-1^	-	-	-	-	-	-
CP035194.1	GCA_009387945.1	ST87	-	-	-	-	-	-	-	-	-	-	-	-	-	-	-	-	-	-	-	SHV-27	156D	-	-	-	-	-
CP035196.1	GCA_009387915.1	ST1315	+	-	-	-	-	-	-	-	-	-	-	-	-	-	-	-	-	-	-	SHV-1	-	-	-	-	-	-
CP035202.1	GCA_009387775.1	ST39	+	-	-	-	-	-	-	-	-	-	-	-	-	-	-	-	-	-	-	SHV-11.v1^	35Q	-	-	-	-	-
CP035210.1	GCA_009387815.1	ST873	+	-	-	-	-	-	-	-	-	-	-	-	-	-	-	-	-	-	-	SHV-27^	156D	-	-	-	-	-
CP035383.1	GCA_004118955.1	ST23	+	-	-	-	-	-	-	-	-	-	-	-	-	-	-	-	-	-	-	SHV-11.v1^	35Q	-	-	-	-	-
CP035531.1	GCA_004137665.1	ST20	-	-	-	-	-	-	-	-	-	-	-	-	-	-	-	-	-	-	-	SHV-1	-	-	-	-	-	-
CP035540.1	GCA_004141975.1	ST11	-	-	-	-	-	-	-	-	-	-	-	-	-	-	-	-	-	-	-	SHV-11.v1	35Q	-	-	GyrA-83F;GyrA-87A;ParC-80I	-	-
CP035905.1	GCA_004209795.1	ST23	+	-	-	-	-	-	-	-	-	-	-	-	-	-	-	-	-	-	-	SHV-11.v1^	35Q	-	-	GyrA-87N	-	-
CP035929.1	GCA_004295605.1	ST15	-	-	-	-	-	-	-	-	-	-	-	-	-	-	-	-	-	-	-	SHV-28.v1^	-	-	-	GyrA-83F;GyrA-87A;ParC-80I	-	-
CP036187.1	GCA_004295385.1	ST15	+	-	-	-	-	-	-	-	-	-	-	-	-	-	-	-	-	-	-	SHV-28.v1^	-	-	-	GyrA-83F;GyrA-87A;ParC-80I	-	-
CP036190.1	GCA_004295405.1	ST23	+	-	-	-	-	-	-	-	-	-	-	-	-	-	-	-	-	-	-	SHV-11.v1^	35Q	-	-	GyrA-87N	-	-
CP036300.1	GCA_002852365.2	ST11	-	-	-	-	aadA2	-	-	-	-	-	-	-	-	-	-	-	-	-	-	SHV-11.v1	35Q	OmpK35-17%;OmpK36GD	-	GyrA-83I;GyrA-87G;ParC-80I	-	sul1*?-67%
CP036305.1	GCA_003037005.2	ST11	-	-	-	-	aadA2	-	-	-	-	-	-	-	-	-	-	-	-	-	-	SHV-11.v1^	35Q	OmpK35-17%;OmpK36GD	-	GyrA-83I;GyrA-87G;ParC-80I	-	sul1*?-67%
CP036320.1	GCA_002300675.2	ST231	-	-	-	-	-	-	-	-	-	-	-	-	-	-	-	-	-	-	-	SHV-1^	-	-	-	GyrA-83I;ParC-80I	CTX-M-15*-81%;CTX-M-15*-86%	-
CP036327.1	GCA_002909775.2	ST231	-	-	-	-	-	-	-	-	-	-	-	-	-	-	-	-	-	-	-	SHV-1^	-	-	MgrB-0%	GyrA-83I;ParC-80I	CTX-M-15*-3%;CTX-M-15*-47%	-
CP036335.1	GCA_004319525.1	ST15	+	-	-	-	-	-	-	-	-	-	-	-	-	-	-	-	-	-	-	SHV-28.v1^	-	-	-	GyrA-83F;GyrA-87A;ParC-80I	-	-
CP036361.1	GCA_002257765.2	ST11	-	-	-	-	aadA2	-	-	-	-	-	-	-	-	-	-	-	-	-	-	SHV-11.v1	35Q	OmpK35-17%;OmpK36GD	-	GyrA-83I;GyrA-87G;ParC-80I	-	sul1*?-67%
CP036365.1	GCA_004322795.1	ST11	-	-	-	-	aadA2	-	-	-	-	-	-	-	-	-	-	-	-	-	-	SHV-11.v1	35Q	OmpK35-17%;OmpK36GD	-	GyrA-83I;GyrA-87G;ParC-80I	-	sul1*?-67%
CP036371.1	GCA_002811305.2	ST11	-	-	-	-	aadA2	-	-	-	-	-	-	-	-	-	-	-	-	-	-	SHV-11.v1	35Q	OmpK35-17%	-	GyrA-83I;GyrA-87G;ParC-80I	-	sul1*?-67%
CP036438.1	GCA_004322995.1	ST35	+	-	-	-	-	-	-	-	-	-	-	-	-	-	-	-	-	-	-	SHV-33	-	-	-	-	-	-
CP036442.1	GCA_004322955.1	ST45	+	-	-	-	-	-	-	-	-	-	-	-	-	-	-	-	-	-	-	SHV-1	-	-	-	-	-	-
CP036450.1	GCA_002918585.2	ST340	-	-	-	-	-	-	-	-	-	-	-	-	-	-	-	-	-	-	KPC-3	SHV-11.v1	35Q	-	MgrB-43%	GyrA-83I;GyrA-87Y;ParC-80I	-	-
CP037742.1	GCA_004924315.1	ST23	+	-	-	-	-	-	-	-	-	-	-	-	-	-	-	-	-	-	-	SHV-11.v1^	35Q	OmpK36-0%	-	GyrA-87N	-	-
CP037927.1	GCA_005347525.1	ST11	-	-	-	-	-	-	-	-	-	-	-	-	-	-	-	-	-	-	-	SHV-11.v1	35Q	OmpK35-40%	PmrB-10%	GyrA-83I;ParC-80I	-	-
CP037928.1	GCA_009867115.1	ST258	-	-	-	-	aadA2	-	-	-	-	-	-	-	sul1	-	-	-	-	-	-	SHV-11.v1	35Q	OmpK35-25%;OmpK36TD	-	GyrA-83I;ParC-80I	-	-
CP037963.1	GCA_002853475.2	ST1	-	-	-	-	-	-	-	-	-	-	-	-	-	-	-	-	-	-	-	SHV-1^	-	-	-	GyrA-83I;ParC-80I	-	-
CP039524.1	GCA_011752495.1	ST11	-	-	-	-	-	-	-	-	-	-	-	-	-	-	-	-	-	CTX-M-3	-	SHV-11.v1^	35Q	OmpK35-17%	-	GyrA-83I;ParC-80I	-	-
CP039795.1	GCA_010183605.1	ST15	+	-	-	-	aac(3)-IId^	-	-	-	-	-	-	-	-	-	-	-	-	-	-	SHV-28.v1^	-	-	-	GyrA-83F;GyrA-87A;ParC-80I	-	-
CP039802.1	GCA_010183625.1	ST15	+	-	-	-	aac(3)-IId^	-	-	-	-	-	-	-	-	-	-	-	-	-	-	SHV-28.v1^	-	-	-	GyrA-83F;GyrA-87A;ParC-80I	-	-
CP039808.1	GCA_010183645.1	ST11	-	-	-	-	aadA2	-	-	-	-	-	-	-	-	-	-	-	-	-	-	SHV-11.v1	35Q	OmpK35-17%;OmpK36GD	-	GyrA-83I;GyrA-87G;ParC-80I	-	sul1*?-67%
CP039813.1	GCA_010183665.1	ST15	-	-	-	-	aac(3)-IId^	-	-	-	-	-	-	-	-	-	-	-	-	-	-	SHV-28.v1^	-	-	-	GyrA-83F;GyrA-87A;ParC-80I	-	-
CP039819.1	GCA_010183685.1	ST11	-	-	-	-	aac(3)-IId^;aadA2;aph3-Ia.v1^	-	-	qnrS1	-	mphA	-	-	sul1	tet(A).v1	-	dfrA1.v1	LAP-2	SHV-12;SHV-12	-	-	238S;238S;240K;240K;35Q;35Q	OmpK35-17%;OmpK36GD	-	GyrA-83I;GyrA-87G;ParC-80I	-	sul1*?-67%
CP039823.1	GCA_010183705.1	ST3493	-	-	-	-	-	-	-	-	-	-	-	-	-	-	-	-	-	-	-	SHV-1^	-	-	-	-	-	-
CP039828.1	GCA_010183725.1	ST3493	-	-	-	-	-	-	-	-	-	-	-	-	-	-	-	-	-	-	KPC-2	SHV-1^	-	-	-	-	-	-
CP039936.1	GCA_013378155.1	ST11	-	-	-	-	aac(3)-IV^;aadA2;aph(4)-Ia	-	-	-	-	-	-	-	sul1;sul2	-	-	-	-	-	-	SHV-11.v1	35Q	-	-	GyrA-83I;ParC-80I	-	-
CP039939.1	GCA_013378175.1	ST11	-	-	-	-	aac(3)-IV^;aadA2;aph(4)-Ia	-	-	-	-	-	-	-	sul1;sul2	-	-	-	-	-	-	SHV-11.v1	35Q	-	-	GyrA-83I;ParC-80I	-	-
CP039942.1	GCA_013378195.1	ST11	-	-	-	-	aac(3)-IV^;aadA2;aph(4)-Ia	-	-	-	-	-	-	-	sul1;sul2	-	-	-	-	-	-	SHV-11.v1	35Q	-	-	GyrA-83I;ParC-80I	-	-
CP039945.1	GCA_013378215.1	ST11	-	-	-	-	aac(3)-IV^;aadA2;aph(4)-Ia	-	-	-	-	-	-	-	sul1;sul2	-	-	-	-	-	-	SHV-11.v1	35Q	-	-	GyrA-83I;ParC-80I	-	-
CP039948.1	GCA_013378235.1	ST11	-	-	-	-	aac(3)-IV^;aadA2;aph(4)-Ia	-	-	-	-	-	-	-	sul1;sul2	-	-	-	-	-	-	SHV-11.v1	35Q	-	-	GyrA-83I;ParC-80I	-	-
CP039951.1	GCA_013378255.1	ST307	-	-	-	-	-	-	-	-	-	-	-	-	-	-	-	-	-	-	-	SHV-28.v1^	-	OmpK35-21%	-	GyrA-83I;ParC-80I	-	-
CP039954.1	GCA_013378275.1	ST307	-	-	-	-	-	-	-	-	-	-	-	-	-	-	-	-	-	-	-	SHV-28.v1^	-	OmpK35-21%	-	GyrA-83I;ParC-80I	-	-
CP039957.1	GCA_013378295.1	ST11	-	-	-	-	aac(3)-IV^;aadA2;aph(4)-Ia	-	-	-	-	-	-	-	sul1;sul2	-	-	-	-	-	-	SHV-11.v1	35Q	-	-	GyrA-83I;ParC-80I	-	-
CP039960.1	GCA_013378315.1	ST11	-	-	-	-	aac(3)-IV^;aadA2;aph(4)-Ia	-	-	-	-	-	-	-	sul1;sul2	-	-	-	-	-	-	SHV-11.v1	35Q	-	-	GyrA-83I;ParC-80I	-	-
CP039968.1	GCA_005239265.1	ST3795	-	-	-	-	-	-	-	-	-	-	-	-	-	-	-	-	-	-	-	SHV-11.v1	35Q	OmpK35-25%	-	GyrA-83I;ParC-80I	-	-
CP039974.1	GCA_005239285.1	ST3795	-	-	-	-	-	-	-	-	-	-	-	-	-	-	-	-	-	-	-	SHV-11.v1	35Q	OmpK35-25%	-	GyrA-83I;ParC-80I	-	-
CP040023.1	GCA_011129215.1	ST11	-	-	-	-	-	-	-	-	-	-	-	-	-	-	-	-	-	-	OXA-48	SHV-11.v1	35Q	OmpK35-70%	MgrB-0%	GyrA-83I;ParC-80I	-	-
CP040028.1	GCA_011106605.1	ST11	-	-	-	-	-	-	-	-	-	-	-	-	-	-	-	-	-	-	-	SHV-11.v1	35Q	OmpK35-70%	-	GyrA-83I;ParC-80I	-	-
CP040033.1	GCA_011106775.1	ST11	-	-	-	-	-	-	-	-	-	-	-	-	-	-	-	-	-	-	-	SHV-11.v1	35Q	OmpK35-70%	-	GyrA-83I;ParC-80I	-	-
CP040038.1	GCA_011106795.1	ST11	-	-	-	-	-	-	-	-	-	-	-	-	-	-	-	-	-	-	OXA-48	SHV-11.v1	35Q	OmpK35-70%	-	GyrA-83I;ParC-80I	-	-
CP040122.1	GCA_009914235.1	ST11	-	-	-	-	aadA2	-	-	-	-	-	-	-	-	-	-	-	-	-	-	SHV-11.v1	35Q	OmpK35-17%;OmpK36GD	-	GyrA-83I;GyrA-87G;ParC-80I	-	sul1*?-67%
CP040179.1	GCA_008373035.2	ST11	-	-	-	-	aac(3)-IV^;aadA2^;aph(4)-Ia	-	-	-	-	-	floR.v1*	-	sul1;sul2	-	-	dfrA12	-	-	-	SHV-11.v1	35Q	-	-	GyrA-83I;ParC-80I	-	-
CP040363.1	GCA_006974165.1	ST968	-	-	-	-	-	-	-	-	-	-	-	-	-	-	-	-	-	-	-	SHV-1	-	-	-	-	-	-
CP040391.1	GCA_009914255.1	ST11	-	-	-	-	aac(3)-IV^;aadA2^;aph(4)-Ia	-	-	-	-	-	floR.v1*	-	sul1;sul2	-	-	dfrA12	-	-	-	SHV-11.v1	35Q	-	-	GyrA-83I;ParC-80I	-	-
CP040444.1	GCA_013377395.1	ST16	-	-	-	-	-	-	-	-	-	-	-	-	-	-	-	-	-	-	-	SHV-1	-	-	-	GyrA-83F;GyrA-87N;ParC-84K	-	-
CP040533.1	GCA_005853785.1	ST11	-	-	-	-	aadA2	-	-	-	-	-	-	-	-	-	-	-	-	-	-	SHV-11.v1	35Q	OmpK35-17%;OmpK36GD	-	GyrA-83I;GyrA-87G;ParC-80I	-	sul1*?-67%
CP040539.1	GCA_005854245.1	ST11	-	-	-	-	aadA2	-	-	-	-	-	-	-	-	-	-	-	-	-	-	SHV-11.v1	35Q	OmpK35-17%;OmpK36GD	-	GyrA-83I;GyrA-87G;ParC-80I	-	sul1*?-67%
CP040545.1	GCA_005854025.1	ST11	-	-	-	-	aadA2	-	-	-	-	-	-	-	-	-	-	-	-	-	-	SHV-11.v1	35Q	OmpK35-17%;OmpK36GD	MgrB-66%	GyrA-83I;GyrA-87G;ParC-80I	-	sul1*?-67%
CP040593.1	GCA_005885775.1	ST15	+	-	-	-	-	-	-	-	-	-	-	-	-	-	-	-	-	CTX-M-15	-	SHV-28.v1^	-	-	-	GyrA-83F;GyrA-87A;ParC-80I	-	-
CP040724.1	GCA_005944305.1	ST147	-	-	-	-	-	-	-	-	-	-	-	-	-	-	-	-	-	-	-	SHV-11.v1^	35Q	OmpK35-25%	-	GyrA-83I;ParC-80I	-	-
CP040833.1	GCA_019444635.1	ST11	-	-	-	-	-	-	-	-	-	-	-	-	-	-	-	-	-	-	-	SHV-11.v1^	35Q	OmpK35-17%;OmpK36GD	-	GyrA-83I;GyrA-87G;ParC-80I	-	-
CP040861.1	GCA_010586985.1	ST10	-	-	-	-	aph3-Ia.v1^	-	-	-	-	-	-	-	-	-	-	-	-	-	-	SHV-1^	-	-	-	-	-	-
CP040993.1	GCA_006364295.1	ST3	+	-	-	-	-	-	-	-	-	-	-	-	-	-	-	-	-	-	-	SHV-1^	-	-	-	-	-	-
CP041022.1	GCA_008122285.1	ST268	-	-	-	-	-	-	-	-	-	-	-	-	-	-	-	-	-	-	-	SHV-11.v1^	35Q	-	-	-	-	-
CP041023.1	GCA_008122305.1	ST268	-	-	-	-	-	-	-	-	-	-	-	-	-	-	-	-	-	-	-	SHV-11.v1^	35Q	-	-	-	-	-
CP041082.1	GCA_006459145.1	ST101	-	-	-	-	-	-	-	-	-	-	-	-	-	-	-	-	-	CTX-M-15	-	SHV-1^	-	OmpK35-17%;OmpK36GD	-	GyrA-83Y;GyrA-87N;ParC-80I	-	-
CP041092.1	GCA_002251875.3	ST3541	-	-	-	-	-	-	-	-	-	-	-	-	-	-	-	-	-	-	-	SHV-1^	-	-	-	-	-	-
CP041099.1	GCA_002248115.3	ST1	-	-	-	-	-	-	-	-	-	-	-	-	-	-	-	-	-	-	-	SHV-1^	-	-	-	GyrA-83I;ParC-80I	-	-
CP041353.2	GCA_006965405.3	ST35	+	-	rmp 3; ICEKp1	-	-	-	-	-	-	-	-	-	-	-	-	-	-	-	-	SHV-33*	-	-	-	-	-	-
CP041373.1	GCA_008728695.1	ST11	-	-	-	-	aadA2	-	-	-	-	-	-	-	-	-	-	-	-	-	-	SHV-11.v1	35Q	OmpK35-17%;OmpK36GD	MgrB-60%	GyrA-83I;GyrA-87G;ParC-80I	-	sul1*?-67%
CP041639.1	GCA_007873865.1	ST16	-	-	-	-	-	-	-	-	-	-	-	-	-	-	-	-	-	-	-	SHV-1	-	OmpK35-3%;OmpK36GD	-	GyrA-83F;GyrA-87N;ParC-84K	-	-
CP041644.1	GCA_007197815.1	ST1779	-	-	-	-	-	-	-	-	-	-	-	-	-	-	-	-	-	-	-	SHV-11.v1^	35Q	-	-	-	-	-
CP041649.1	GCA_007999005.1	ST22	-	-	-	-	-	-	-	-	-	-	-	-	-	-	-	-	-	-	-	SHV-1^	-	-	-	-	-	-
CP041927.1	GCA_008065415.1	ST16	-	-	-	-	-	-	-	-	-	-	-	-	-	-	-	-	-	-	-	SHV-1	-	OmpK35-3%;OmpK36TD	-	GyrA-83F;GyrA-87N;ParC-84K	-	-
CP041946.1	GCA_009720445.1	ST16	-	-	-	-	-	-	-	-	-	-	-	-	-	-	-	-	-	-	-	SHV-1	-	OmpK35-70%	-	GyrA-83F;GyrA-87N;ParC-84K	-	-
CP042307.1	GCA_013407495.1	ST307	-	-	-	-	-	-	-	-	-	-	-	-	-	-	-	-	-	-	-	SHV-28.v1^	-	OmpK36-62%	-	GyrA-83I;ParC-80I	-	-
CP042308.1	GCA_013407685.1	ST307	-	-	-	-	-	-	-	-	-	-	-	-	-	-	-	-	-	-	-	SHV-28.v1^	-	-	-	GyrA-83I;ParC-80I	-	-
CP042309.1	GCA_013407605.1	ST512	-	-	-	-	-	-	-	-	-	-	-	-	-	-	-	-	-	-	-	SHV-11.v1	35Q	OmpK35-25%;OmpK36GD	-	GyrA-83I;ParC-80I	-	-
CP042310.1	GCA_013407715.1	ST1519	-	-	-	-	-	-	-	-	-	-	-	-	-	-	-	-	-	-	-	SHV-11.v1	35Q	OmpK35-25%;OmpK36-37%	MgrB-0%	GyrA-83I;ParC-80I	-	-
CP042311.1	GCA_013407825.1	ST1519	-	-	-	-	-	-	-	-	-	-	-	-	-	-	-	-	-	-	-	SHV-11.v1	35Q	OmpK35-25%;OmpK36GD	MgrB-0%	GyrA-83I;ParC-80I	-	-
CP042312.1	GCA_013407965.1	ST466	-	-	-	-	-	-	-	-	-	-	-	-	-	-	-	-	-	-	-	SHV-33	-	-	-	-	-	-
CP042313.1	GCA_013408125.1	ST466	-	-	-	-	-	-	-	-	-	-	-	-	-	-	-	-	-	-	-	SHV-33	-	-	-	-	-	-
CP042314.1	GCA_013408255.1	ST307	-	-	-	-	-	-	-	-	-	-	-	-	-	-	-	-	-	-	-	SHV-28.v1^	-	OmpK36-72%	-	GyrA-83I;ParC-80I	-	-
CP042315.1	GCA_013408385.1	ST307	-	-	-	-	-	-	-	-	-	-	-	-	-	-	-	-	-	-	-	SHV-28.v1^	-	OmpK36-59%	-	GyrA-83I;ParC-80I	-	-
CP042316.1	GCA_013408505.1	ST466	-	-	-	-	-	-	-	-	-	-	-	-	-	-	-	-	-	-	-	-	-	OmpK35-90%	PmrB-34%	-	SHV-33*-44%	-
CP042317.1	GCA_013408625.1	ST307	-	-	-	-	-	-	-	-	-	-	-	-	-	-	-	-	-	-	-	SHV-28.v1^	-	OmpK36-80%	-	GyrA-83I;ParC-80I	-	-
CP042318.1	GCA_013408755.1	ST512	-	-	-	-	-	-	-	-	-	-	-	-	-	-	-	-	-	-	-	SHV-11.v1	35Q	OmpK35-25%;OmpK36-38%	-	GyrA-83I;ParC-80I	-	-
CP042320.1	GCA_013409055.1	ST512	-	-	-	-	-	-	-	-	-	-	-	-	-	-	-	-	-	-	-	-	-	OmpK35-25%	-	GyrA-83I;ParC-80I	-	-
CP042321.1	GCA_013409165.1	ST512	-	-	-	-	-	-	-	-	-	-	-	-	-	-	-	-	-	-	-	SHV-11.v1	35Q	OmpK35-25%;OmpK36-37%	-	GyrA-83I;ParC-80I	-	-
CP042481.1	GCA_008931345.1	ST12	+	-	-	-	-	-	-	-	-	-	-	-	-	-	-	-	-	-	-	SHV-11.v1^	35Q	-	-	-	-	-
CP042520.1	GCA_008931565.1	ST1109	-	-	-	-	-	-	-	-	-	-	-	-	-	-	-	-	-	-	-	SHV-61	35Q	-	-	-	-	-
CP042858.1	GCA_011045595.1	ST1	-	-	-	-	aac(3)-IId^;aac(3)-IId^;aac(3)-IId^;aac(3)-IId^;aac(3)-IV^;aac(6')-Ib-cr.v2;aac(6')-Ib-cr.v2;aac(6')-Ib-cr.v2;aadA16*;aadA16*;aadA2;aadA2^;aph(4)-Ia;aph3-Ia.v1;aph3-Ia.v1;aph3-Ia.v1^;strA.v1^;strA.v1^;strB.v1;strB.v1	-	fosA3	-	-	ereA*;mphA;mphA;mphA	catB3.v2;catB3.v2;floR.v1*;floR.v2*	arr-3;arr-3;arr-3;arr-3;arr-3;arr-3*	sul1;sul1;sul1;sul1;sul1;sul1*;sul1*;sul2;sul2;sul2	tet(C)*	-	dfrA12;dfrA27;dfrA27;dfrA32	OXA-1;OXA-1;TEM-1D.v1^	CTX-M-65	NDM-3;NDM-3	SHV-1^	-	OmpK35-37%	-	GyrA-83I;ParC-80I	aac(3)-IId*-8%;aac(6')-Ib-cr.v2*-85%;mphA*-57%	catB3.v2?-0%;catB3.v2?-0%
CP042882.1	GCA_013282295.1	ST659	-	-	-	-	-	-	-	-	-	-	-	-	-	-	-	-	-	-	-	SHV-11.v1^	35Q	-	-	GyrA-83I	-	-
CP042977.1	GCA_012169405.1	ST86	-	-	-	-	-	-	-	-	-	-	-	-	-	-	-	-	-	-	-	SHV-1^	-	-	-	-	-	-
CP043047.1	GCA_008121515.1	ST258	-	-	-	-	aac(6')-Ib'.v1;aac(6')-Ib'.v1;aadA2	-	-	-	-	-	-	-	sul1	-	-	-	-	-	-	SHV-11.v1	35Q	OmpK35-25%	-	GyrA-83I;ParC-80I	-	-
CP043353.1	GCA_003038135.2	ST11	-	-	-	-	aadA2	-	-	-	-	-	-	-	-	-	-	-	-	-	-	SHV-11.v1	35Q	OmpK35-17%;OmpK36GD	-	GyrA-83I;GyrA-87G;ParC-80I	-	sul1*?-67%
CP043357.1	GCA_002852785.2	ST11	-	-	-	-	aadA2	-	-	-	-	-	-	-	-	-	-	-	-	-	-	SHV-11.v1	35Q	OmpK35-17%;OmpK36GD	-	GyrA-83I;GyrA-87G;ParC-80I	-	sul1*?-67%
CP043562.1	GCA_008369685.1	ST2268	-	-	-	-	-	-	-	-	-	-	-	-	-	-	-	-	-	-	-	SHV-1^	-	-	MgrB-0%	-	-	-
CP043669.1	GCA_008386255.1	-	+	-	-	-	-	-	-	-	-	-	-	-	-	-	-	-	-	-	-	-	-	OmpK35-70%;OmpK36-45%	PmrB-4%	ParC-80I	CTX-M-15*-47%;SHV-106*-57%	-
CP043670.1	GCA_008386275.1	-	-	-	-	-	-	-	-	-	-	-	-	-	-	-	-	-	-	-	-	-	-	OmpK35-19%;OmpK36-45%	PmrB-10%	ParC-80I	CTX-M-15*?-0%;SHV-106*-4%	-
CP043859.1	GCA_009937845.1	ST14	+	-	-	-	aac(6')-Ib'.v1	-	-	-	-	-	CatB4.v1?	-	-	-	-	-	OXA-1	-	-	SHV-11.v1*	35Q	OmpK35-69%;OmpK36GD	-	GyrA-83Y;GyrA-87G;ParC-80I	-	-
CP043932.1	GCA_008632415.1	ST3410	-	-	-	-	-	-	-	-	-	-	-	-	-	-	-	-	-	-	-	SHV-1^	-	OmpK35-18%	-	GyrA-83L;GyrA-87N;ParC-80I	-	-
CP043969.1	GCA_008632935.2	ST512	-	-	-	-	aadA2	-	-	-	-	-	-	-	sul1	-	-	-	-	-	-	SHV-11.v1	35Q	OmpK35-25%;OmpK36GD	-	GyrA-83I;ParC-80I	-	-
CP044033.1	GCA_008693425.1	ST1833	+	-	-	-	-	-	-	-	-	-	-	-	-	-	-	-	-	-	-	SHV-1^	-	-	-	-	-	-
CP044039.1	GCA_008693405.1	ST147	+	-	-	-	-	-	-	-	-	-	-	-	-	-	-	-	-	-	-	SHV-11.v1^	35Q	-	-	GyrA-83I;ParC-80I	-	-
CP044047.1	GCA_008693445.1	ST231	-	-	-	-	-	-	-	-	-	-	-	-	-	-	-	-	-	CTX-M-15	-	SHV-1^	-	OmpK35-30%;OmpK36TD	-	GyrA-83I;GyrA-87N;ParC-80I	-	-
CP044258.1	GCA_008728415.1	ST11	-	-	-	-	-	-	-	-	-	-	-	-	-	-	-	-	-	-	-	SHV-11.v1	35Q	OmpK35-17%;OmpK36GD	MgrB-81%	GyrA-83I;GyrA-87G;ParC-80I	-	-
CP044368.1	GCA_009740025.1	-	+	-	-	-	-	-	-	-	-	-	-	-	-	-	-	-	-	-	-	SHV-11.v1^	35Q	OmpK35-40%;OmpK36-86%	-	GyrA-83I;ParC-80I	sul1*-0%	-
CP044389.1	GCA_009740045.1	-	-	-	-	-	-	-	-	-	-	-	-	-	-	-	-	-	-	-	-	SHV-11.v1^	35Q	OmpK35-90%	-	-	-	-
CP044393.1	GCA_009740085.1	-	+	-	-	-	aac(3)-IId*;aph3-Ia.v1*	-	-	-	-	mphA	-	-	sul2	-	-	-	-	-	-	SHV-11.v1^	35Q	OmpK35-90%	PmrB-10%	-	floR.v1*-33%	-
CP045015.1	GCA_009025895.1	ST16	-	-	-	-	-	-	-	-	-	-	-	-	-	-	-	-	-	-	-	SHV-1	-	-	-	GyrA-83F;GyrA-87N;ParC-84K	-	-
CP045193.1	GCA_009884395.1	ST17	-	-	-	-	-	-	-	-	-	-	-	-	-	-	-	-	-	-	-	SHV-11.v1^	35Q	-	-	-	-	-
CP045263.1	GCA_011066505.1	ST11	-	iuc 1	-	rmpA2_8-60%	aadA2	-	-	-	-	mphE.v2	-	-	-	-	-	-	-	-	-	SHV-11.v1^	35Q	OmpK35-17%;OmpK36GD	-	GyrA-83I;GyrA-87G;ParC-80I	-	sul1*?-67%
CP045661.1	GCA_009556655.1	ST25	-	-	-	-	-	-	-	-	-	-	-	-	-	-	-	-	-	-	-	SHV-11.v1^	35Q	-	-	-	-	-
CP045674.1	GCA_009884415.1	ST15	+	-	-	-	-	-	-	-	-	-	-	-	-	-	-	-	-	CTX-M-15	-	SHV-28.v1^	-	OmpK35-17%	-	GyrA-83F;GyrA-87A;ParC-80I	-	-
CP045694.1	GCA_009601745.1	ST34	+	-	-	-	-	-	fosA7*	-	-	-	-	-	-	-	-	-	-	-	-	SHV-11.v1^	35Q	-	-	-	-	-
CP045782.1	GCA_009648995.1	ST629	-	-	-	-	-	-	-	-	-	-	-	-	-	-	-	-	-	-	-	SHV-11.v1^	35Q	-	-	-	-	-
CP046381.1	GCA_009734105.1	ST15	-	-	-	-	-	-	-	-	-	-	-	-	-	-	-	-	-	-	-	SHV-28.v1^	-	OmpK35-19%	-	GyrA-83I;ParC-80I	-	-
CP046612.1	GCA_009755705.1	ST307	-	-	-	-	-	-	-	-	-	-	-	-	-	-	-	-	-	-	-	SHV-28.v1^	-	-	-	-	-	-
CP046939.1	GCA_009791495.1	ST15	-	-	-	-	-	-	-	-	-	-	-	-	-	-	-	-	-	-	-	SHV-28.v1^	-	OmpK35-19%	-	GyrA-83I;ParC-80I	-	-
CP046949.1	GCA_009791475.1	ST15	+	-	-	-	-	-	-	-	-	-	-	-	-	-	-	-	-	-	-	SHV-28.v1^	-	OmpK35-19%	-	GyrA-83I;ParC-80I	-	-
CP047160.1	GCA_009833945.1	ST11	-	iuc 1	-	rmpA2_8-60%	aadA2	-	-	-	-	mphE.v2	-	-	-	-	-	-	-	-	-	SHV-11.v1^	35Q	OmpK35-17%;OmpK36GD	-	GyrA-83I;GyrA-87G;ParC-80I	-	sul1*?-67%
CP047192.1	GCA_009856585.1	ST11	-	-	-	-	-	-	-	-	-	-	-	-	-	-	-	-	-	-	-	SHV-11.v1	35Q	OmpK35-17%;OmpK36GD	-	GyrA-83I;GyrA-87G;ParC-80I	-	aadA3?-74%
CP047271.1	GCA_014189335.1	ST1454	+	-	-	-	-	-	-	-	-	-	-	-	-	-	-	-	-	-	-	SHV-26	-	-	-	-	-	-
CP047336.1	GCA_011045775.1	ST395	-	-	-	-	aac(6')-Ib-cr.v2;armA	-	-	-	-	mphE.v2;msrE	catB3.v2	arr-3	sul1	-	-	-	OXA-1	-	-	SHV-11.v1	35Q	OmpK35-38%	-	GyrA-83I;ParC-80I	-	-
CP047595.1	GCA_018279185.1	ST23	+	-	-	-	-	-	-	-	-	-	-	-	-	-	-	-	-	-	-	SHV-11.v1^	35Q	-	-	-	-	-
CP047633.1	GCA_011006575.1	ST1027	-	-	-	-	-	-	-	-	-	-	-	-	-	-	-	-	-	-	-	SHV-27	156D	-	-	-	-	-
CP047648.1	GCA_009906895.1	ST11	-	-	-	-	-	-	-	-	-	-	-	-	-	-	-	-	-	-	-	SHV-11.v1	35Q	OmpK35-17%;OmpK36GD	-	GyrA-83I;GyrA-87G;ParC-80I	-	-
CP047649.1	GCA_009906875.1	ST11	-	-	-	-	-	-	-	-	-	-	-	-	-	-	-	-	-	-	-	SHV-11.v1	35Q	OmpK35-17%;OmpK36GD	-	GyrA-83I;GyrA-87G;ParC-80I	-	-
CP047675.1	GCA_009909325.1	ST23	+	-	-	-	-	-	-	-	-	-	-	-	-	-	-	-	-	-	-	SHV-11.v1^	35Q	-	-	-	-	-
CP047677.1	GCA_009909305.1	ST23	-	-	-	-	-	-	-	-	-	-	-	-	-	-	-	-	-	-	-	SHV-11.v1^	35Q	-	-	-	-	-
CP047700.1	GCA_015910145.1	ST376	+	-	-	-	-	-	-	-	-	-	catA1^	-	-	-	-	-	-	-	-	SHV-1	-	OmpK36-21%	-	GyrA-83F;GyrA-87N;ParC-80I	-	-
CP047707.1	GCA_015910165.1	ST17	-	-	-	-	-	-	-	-	-	-	-	-	-	-	-	-	-	-	-	SHV-11.v1^	35Q	-	-	-	-	-
CP048430.1	GCA_010450855.1	ST11	-	-	-	-	aadA2	-	-	-	-	-	-	-	-	-	-	-	-	-	-	SHV-11.v1	35Q	OmpK35-17%;OmpK36GD	-	GyrA-83I;GyrA-87G;ParC-80I	-	sul1*?-67%
CP048933.1	GCA_011022255.1	ST11	-	-	-	-	aadA2	-	-	-	-	-	-	-	-	-	-	-	-	-	-	SHV-11.v1	35Q	OmpK35-17%;OmpK36GD	-	GyrA-83I;GyrA-87G;ParC-80I	-	sul1*?-67%
CP048937.1	GCA_011058615.1	ST377	-	-	-	-	-	-	-	-	-	-	-	-	-	-	-	-	-	-	-	SHV-110	156D;35Q	OmpK35-90%;OmpK36GD	-	GyrA-83Y;GyrA-87A;ParC-80I	-	-
CP049604.1	GCA_011068365.1	ST784	-	-	-	-	-	-	-	-	-	-	-	-	-	-	-	-	-	-	-	SHV-1	-	-	-	-	-	-
CP049716.1	GCA_013416035.1	ST11	-	-	-	-	aadA2	-	-	-	-	-	-	-	sul1	-	-	-	-	-	-	SHV-11.v1	35Q	-	-	GyrA-83I;ParC-80I	-	-
CP049719.1	GCA_013416055.1	ST11	-	-	-	-	aadA2	-	-	-	-	-	-	-	sul1	-	-	-	-	-	-	SHV-11.v1	35Q	-	-	GyrA-83I;ParC-80I	-	-
CP049947.1	GCA_013416085.1	ST11	-	-	-	-	aac(3)-IV^;aadA2;aph(4)-Ia	-	-	-	-	-	-	-	sul1;sul2	-	-	-	-	-	-	SHV-11.v1	35Q	-	-	GyrA-83I;ParC-80I	-	-
CP049950.1	GCA_013416105.1	ST11	-	-	-	-	aac(3)-IV^;aadA2;aph(4)-Ia	-	-	-	-	-	-	-	sul1*;sul2	-	-	-	-	-	-	SHV-11.v1	35Q	-	-	GyrA-83I;ParC-80I	-	-
CP049953.1	GCA_013416125.1	ST11	-	-	-	-	aadA2	-	-	-	-	-	-	-	sul1	-	-	-	-	-	-	SHV-11.v1	35Q	-	-	GyrA-83I;ParC-80I	-	-
CP050275.1	GCA_011765385.1	ST11	-	-	-	-	-	-	-	-	-	-	-	-	-	-	-	-	-	-	-	SHV-11.v1	35Q	OmpK35-17%;OmpK36GD	-	GyrA-83I;GyrA-87G;ParC-80I	-	-
CP050280.1	GCA_011765405.1	ST11	-	-	-	-	-	-	-	-	-	-	-	-	-	-	-	-	-	-	-	SHV-11.v1	35Q	OmpK35-17%;OmpK36GD	-	GyrA-83I;GyrA-87G	-	-
CP050285.1	GCA_011765425.1	ST11	-	-	-	-	-	-	-	-	-	-	-	-	-	-	-	-	-	-	-	SHV-11.v1	35Q	OmpK35-17%;OmpK36GD	PmrB-88%	GyrA-83I;GyrA-87G;ParC-80I	-	-
CP050336.1	GCA_015238655.1	ST11	-	-	-	-	-	-	-	-	-	-	-	-	-	-	-	-	-	-	-	SHV-11.v1	35Q	OmpK35-17%;OmpK36GD	-	GyrA-83I;GyrA-87G;ParC-80I	-	-
CP050342.1	GCA_015238895.1	ST11	-	-	-	-	-	-	-	-	-	-	-	-	-	-	-	-	-	-	-	SHV-11.v1	35Q	OmpK35-17%;OmpK36GD	-	GyrA-83I;GyrA-87G;ParC-80I	-	-
CP050348.1	GCA_015239135.1	ST11	-	-	-	-	-	-	-	-	-	-	-	-	-	-	-	-	-	-	-	SHV-11.v1	35Q	OmpK35-17%;OmpK36GD	-	GyrA-83I;GyrA-87G;ParC-80I	-	-
CP050354.1	GCA_015239295.1	ST11	-	-	-	-	-	-	-	-	-	-	-	-	-	-	-	-	-	-	-	SHV-11.v1	35Q	OmpK35-17%;OmpK36GD	-	GyrA-83I;GyrA-87G;ParC-80I	-	-
CP050360.1	GCA_011769725.1	ST147	+	-	-	-	-	-	-	-	-	-	-	-	-	-	-	-	-	CTX-M-15;CTX-M-15	-	SHV-11.v1^	35Q	OmpK35-76%;OmpK36TD	-	GyrA-83I;ParC-80I	-	-
CP050371.1	GCA_011769805.1	ST11	-	-	-	-	-	-	-	-	-	-	-	-	-	-	-	-	-	-	-	SHV-11.v1	35Q	OmpK35-40%	-	GyrA-83F;GyrA-87A;ParC-80I	-	-
CP050376.1	GCA_011769825.1	ST15	-	-	-	-	-	-	-	-	-	-	-	-	-	-	-	-	-	-	-	SHV-28.v1^	-	-	-	GyrA-83F;GyrA-87A;ParC-80I	-	-
CP050455.1	GCA_011784905.1	ST45	+	-	-	-	-	-	-	-	-	-	-	-	-	-	-	-	-	-	-	SHV-1^	-	OmpK36-12%	-	-	-	-
CP050819.1	GCA_016864275.1	ST147	-	-	-	-	-	-	-	-	-	-	-	-	-	-	-	-	-	-	-	SHV-11.v1^	35Q	OmpK35-25%	-	GyrA-83I;ParC-80I	-	-
CP050822.1	GCA_012113615.1	ST18	-	-	-	-	-	-	-	-	-	-	-	-	-	-	-	-	-	-	-	SHV-1	-	-	-	-	-	-
CP050826.1	GCA_012113635.1	ST107	-	-	-	-	-	-	-	-	-	-	-	-	-	-	-	-	-	-	-	SHV-1^	-	-	-	-	-	-
CP050829.1	GCA_012113655.1	ST629	-	-	-	-	-	-	-	-	-	-	-	-	-	-	-	-	-	-	-	SHV-11.v1^	35Q	-	-	-	-	-
CP050834.1	GCA_012166915.1	ST25	-	-	-	-	-	-	-	-	-	-	-	-	-	-	-	-	-	SHV-2A^	-	-	238S;35Q	-	PmrB-0%	-	-	-
CP050840.1	GCA_012167075.1	ST889	-	-	-	-	-	-	-	-	-	-	-	-	-	-	-	-	-	-	-	SHV-108^	35Q	-	-	-	-	-
CP050843.1	GCA_012167215.1	ST4327	-	-	-	-	-	-	-	-	-	-	-	-	-	-	-	-	-	-	-	SHV-1^	-	-	-	-	-	-
CP050845.1	GCA_012167385.1	ST228	+	-	-	-	-	-	-	-	-	-	-	-	-	-	-	-	-	-	-	SHV-26	-	-	-	-	-	-
CP050858.1	GCA_012168575.2	ST37	-	-	-	-	-	-	-	-	-	-	-	-	-	-	-	-	-	-	-	SHV-11.v1^	35Q	-	-	-	-	-
CP051159.1	GCA_013376535.2	ST11	-	iuc 1	-	rmpA2_8-60%	aac(3)-IId^	-	-	-	-	mphA	-	-	-	-	-	-	TEM-1D.v1^	SHV-12	-	SHV-11.v1^	238S;240K;35Q;35Q	OmpK35-17%;OmpK36GD	-	GyrA-83I;GyrA-87G;ParC-80I	-	-
CP051160.1	GCA_013376555.1	ST340	-	-	-	-	aph3-Ia.v1^	-	-	-	-	-	-	-	-	-	-	-	-	-	-	SHV-11.v1	35Q	-	-	GyrA-83I;ParC-80I	-	-
CP051161.1	GCA_013376595.1	ST37	-	-	-	-	-	-	-	-	-	-	-	-	-	-	-	-	-	-	-	SHV-11.v1^	35Q	-	-	-	-	-
CP051490.1	GCA_017815795.1	ST290	-	-	-	-	-	-	-	-	-	-	-	-	-	-	-	-	-	CTX-M-14	-	SHV-1	-	-	-	-	-	-
CP052036.1	GCA_012944055.1	ST660	-	-	-	-	-	-	-	-	-	-	-	-	-	-	-	-	-	-	-	SHV-1^	-	-	-	-	-	-
CP052143.1	GCA_012971265.1	ST48	+	-	-	-	-	-	-	-	-	-	-	-	-	-	-	-	-	CTX-M-15;CTX-M-15	-	SHV-1^	-	-	-	GyrA-83Y	-	-
CP052147.1	GCA_012971285.1	ST307	-	-	-	-	-	-	-	-	-	-	-	-	-	-	-	-	-	-	-	SHV-28.v1^	-	-	-	GyrA-83I;ParC-80I	-	-
CP052158.1	GCA_012971305.1	ST48	-	-	-	-	aac(6')-Ib-cr.v2	-	-	-	-	-	CatB4.v1	-	-	tet(A).v1	-	-	OXA-1	CTX-M-15;CTX-M-15	-	SHV-1^	-	-	-	GyrA-83Y	-	-
CP052162.1	GCA_012971325.1	ST48	+	-	-	-	aac(6')-Ib-cr.v2	-	-	-	-	-	CatB4.v1	-	-	-	-	-	OXA-1	CTX-M-15;CTX-M-15	-	SHV-1^	-	-	-	GyrA-83Y	-	-
CP052167.1	GCA_012971365.1	ST11	-	-	-	-	-	-	-	-	-	-	-	-	-	-	-	-	-	-	-	SHV-11.v1	35Q	OmpK35-17%	-	GyrA-83I;ParC-80I	-	-
CP052175.1	GCA_012971205.1	ST441	-	-	-	-	-	-	-	-	-	-	-	-	-	-	-	-	-	-	-	SHV-168^	146V	-	-	-	-	-
CP052177.1	GCA_012971485.1	ST48	+	-	-	-	aac(3)-IIa.v1^;aac(6')-Ib-cr.v2	-	-	-	-	-	CatB4.v1	-	-	tet(A).v1	-	-	OXA-1	CTX-M-15;CTX-M-15	-	SHV-1^	-	-	-	GyrA-83Y	-	-
CP052181.1	GCA_012972215.1	ST48	-	-	-	-	aac(6')-Ib-cr.v2	-	-	-	-	-	CatB4.v1	-	-	-	-	-	OXA-1	CTX-M-15;CTX-M-15	-	SHV-1^	-	-	PmrB-0%	GyrA-83Y	-	-
CP052189.1	GCA_012963525.1	ST48	-	-	-	-	aac(6')-Ib-cr.v2	-	-	-	-	-	CatB4.v1	-	-	-	-	-	OXA-1	CTX-M-15;CTX-M-15	-	SHV-1^	-	-	-	GyrA-83Y	-	-
CP052192.1	GCA_012971525.1	ST101	-	-	-	-	-	-	-	-	-	-	-	-	-	-	-	-	-	-	-	SHV-1^	-	-	-	GyrA-83Y;GyrA-87G;ParC-80I	-	-
CP052197.1	GCA_012972235.1	ST48	+	-	-	-	aac(3)-IIa.v1^;aac(6')-Ib-cr.v2	-	-	-	-	-	CatB4.v1	-	-	tet(A).v1	-	-	OXA-1	CTX-M-15;CTX-M-15	-	SHV-1^	-	-	PmrB-0%	GyrA-83Y	-	-
CP052203.1	GCA_012964005.1	ST48	+	-	-	-	aac(6')-Ib-cr.v2	-	-	-	-	-	CatB4.v1	-	-	tet(A).v1	-	-	OXA-1	CTX-M-15;CTX-M-15	-	SHV-1^	-	-	-	GyrA-83Y	-	-
CP052207.1	GCA_012971585.1	ST307	-	-	-	-	-	-	-	-	-	-	-	-	-	-	-	-	-	-	-	SHV-28.v1^	-	-	-	GyrA-83I;ParC-80I	-	-
CP052213.1	GCA_012971425.1	ST392	-	-	-	-	-	-	-	-	-	-	-	-	-	-	-	-	-	-	-	SHV-11.v1^	35Q	OmpK35-64%	-	GyrA-83I;ParC-80I	-	-
CP052217.1	GCA_012971665.1	ST15	-	-	-	-	-	-	-	-	-	-	-	-	-	-	-	-	-	-	-	SHV-28.v1^	-	-	-	GyrA-83F;GyrA-87A;ParC-80I	-	-
CP052224.1	GCA_012972205.1	ST392	-	-	-	-	-	-	-	-	-	-	-	-	-	-	-	-	-	-	-	SHV-11.v1^	35Q	-	-	GyrA-83I;ParC-80I	-	-
CP052231.1	GCA_012964645.1	ST48	-	-	-	-	aac(6')-Ib-cr.v2	-	-	-	-	-	CatB4.v1	-	-	tet(A).v1	-	-	OXA-1	CTX-M-15;CTX-M-15	-	SHV-1^	-	-	-	GyrA-83Y	-	-
CP052235.1	GCA_012963405.1	ST307	-	-	-	-	-	-	-	-	-	-	-	-	-	-	-	-	-	-	-	SHV-28.v1^	-	OmpK35-21%	-	GyrA-83I;ParC-80I	-	-
CP052239.1	GCA_012971385.1	ST307	-	-	-	-	-	-	-	-	-	-	-	-	-	-	-	-	-	CTX-M-15	-	SHV-28.v1^	-	-	-	GyrA-83I;ParC-80I	-	-
CP052244.1	GCA_012971935.1	ST789	-	-	-	-	-	-	-	-	-	-	-	-	-	-	-	-	-	-	-	SHV-1^	-	OmpK35-17%	-	GyrA-83I;ParC-80I	-	-
CP052258.1	GCA_012971345.1	ST65	-	-	-	-	-	-	-	-	-	-	-	-	-	-	-	-	-	-	-	SHV-11.v1^	35Q	-	-	-	-	-
CP052262.1	GCA_012971445.1	ST45	+	-	-	-	-	-	-	-	-	-	-	-	-	-	-	-	-	-	-	SHV-1	-	-	-	-	-	-
CP052265.1	GCA_012964785.1	ST884	-	-	-	-	-	-	-	-	-	-	-	-	-	-	-	-	-	-	-	SHV-11.v1^	35Q	-	-	-	-	-
CP052268.1	GCA_012971625.1	ST307	-	-	-	-	-	-	-	-	-	-	-	-	-	-	-	-	-	-	-	SHV-28.v1^	-	-	-	GyrA-83I;ParC-80I	-	-
CP052272.1	GCA_012971545.1	ST392	+	-	-	-	aac(3)-IIa.v1^;aac(6')-Ib-cr.v2;strA.v1^;strB.v1	-	-	qnrB1.v2^	-	-	CatB4.v1	-	sul2	tet(A).v1	-	dfrA14.v2*	OXA-1;TEM-1D.v1^	CTX-M-15	-	SHV-11.v1^	35Q	-	-	GyrA-83I;ParC-80I	-	-
CP052275.1	GCA_012964135.1	ST392	+	-	-	-	-	-	-	-	-	-	-	-	-	-	-	-	-	-	-	SHV-11.v1^	35Q	-	-	GyrA-83I;ParC-80I	-	-
CP052280.1	GCA_012964305.1	ST15	-	-	-	-	-	-	-	-	-	-	-	-	-	-	-	-	-	-	-	SHV-28.v1^	-	-	-	GyrA-83F;GyrA-87A;ParC-80I	-	-
CP052286.1	GCA_012971605.1	ST147	+	-	-	-	-	-	-	-	-	-	-	-	-	-	-	-	-	-	-	SHV-11.v1^	35Q	-	-	GyrA-83I;ParC-80I	-	-
CP052292.1	GCA_012965825.1	ST392	+	-	-	-	aac(3)-IIa.v1^;aac(3)-IIa.v1^;aac(6')-Ib-cr.v2?;aac(6')-Ib-cr.v2?	-	-	-	-	-	CatB4.v1;CatB4.v1	-	-	-	-	-	OXA-1;OXA-1	CTX-M-15;CTX-M-15	-	SHV-11.v1^	35Q	-	-	GyrA-83I;ParC-80I	-	-
CP052295.1	GCA_012965405.1	ST17	-	-	-	-	-	-	-	-	-	-	-	-	-	-	-	-	-	-	-	SHV-11.v1^	35Q	-	-	GyrA-83F	-	-
CP052297.1	GCA_012971565.1	ST392	+	-	-	-	-	-	-	-	-	-	-	-	-	-	-	-	-	-	-	SHV-11.v1^	35Q	-	-	GyrA-83I;ParC-80I	-	-
CP052301.1	GCA_012964525.1	ST17	-	-	-	-	-	-	-	-	-	-	-	-	-	-	-	-	-	-	-	SHV-11.v1^	35Q	-	-	-	-	-
CP052303.1	GCA_012963835.1	ST48	+	-	-	-	aac(3)-IIa.v1^;aac(6')-Ib-cr.v2	-	-	-	-	-	CatB4.v1	-	-	tet(A).v1	-	-	OXA-1	CTX-M-15;CTX-M-15	-	SHV-1^	-	-	-	GyrA-83Y	-	-
CP052306.1	GCA_012971405.1	ST392	+	-	-	-	-	-	-	-	-	-	-	-	-	-	-	-	-	-	-	SHV-11.v1^	35Q	-	-	GyrA-83I;ParC-80I	-	-
CP052309.1	GCA_012971685.1	ST15	+	-	-	-	-	-	-	-	-	-	-	-	-	-	-	-	-	-	-	SHV-28.v1^	-	-	-	GyrA-83F;GyrA-87A;ParC-80I	-	-
CP052315.1	GCA_012966865.1	ST48	+	-	-	-	aac(6')-Ib-cr.v2	-	-	-	-	-	CatB4.v1	-	-	tet(A).v1	-	-	OXA-1	CTX-M-15;CTX-M-15	-	SHV-1^	-	-	-	GyrA-83Y	-	-
CP052320.1	GCA_012964925.1	ST14	-	-	-	-	-	-	-	qnrB1.v2^	-	-	-	-	-	-	-	-	-	CTX-M-15	-	SHV-28.v1^	-	-	-	-	-	-
CP052324.1	GCA_012965115.1	ST370	-	-	-	-	-	-	-	-	-	-	-	-	-	-	-	-	-	-	-	SHV-11.v1^	35Q	OmpK36-18%	-	-	-	-
CP052326.1	GCA_012965545.1	ST307	-	-	-	-	-	-	-	-	-	-	-	-	-	-	-	-	-	CTX-M-15	-	SHV-28.v1^	-	-	-	GyrA-83I;ParC-80I	-	-
CP052328.1	GCA_012962335.1	ST37	-	-	-	-	-	-	-	-	-	-	-	-	-	-	-	-	-	-	-	SHV-11.v1^	35Q	-	-	-	-	-
CP052332.1	GCA_012965685.1	ST395	-	-	-	-	-	-	-	-	-	-	-	-	-	-	-	-	-	-	-	SHV-11.v1	35Q	OmpK35-72%	-	GyrA-83I;ParC-80I	-	-
CP052336.1	GCA_012967125.1	ST1838	+	-	-	-	aac(2')-IIa*	-	-	-	-	-	-	-	-	-	-	-	-	-	-	SHV-11.v1^	35Q	-	-	-	-	-
CP052344.1	GCA_012971985.1	ST48	-	-	-	-	aac(6')-Ib-cr.v2	-	-	-	-	-	CatB4.v1	-	-	tet(A).v1*	-	-	OXA-1	CTX-M-15;CTX-M-15	-	SHV-1^	-	-	PmrB-0%	GyrA-83Y	-	-
CP052351.1	GCA_012967565.1	ST15	+	-	-	-	-	-	-	-	-	-	-	-	-	-	-	-	-	-	-	SHV-28.v1^	-	-	-	GyrA-83F;GyrA-87A;ParC-80I	-	-
CP052356.1	GCA_012965225.1	ST48	+	-	-	-	aac(6')-Ib-cr.v2	-	-	-	-	-	CatB4.v1	-	-	tet(A).v1*	-	-	OXA-1	CTX-M-15;CTX-M-15	-	SHV-1^	-	-	-	GyrA-83Y	-	-
CP052362.1	GCA_012971645.1	ST86	-	-	-	-	-	-	-	-	-	-	-	-	-	-	-	-	-	-	-	SHV-1^	-	-	-	-	-	-
CP052365.1	GCA_012971465.1	ST395	-	-	-	-	-	-	-	-	-	-	-	-	-	-	-	-	-	-	-	SHV-11.v1	35Q	OmpK35-72%	-	GyrA-83I;ParC-80I	-	-
CP052369.1	GCA_012967785.1	ST307	-	-	-	-	-	-	-	-	-	-	-	-	-	-	-	-	-	-	-	SHV-28.v1^	-	OmpK35-57%	-	GyrA-83I;ParC-80I	-	-
CP052372.1	GCA_012968365.1	ST20	-	-	-	-	-	-	-	-	-	-	-	-	-	-	-	-	-	-	-	SHV-187	-	-	-	-	-	-
CP052375.1	GCA_012968985.1	ST395	-	-	-	-	-	-	-	-	-	-	-	-	-	-	-	-	-	-	-	SHV-11.v1	35Q	OmpK35-72%	-	GyrA-83I;ParC-80I	-	-
CP052381.1	GCA_012969865.1	ST25	-	iuc 1	rmp 1; KpVP-1	rmpA2_3*-59%	-	-	-	-	-	-	-	-	-	-	-	-	-	-	-	SHV-11.v1^	35Q	-	-	-	-	-
CP052388.1	GCA_012963645.1	ST14	+	-	-	-	-	-	-	-	-	-	-	-	-	-	-	-	-	-	-	SHV-28.v1^	-	-	-	-	-	-
CP052392.1	GCA_012967385.1	ST15	+	-	-	-	-	-	-	-	-	-	-	-	-	-	-	-	-	-	-	SHV-28.v1^	-	-	-	GyrA-83F;GyrA-87A;ParC-80I	-	-
CP052399.1	GCA_012970185.1	ST11	-	-	-	-	aadA2	-	-	-	-	-	-	-	sul1	-	-	-	-	-	-	SHV-11.v1	35Q	OmpK35-40%	-	GyrA-83I;ParC-80I	-	-
CP052404.1	GCA_012970225.1	ST48	+	-	-	-	aac(6')-Ib-cr.v2	-	-	qnrB1.v2^	-	-	CatB4.v1	-	-	-	-	dfrA14.v2*	OXA-1	CTX-M-15;CTX-M-15	-	SHV-1^	-	OmpK35-64%	-	GyrA-83Y	-	-
CP052407.1	GCA_012965965.1	ST789	-	-	-	-	-	-	-	-	-	-	-	-	-	-	-	-	-	-	-	SHV-25	35Q	OmpK35-17%	-	GyrA-83I;ParC-80I	-	-
CP052414.1	GCA_012969665.1	ST789	-	-	-	-	aac(6')-Ib-cr.v2;aadA16*	-	-	-	-	-	-	arr-3	sul1	-	-	dfrA27	-	-	-	SHV-25	35Q	OmpK35-17%	-	GyrA-83I;ParC-80I	-	-
CP052422.1	GCA_012968805.1	ST15	-	-	-	-	-	-	-	-	-	-	-	-	-	-	-	-	-	-	-	SHV-28.v1^	-	-	-	GyrA-83F;GyrA-87A;ParC-80I	-	-
CP052427.1	GCA_012969415.1	ST307	-	-	-	-	-	-	-	-	-	-	-	-	-	-	-	-	-	CTX-M-15	-	SHV-28.v1^	-	OmpK35-48%	-	GyrA-83I;ParC-80I	-	-
CP052431.1	GCA_012970245.1	ST23	+	-	rmp 1; KpVP-1	-	-	-	-	-	-	-	-	-	-	-	-	-	-	-	-	SHV-11.v1^	35Q	-	-	-	-	-
CP052434.1	GCA_012970325.1	ST15	+	-	-	-	-	-	-	-	-	-	-	-	-	-	-	-	-	CTX-M-15	-	SHV-28.v1^	-	-	-	GyrA-83F;GyrA-87A;ParC-80I	-	-
CP052443.1	GCA_012970025.1	ST48	+	-	-	-	aac(6')-Ib-cr.v2	-	-	-	-	-	CatB4.v1	-	-	tet(A).v1*	-	-	OXA-1	CTX-M-15;CTX-M-15	-	SHV-1^	-	-	-	GyrA-83Y	-	-
CP052451.1	GCA_012971995.1	ST15	+	-	-	-	-	-	-	-	-	-	-	-	-	-	-	-	-	-	-	SHV-28.v1^	-	-	-	GyrA-83F;GyrA-87A;ParC-80I	-	-
CP052468.1	GCA_012970345.1	ST789	-	-	-	-	-	-	-	-	-	-	-	-	-	-	-	-	-	-	-	SHV-25	35Q	OmpK35-17%	-	GyrA-83I;ParC-80I	-	-
CP052476.1	GCA_012970405.1	ST789	-	-	-	-	-	-	-	-	-	-	-	-	-	-	-	-	-	-	-	SHV-25	35Q	OmpK35-17%	-	GyrA-83I;ParC-80I	-	-
CP052484.1	GCA_012970305.1	ST307	-	-	-	-	-	-	-	-	-	-	-	-	-	-	-	-	-	-	-	SHV-28.v1^	-	-	-	GyrA-83I;ParC-80I	-	-
CP052487.1	GCA_012966645.1	ST307	-	-	-	-	-	-	-	-	-	-	-	-	-	-	-	-	-	CTX-M-15	-	SHV-28.v1^	-	-	-	GyrA-83I;ParC-80I	-	-
CP052490.1	GCA_012970265.1	ST15	+	-	-	-	-	-	-	-	-	-	-	-	-	-	-	-	-	-	-	SHV-28.v1^	-	-	-	GyrA-83F;GyrA-87A;ParC-80I	-	-
CP052494.1	GCA_012970385.1	ST48	+	-	-	-	aac(6')-Ib-cr.v2	-	-	-	-	-	CatB4.v1	-	-	tet(A).v1	-	-	OXA-1	CTX-M-15;CTX-M-15	-	SHV-1^	-	OmpK35-36%	-	GyrA-83Y	-	-
CP052503.1	GCA_012970425.1	ST17	-	-	-	-	-	-	-	-	-	-	-	-	-	-	-	-	-	-	-	SHV-11.v1^	35Q	-	-	-	-	-
CP052505.1	GCA_012970485.1	ST307	-	-	-	-	-	-	-	-	-	-	-	-	-	-	-	-	-	CTX-M-15^	-	SHV-28.v1^	-	-	-	GyrA-83I;ParC-80I	-	-
CP052520.1	GCA_012970465.1	ST17	-	-	-	-	-	-	-	-	-	-	-	-	-	-	-	-	-	-	-	SHV-11.v1^	35Q	-	-	-	-	-
CP052522.1	GCA_012967985.1	ST17	-	-	-	-	-	-	-	-	-	-	-	-	-	-	-	-	-	-	-	SHV-11.v1^	35Q	-	-	-	-	-
CP052524.1	GCA_012971505.1	ST11	-	-	-	-	aadA2	-	-	-	-	-	-	-	-	-	-	-	-	-	-	SHV-11.v1	35Q	OmpK35-17%	-	GyrA-83I;ParC-80I	-	-
CP052537.1	GCA_012970545.1	ST11	-	-	-	-	aadA2	-	-	-	-	-	-	-	sul1	-	-	-	-	-	-	SHV-11.v1	35Q	OmpK35-17%	-	GyrA-83I;ParC-80I	-	-
CP052546.1	GCA_012970565.1	ST395	-	-	-	-	-	-	-	-	-	-	-	-	-	-	-	-	-	-	-	SHV-11.v1	35Q	OmpK35-72%	-	GyrA-83I;ParC-80I	-	-
CP052551.1	GCA_012970585.1	ST789	-	-	-	-	-	-	-	-	-	-	-	-	-	-	-	-	-	-	-	SHV-25	35Q	OmpK35-17%	-	GyrA-83I;ParC-80I	-	-
CP052557.1	GCA_012970605.1	ST307	-	-	-	-	-	-	-	-	-	-	-	-	-	-	-	-	-	-	-	SHV-28.v1^	-	-	-	GyrA-83I;ParC-80I	-	-
CP052560.1	GCA_012970625.1	ST307	-	-	-	-	-	-	-	-	-	-	-	-	-	-	-	-	-	-	-	SHV-28.v1^	-	-	-	GyrA-83I;ParC-80I	-	-
CP052562.1	GCA_012970645.1	ST23	+	-	-	-	-	-	-	-	-	-	-	-	-	-	-	-	-	-	-	SHV-11.v1^	35Q	-	-	-	-	-
CP052565.1	GCA_012970685.1	ST15	-	-	-	-	-	-	-	-	-	-	-	-	-	-	-	-	-	-	-	SHV-28.v1^	-	-	-	GyrA-83F;GyrA-87A;ParC-80I	-	-
CP052571.1	GCA_012970705.1	ST307	-	-	-	-	-	-	-	-	-	-	-	-	-	-	-	-	-	CTX-M-15	-	SHV-28.v1^	-	-	-	GyrA-83I;ParC-80I	-	-
CP052573.1	GCA_012970725.1	ST307	-	-	-	-	aac(6')-Ib-cr.v2	-	-	-	-	-	CatB4.v1	-	-	-	-	dfrA14.v2*	OXA-1	CTX-M-15	-	SHV-28.v1^	-	-	-	GyrA-83I;ParC-80I	-	-
CP052574.1	GCA_012972285.1	ST307	-	-	-	-	-	-	-	-	-	-	-	-	-	-	-	-	-	-	-	SHV-28.v1^	-	-	-	GyrA-83I;ParC-80I	-	-
CP052596.1	GCA_012972055.1	ST307	-	-	-	-	-	-	-	-	-	-	-	-	-	-	-	-	-	-	-	SHV-28.v1^	-	OmpK36-13%	-	GyrA-83I;ParC-80I	-	-
CP052608.1	GCA_012972045.1	ST307	-	-	-	-	-	-	-	-	-	-	-	-	-	-	-	-	-	-	-	SHV-28.v1^	-	-	-	GyrA-83I;ParC-80I	-	-
CP052619.1	GCA_012972085.1	ST789	-	-	-	-	-	-	-	-	-	-	-	-	-	-	-	-	-	-	-	SHV-1^	-	OmpK35-17%	-	GyrA-83I;ParC-80I	-	-
CP052627.1	GCA_012972125.1	ST789	-	-	-	-	-	-	-	-	-	-	-	-	-	-	-	-	-	-	-	SHV-185*	-	OmpK35-17%	-	GyrA-83I;ParC-80I	-	-
CP052635.1	GCA_012972175.1	ST789	-	-	-	-	-	-	-	-	-	-	-	-	-	-	-	-	-	-	-	SHV-1^	-	OmpK35-17%	-	GyrA-83I;ParC-80I	-	-
CP052654.1	GCA_012972165.1	ST789	-	-	-	-	-	-	-	-	-	-	-	-	-	-	-	-	-	-	-	SHV-25	35Q	OmpK35-17%	-	GyrA-83I;ParC-80I	-	-
CP052662.1	GCA_012972395.1	ST147	-	-	-	-	-	-	-	-	-	-	-	-	-	-	-	-	-	-	-	SHV-11.v1^	35Q	OmpK35-64%	-	GyrA-83I;ParC-80I	-	-
CP052671.1	GCA_012972405.1	ST789	-	-	-	-	-	-	-	-	-	-	-	-	-	-	-	-	-	-	-	SHV-1^	-	OmpK35-17%	-	GyrA-83I;ParC-80I	-	-
CP052679.1	GCA_012972385.1	ST789	-	-	-	-	-	-	-	-	-	-	-	-	-	-	-	-	-	-	-	SHV-143*	-	OmpK35-17%	-	GyrA-83I;ParC-80I	-	-
CP052687.1	GCA_012972445.1	ST789	-	-	-	-	-	-	-	-	-	-	-	-	-	-	-	-	-	-	-	SHV-25	35Q	OmpK35-17%	-	GyrA-83I;ParC-80I	-	-
CP052698.1	GCA_012972345.1	ST789	-	-	-	-	-	-	-	-	-	-	-	-	-	-	-	-	-	-	-	SHV-143*	-	OmpK35-17%	-	GyrA-83I;ParC-80I	-	-
CP052727.1	GCA_012972305.1	ST307	-	-	-	-	-	-	-	-	-	-	-	-	-	-	-	-	-	-	-	SHV-28.v1^	-	OmpK36-13%	-	GyrA-83I;ParC-80I	-	-
CP052736.1	GCA_012972325.1	ST789	-	-	-	-	aac(6')-Ib-cr.v2;aadA16*	-	-	-	-	-	-	arr-3	sul1	-	-	dfrA27	-	-	-	SHV-25	35Q	OmpK35-17%	-	GyrA-83I;ParC-80I	-	-
CP052761.1	GCA_001699105.2	ST17	-	-	-	-	-	-	-	-	-	-	-	-	-	-	-	-	-	-	-	SHV-11.v1^	35Q	-	-	-	-	-
CP053016.1	GCA_016804025.1	ST11	-	-	-	-	-	-	-	-	-	-	-	-	-	-	-	-	-	-	-	SHV-11.v1^	35Q	OmpK35-17%;OmpK36GD	-	GyrA-83I;GyrA-87G;ParC-80I	-	-
CP053035.1	GCA_014524525.1	ST15	+	-	-	-	-	-	-	-	-	-	-	-	-	-	-	-	-	-	-	SHV-28.v1^	-	-	-	GyrA-83F;GyrA-87A;ParC-80I	-	-
CP053364.1	GCA_002967795.2	ST11	-	-	-	-	rmtC	-	-	-	-	-	-	-	-	-	-	-	-	CTX-M-15	-	SHV-11.v1	35Q	OmpK35-64%	-	GyrA-83I;ParC-80I	-	-
CP053765.1	GCA_011742585.2	ST2096	+	-	-	-	aac(6')-Ib-cr.v2;sat-2	-	-	-	-	-	CatB4.v1	-	-	-	-	dfrA1.v1	OXA-1	-	-	SHV-28.v1^	-	OmpK36GD	-	GyrA-83Y;GyrA-87G;ParC-80I	-	-
CP053771.1	GCA_011742415.2	ST2096	+	-	-	-	sat-2	-	-	-	-	-	CatB4.v1*	-	-	-	-	dfrA1.v1	OXA-1	-	-	SHV-28.v1^	-	OmpK36GD	-	GyrA-83Y;GyrA-87G;ParC-80I	aac(6')-Ib-cr.v2*-35%	-
CP054063.1	GCA_013283935.1	ST1764	-	-	-	-	-	-	-	-	-	-	-	-	-	-	-	-	-	-	-	SHV-71	146V	-	-	-	-	-
CP054170.1	GCA_011742515.2	ST437	-	-	-	-	-	-	-	-	-	-	-	-	-	-	-	-	-	-	-	SHV-11.v1	35Q	OmpK36GD	-	GyrA-83I;ParC-80I	-	-
CP054268.1	GCA_013305305.1	ST258	-	-	-	-	aadA2	-	-	-	-	-	-	-	sul1	-	-	-	-	-	-	SHV-11.v1	35Q	OmpK35-25%;OmpK36GD	-	GyrA-83I;ParC-80I	-	-
CP054285.1	GCA_014170015.1	ST37	-	-	-	-	-	-	-	-	-	-	-	-	-	-	-	-	-	-	-	SHV-11.v1^	35Q	-	-	-	-	-
CP054289.1	GCA_014170035.1	ST37	-	-	-	-	-	-	-	-	-	-	-	-	-	-	-	-	-	-	-	SHV-11.v1^	35Q	-	-	-	-	-
CP054303.1	GCA_013305325.1	ST515	-	-	-	-	-	-	-	-	-	-	-	-	-	-	-	-	-	-	-	SHV-1^	-	OmpK36-78%	-	-	-	fosA7*?-0%
CP054400.1	GCA_007421875.2	ST1967	+	-	-	-	-	-	-	-	-	-	-	-	-	-	-	-	-	-	-	SHV-26	-	-	-	-	-	-
CP054403.1	GCA_007421865.2	ST1967	+	-	-	-	-	-	-	-	-	-	-	-	-	-	-	-	-	-	-	SHV-26	-	-	-	-	-	-
CP054406.1	GCA_007421885.2	ST1967	+	-	-	-	-	-	-	-	-	-	-	-	-	-	-	-	-	-	-	SHV-26	-	-	-	-	-	-
CP054720.1	GCA_013348905.1	ST11	-	-	-	-	-	-	-	-	-	-	-	-	-	-	-	-	-	-	-	SHV-11.v1^	35Q	OmpK35-17%;OmpK36GD	-	GyrA-83I;GyrA-87G;ParC-80I	-	-
CP054726.1	GCA_013348965.1	ST11	-	-	-	-	-	-	-	-	-	-	-	-	-	-	-	-	-	-	-	SHV-11.v1^	35Q	OmpK35-17%;OmpK36GD	-	GyrA-83I;GyrA-87G;ParC-80I	-	-
CP054732.1	GCA_013348945.1	ST11	-	-	-	-	-	-	-	-	-	-	-	-	-	-	-	-	-	-	-	SHV-11.v1	35Q	OmpK35-17%;OmpK36GD	-	GyrA-83I;GyrA-87G;ParC-80I	-	-
CP054738.1	GCA_013348985.1	ST11	-	-	-	-	-	-	-	-	-	-	-	-	-	-	-	-	-	-	-	SHV-11.v1^	35Q	OmpK35-17%;OmpK36GD	-	GyrA-83I;GyrA-87G;ParC-80I	-	-
CP054744.1	GCA_013349005.1	ST11	-	-	-	-	-	-	-	-	-	-	-	-	-	-	-	-	-	-	-	SHV-11.v1^	35Q	OmpK35-17%;OmpK36GD	-	GyrA-83I;GyrA-87G;ParC-80I	-	-
CP054750.1	GCA_013349025.1	ST11	-	-	-	-	-	-	-	-	-	-	-	-	-	-	-	-	-	-	-	SHV-11.v1^	35Q	OmpK35-17%;OmpK36GD	-	GyrA-83I;GyrA-87G;ParC-80I	-	-
CP054756.1	GCA_013348925.1	ST11	-	-	-	-	-	-	-	-	-	-	-	-	-	-	-	-	-	-	-	SHV-11.v1^	35Q	OmpK35-17%;OmpK36GD	-	GyrA-83I;GyrA-87G;ParC-80I	-	-
CP054762.1	GCA_013348885.1	ST11	-	-	-	-	-	-	-	-	-	-	-	-	-	-	-	-	-	-	-	SHV-11.v1	35Q	OmpK35-17%;OmpK36GD	-	GyrA-83I;GyrA-87G;ParC-80I	-	-
CP054768.1	GCA_013349045.1	ST11	-	-	-	-	-	-	-	-	-	-	-	-	-	-	-	-	-	-	-	SHV-11.v1^	35Q	OmpK35-17%;OmpK36GD	-	GyrA-83I;GyrA-87G;ParC-80I	-	-
CP054774.1	GCA_013349065.1	ST11	-	-	-	-	-	-	-	-	-	-	-	-	-	-	-	-	-	-	-	SHV-11.v1^	35Q	OmpK35-17%;OmpK36GD	-	GyrA-83I;GyrA-87G;ParC-80I	-	-
CP054780.1	GCA_013349085.1	ST11	-	-	-	-	-	-	-	-	-	-	-	-	-	-	-	-	-	-	-	SHV-11.v1	35Q	OmpK35-17%;OmpK36GD	-	GyrA-83I;GyrA-87G;ParC-80I	-	-
CP055294.1	GCA_018336835.1	ST11	-	-	-	-	aadA2	-	-	-	-	-	-	-	-	-	-	-	-	-	-	SHV-11.v1^	35Q	OmpK35-17%;OmpK36GD	-	GyrA-83I;GyrA-87G;ParC-80I	-	sul1*?-67%
CP055451.1	GCA_013704985.1	ST359	-	-	-	-	-	-	-	-	-	-	-	-	-	-	-	-	-	-	-	-	-	-	-	-	-	-
CP055509.1	GCA_013611495.1	ST3705	+	-	-	-	-	-	-	-	-	-	-	-	-	-	-	-	-	-	-	SHV-36	35Q	-	PmrB-2%	-	-	-
CP055517.1	GCA_013706045.1	ST3705	-	-	-	-	-	-	-	-	-	-	-	-	-	-	-	-	-	-	-	-	-	-	MgrB-60%	-	-	-
CP055553.1	GCA_013707355.1	ST317	-	-	-	-	-	-	-	-	-	-	-	-	-	-	-	-	-	-	-	SHV-1^	-	-	-	-	-	-
CP055593.1	GCA_013708685.1	ST643	+	-	-	-	-	-	-	-	-	-	-	-	-	-	-	-	-	-	-	SHV-26	-	-	-	-	-	-
CP056191.1	GCA_013782105.1	ST643	+	-	-	-	-	-	-	-	-	-	-	-	-	-	-	-	-	-	-	SHV-26	-	-	-	-	-	-
CP056216.1	GCA_013783245.1	ST37	-	-	-	-	-	-	-	-	-	-	-	-	-	-	-	-	-	-	-	SHV-11.v1^	35Q	-	-	-	-	-
CP056222.1	GCA_013724605.1	ST461	-	-	-	-	-	-	-	qnrB4	-	-	-	-	sul1	-	-	-	DHA-1	-	-	SHV-1^	-	-	-	-	-	-
CP056275.1	GCA_013729075.1	ST17	-	-	-	-	-	-	-	-	-	-	-	-	-	-	-	-	-	-	-	SHV-11.v1^	35Q	-	-	-	-	-
CP056297.1	GCA_013730675.1	ST292	-	-	-	-	-	-	-	-	-	-	-	-	-	-	-	-	-	-	-	SHV-11.v1^	35Q	-	-	-	-	-
CP056301.1	GCA_013731305.1	ST2552	-	-	-	-	-	-	-	-	-	-	-	-	-	-	-	-	-	-	-	SHV-99*	-	-	-	-	-	-
CP056307.1	GCA_013731735.1	ST3705	+	-	-	-	-	-	-	-	-	-	-	-	-	-	-	-	-	-	-	SHV-36	35Q	-	-	-	-	-
CP056329.1	GCA_013745295.1	ST1777	-	-	-	-	-	-	-	-	-	-	-	-	-	-	-	-	-	-	-	SHV-11.v1^	35Q	-	-	-	-	-
CP056372.1	GCA_013734035.1	ST1380	-	-	-	-	aadA*;sat-2	-	-	-	-	-	-	-	-	-	-	dfrA1.v1	-	-	-	SHV-26	-	-	-	-	-	-
CP056385.1	GCA_013735155.1	ST678	-	-	-	-	-	-	-	-	-	-	-	-	-	-	-	-	-	-	-	SHV-41	-	-	-	-	-	-
CP056425.1	GCA_013735895.1	ST188	-	-	-	-	-	-	-	-	-	-	-	-	-	-	-	-	-	-	-	SHV-37	35Q	-	-	-	-	fosA7*?-0%
CP056432.1	GCA_013736155.1	ST20	-	-	-	-	-	-	-	-	-	-	-	-	-	-	-	-	-	-	-	SHV-187	-	OmpK35-40%;OmpK36-0%	-	-	-	-
CP056530.1	GCA_013737695.1	ST359	-	-	-	-	-	-	-	-	-	-	-	-	-	-	-	-	-	-	-	SHV-1^	-	-	-	-	-	-
CP056830.1	GCA_013791265.1	ST45	+	-	-	-	-	-	-	-	-	-	-	-	-	-	-	-	-	-	-	SHV-1	-	-	-	-	-	-
CP056854.1	GCA_013792545.1	ST34	+	-	-	-	-	-	-	-	-	-	-	-	-	-	-	-	-	-	-	SHV-26	-	-	-	-	-	-
CP056878.1	GCA_013796245.1	ST111	-	-	-	-	-	-	-	-	-	-	-	-	-	-	-	-	-	SHV-12	-	-	238S;240K;35Q	-	-	-	-	-
CP056883.1	GCA_013796485.1	ST111	-	-	-	-	-	-	-	-	-	-	-	-	-	-	-	-	-	SHV-12	-	-	238S;240K;35Q	-	-	-	-	-
CP057034.1	GCA_013805705.1	ST2426	-	-	-	-	-	-	-	-	-	-	-	-	-	-	-	-	-	-	-	SHV-27	156D	-	-	-	-	-
CP057066.1	GCA_013811445.1	ST161	-	-	-	-	-	-	-	-	-	-	-	-	-	-	-	-	-	-	-	SHV-11.v1^	35Q	-	-	-	-	-
CP057069.1	GCA_013811845.1	ST3383	-	-	-	-	-	-	-	-	-	-	-	-	-	-	-	-	-	-	-	SHV-71	146V	-	-	-	-	-
CP057099.1	GCA_013813035.1	ST661	-	-	-	-	-	-	-	-	-	-	-	-	-	-	-	-	-	-	-	SHV-27	156D	-	-	-	-	-
CP057313.1	GCA_013826045.1	ST966	-	-	-	-	-	-	-	-	-	-	-	-	-	-	-	-	-	-	-	SHV-41	-	-	-	-	-	-
CP057459.1	GCA_013834745.1	ST45	+	-	-	-	-	-	-	-	-	-	-	-	-	-	-	-	-	-	-	SHV-1	-	-	-	-	-	-
CP057722.1	GCA_013895695.1	ST3153	-	-	-	-	-	-	-	-	-	-	-	-	-	-	-	-	-	-	-	SHV-1^	-	-	-	-	-	-
CP058226.1	GCA_018831545.1	ST11	-	-	-	-	aadA2	-	-	-	-	-	-	-	-	-	-	-	-	-	-	SHV-11.v1^	35Q	OmpK35-17%;OmpK36GD	-	GyrA-83I;GyrA-87G;ParC-80I	-	sul1*?-67%
CP058325.1	GCA_009738595.2	ST512	-	-	-	-	-	-	-	-	-	-	-	-	-	-	-	-	-	-	-	SHV-11.v1	35Q	OmpK35-25%;OmpK36GD	MgrB-62%	GyrA-83I;ParC-80I	-	-
CP058358.1	GCA_017894285.1	ST111	+	-	-	-	-	-	-	-	-	-	-	-	-	-	-	-	TEM-1D.v1^	-	-	SHV-11.v1^	35Q	-	-	GyrA-87H	-	-
CP058361.1	GCA_017894305.1	ST111	+	-	-	-	-	-	-	-	-	-	-	-	-	-	-	-	TEM-1D.v1^	-	-	SHV-11.v1^	35Q	-	-	GyrA-87H	-	-
CP058940.1	GCA_011742285.2	ST16	-	-	-	-	-	-	-	-	-	-	-	-	-	-	-	-	-	-	-	SHV-1	-	OmpK35-6%;OmpK36TD	MgrB-81%	GyrA-83F;GyrA-87N;ParC-84K	-	-
CP058960.1	GCA_013423825.1	ST11	-	-	-	-	-	-	-	-	-	-	-	-	-	-	-	-	-	-	-	SHV-11.v1	35Q	OmpK35-37%	-	GyrA-83I;ParC-80I	-	-
CP059295.1	GCA_019455345.1	ST65	-	-	-	-	-	-	-	-	-	-	-	-	-	-	-	-	-	-	-	SHV-11.v1^	35Q	-	-	-	-	-
CP059312.1	GCA_013694405.1	ST147	-	-	-	-	-	-	-	-	-	-	-	-	-	-	-	-	-	-	-	SHV-11.v1^	35Q	OmpK35-7%	-	GyrA-83I;ParC-80I	-	-
CP059317.1	GCA_013694425.1	ST147	+	-	-	-	-	-	-	-	-	-	-	-	-	-	-	-	-	-	-	SHV-11.v1^	35Q	OmpK35-48%;OmpK36GD	-	GyrA-83I;GyrA-87N;ParC-80I	-	-
CP059889.1	GCA_014123345.1	ST15	+	-	-	-	aac(3)-IId^	-	-	-	-	-	-	-	-	-	-	-	-	-	-	SHV-28.v1^	-	OmpK36-67%	-	GyrA-83F;GyrA-87A;ParC-80I	-	-
CP060049.1	GCA_014826045.1	ST37	-	-	-	-	aph3-Ia.v1^	-	-	-	-	mphA	-	-	sul1	-	-	-	-	CTX-M-15	-	SHV-11.v1^	35Q	-	-	-	aadA2*?-0%	-
CP060281.1	GCA_014304835.1	ST65	-	-	-	-	-	-	-	-	-	-	-	-	-	-	-	-	-	-	-	SHV-11.v1^	35Q	-	-	GyrA-87G	-	-
CP060421.1	GCA_011742505.2	ST42	+	-	-	-	aac(6')-Ib;aph3-Ia.v1^;rmtF	-	-	-	-	-	catA1^	arr-2	-	tet(A).v1*	-	-	-	-	-	SHV-1	-	OmpK35-45%;OmpK36GD	MgrB-43%	GyrA-83Y;GyrA-87Y;ParC-80I	-	-
CP060485.1	GCA_014333235.1	ST116	+	-	-	-	-	-	-	-	-	-	-	-	-	-	-	-	-	-	-	SHV-1^	-	-	-	-	-	-
CP060744.1	GCA_014361115.1	ST37	-	-	-	-	-	-	-	-	-	-	-	-	-	-	-	-	-	-	-	SHV-11.v1^	35Q	OmpK35-16%;OmpK36-76%	MgrB-0%	GyrA-83F;GyrA-87E;ParC-80I	-	-
CP061053.1	GCA_014495765.1	ST147	-	-	-	-	-	-	-	-	-	-	-	-	-	-	-	-	-	-	-	SHV-11.v1^	35Q	OmpK35-7%;OmpK36GD	-	GyrA-83I;ParC-80I	-	-
CP061062.1	GCA_014495785.1	ST147	+	-	-	-	-	-	-	-	-	-	-	-	-	-	-	-	-	-	-	SHV-11.v1^	35Q	OmpK35-7%;OmpK36GD	-	GyrA-83I;ParC-80I	-	-
CP061350.1	GCA_014725775.1	ST86	-	-	-	-	-	-	-	-	-	-	-	-	-	-	-	-	-	-	-	SHV-1^	-	-	-	-	-	-
CP061354.1	GCA_014725755.1	ST15	-	-	-	-	-	-	-	-	-	-	-	-	-	-	-	-	-	-	-	SHV-28.v1^	-	-	-	GyrA-83F;GyrA-87A;ParC-80I	-	-
CP061380.1	GCA_012029895.2	ST37	-	-	-	-	-	-	-	-	-	-	-	-	-	-	-	-	-	-	-	SHV-11.v1^	35Q	-	-	-	-	-
CP061385.1	GCA_012030545.2	ST512	-	-	-	-	-	-	-	-	-	-	-	-	-	-	-	-	-	-	-	SHV-11.v1	35Q	OmpK35-25%;OmpK36GD	-	GyrA-83I;ParC-80I	-	-
CP061389.1	GCA_012029695.2	ST14	-	-	-	-	-	-	-	-	-	-	-	-	-	-	-	-	-	-	-	SHV-28.v1^	-	-	-	GyrA-83F	-	-
CP061396.1	GCA_012029945.2	ST258	-	-	-	-	-	-	-	-	-	-	-	-	-	-	-	-	-	-	-	SHV-11.v1	35Q	OmpK35-25%	-	GyrA-83I;ParC-80I	-	-
CP061399.1	GCA_012029975.2	ST258	-	-	-	-	-	-	-	-	-	-	-	-	-	-	-	-	-	-	-	SHV-11.v1	35Q	OmpK35-25%	MgrB-68%	GyrA-83I;ParC-80I	-	-
CP061404.1	GCA_012029935.2	ST13	-	-	-	-	-	-	-	-	-	-	-	-	-	-	-	-	-	-	-	SHV-1^	-	-	-	GyrA-83F;GyrA-87N;ParC-80I	-	-
CP061700.1	GCA_014764345.1	ST37	-	-	-	-	-	-	-	-	-	-	-	-	-	-	-	-	-	-	-	SHV-11.v1^	35Q	-	-	-	-	-
CP061832.1	GCA_014788765.1	ST25	-	-	-	-	-	-	-	-	-	-	-	-	-	-	-	-	-	-	-	SHV-11.v1^	35Q	OmpK35-7%;OmpK36GD	-	GyrA-83Y;GyrA-87G;ParC-80I	-	-
CP061842.1	GCA_014840955.1	ST1537	-	-	-	-	-	-	-	-	-	-	-	-	-	-	-	-	-	-	-	SHV-1^	-	-	-	-	-	-
CP061948.1	GCA_017310305.1	ST383	+	-	-	-	-	-	-	-	-	mphA	catA1^	-	-	tet(A).v1	-	-	-	-	-	SHV-1	-	OmpK35-10%	-	GyrA-83F;GyrA-87N;ParC-80I	-	-
CP061952.1	GCA_017310325.1	ST11	-	-	-	-	-	-	-	-	-	-	-	-	-	-	-	-	-	-	-	SHV-11.v1	35Q	OmpK35-69%	-	GyrA-83I;ParC-80I	-	-
CP061957.1	GCA_017310345.1	ST11	-	-	-	-	aadA2	-	-	-	-	-	-	-	-	-	-	-	-	-	-	SHV-11.v1	35Q	OmpK35-17%;OmpK36GD	-	GyrA-83I;GyrA-87G;ParC-80I	-	sul1*?-67%
CP061961.1	GCA_017310365.1	ST395	-	-	-	-	-	-	-	-	-	-	-	-	-	-	-	-	-	-	-	SHV-11.v1	35Q	OmpK35-72%;OmpK36GD	-	GyrA-83I;ParC-80I	-	-
CP061965.1	GCA_017310385.1	ST1393	+	-	-	-	-	-	-	-	-	-	-	-	-	-	-	-	-	-	-	SHV-11.v1^	35Q	-	-	-	-	fosA7*?-0%
CP061970.1	GCA_017310405.1	ST1128	-	-	-	-	aac(3)-IV;aadA*;aph(4)-Ia	-	fosA3	-	-	-	floR.v1*	-	-	-	-	-	TEM-1D.v1^	CTX-M-65	-	SHV-27^	156D	-	-	GyrA-83I;ParC-80R	-	-
CP061975.1	GCA_017310425.1	ST147	-	-	-	-	-	-	-	-	-	-	-	-	-	-	-	-	-	-	-	SHV-11.v1^	35Q	-	-	GyrA-83I;ParC-80I	-	-
CP062792.1	GCA_014883955.1	ST504	-	-	-	-	-	-	-	-	-	-	-	-	-	-	-	-	-	-	-	SHV-42	25S	-	-	-	-	-
CP062986.1	GCA_009661485.2	ST377	-	-	-	-	-	-	-	-	-	-	-	-	-	-	-	-	-	-	-	SHV-110	156D;35Q	OmpK35-90%;OmpK36GD	-	GyrA-83Y;GyrA-87A;ParC-80I	-	-
CP062997.1	GCA_009661415.2	ST26	+	-	-	-	-	-	-	-	-	-	-	-	-	-	-	-	-	-	-	SHV-36	35Q	-	-	-	-	-
CP063003.1	GCA_009661455.2	ST11	-	-	-	-	aac(3)-IIa.v1^;strA.v1^;strB.v1	-	-	-	-	-	-	-	sul2	-	-	-	TEM-1D.v1^	CTX-M-15	-	SHV-11.v1	35Q	-	-	GyrA-83F;GyrA-87A;ParC-80I	-	-
CP063008.1	GCA_009661615.2	ST11	-	-	-	-	-	-	-	-	-	-	-	-	-	-	-	-	-	CTX-M-15	-	SHV-11.v1	35Q	-	-	GyrA-83I;ParC-80I	-	-
CP063011.1	GCA_009660375.2	ST11	-	-	-	-	-	-	-	-	-	-	-	-	-	-	-	-	-	-	-	SHV-11.v1	35Q	-	-	GyrA-83I;ParC-80I	-	-
CP063019.1	GCA_009661535.2	ST395	-	-	-	-	-	-	-	-	-	-	-	-	-	-	-	-	-	-	-	SHV-11.v1	35Q	OmpK35-72%;OmpK36GD	-	GyrA-83I;ParC-80I	-	-
CP063023.1	GCA_009661725.2	ST4060	-	-	-	-	-	-	-	-	-	-	-	-	-	-	-	-	-	-	-	SHV-11.v1^	35Q	-	-	-	-	-
CP063147.1	GCA_014961485.1	ST2667	+	-	-	-	-	-	-	-	-	-	-	-	-	-	-	-	-	-	-	SHV-11.v1	35Q	-	-	GyrA-83I;ParC-80I	-	-
CP063215.1	GCA_015219805.1	ST15	+	-	-	-	-	-	-	-	-	-	-	-	-	-	-	-	-	-	-	SHV-28.v1^	-	OmpK36-78%	-	GyrA-83F;GyrA-87A;ParC-80I	-	-
CP063277.1	GCA_015074925.1	ST23	-	-	-	-	-	-	-	-	-	-	-	-	-	-	-	-	-	-	-	SHV-11.v1^	35Q	-	-	-	-	-
CP063428.1	GCA_015690055.1	ST893	+	-	-	-	-	-	-	-	-	-	-	-	-	-	-	-	-	-	-	SHV-1	-	-	-	-	-	-
CP063747.1	GCA_015238555.1	ST2667	+	-	-	-	-	-	-	-	-	-	-	-	-	-	-	-	-	-	-	SHV-11.v1	35Q	-	-	GyrA-83I;ParC-80I	-	-
CP063759.1	GCA_015243235.1	ST11	-	-	-	-	aadA2	-	-	-	-	-	-	-	-	-	-	-	-	-	-	SHV-11.v1^	35Q	OmpK35-17%;OmpK36GD	-	GyrA-83I;GyrA-87G;ParC-80I	-	sul1*?-67%
CP063833.1	GCA_015277755.1	ST11	-	-	-	-	-	-	-	-	-	-	-	-	-	-	-	-	-	-	-	SHV-11.v1	35Q	OmpK35-17%;OmpK36GD	-	GyrA-83I;GyrA-87G;ParC-80I	-	-
CP063851.1	GCA_015277955.1	ST1	-	-	-	-	-	-	-	-	-	-	-	-	-	-	-	-	-	-	-	SHV-1^	-	OmpK35-18%	-	GyrA-83I;ParC-80I	-	-
CP063856.1	GCA_015277935.1	ST791	-	-	-	-	-	-	-	-	-	-	-	-	-	-	-	-	-	-	-	SHV-1^	-	-	-	-	-	-
CP063858.1	GCA_015277915.1	ST1	-	-	-	-	-	-	-	-	-	-	-	-	-	-	-	-	-	-	-	SHV-1^	-	OmpK35-18%	-	GyrA-83I;ParC-80I	-	-
CP063863.1	GCA_015277975.1	ST628	-	-	-	-	-	-	-	-	-	-	-	-	-	-	-	-	-	-	-	SHV-1	-	-	-	-	-	fosA7*?-0%
CP063865.1	GCA_015277995.1	ST37	-	-	-	-	-	-	-	-	-	-	-	-	-	-	-	-	-	-	-	SHV-11.v1^	35Q	-	-	-	-	-
CP063871.1	GCA_015278055.1	ST1662	-	-	-	-	-	-	-	-	-	-	-	-	-	-	-	-	-	-	-	SHV-185*	-	-	-	-	-	-
CP063881.1	GCA_015278095.1	ST629	-	-	-	-	aac(3)-IId^	-	-	-	-	-	-	-	-	-	-	-	-	CTX-M-14	-	SHV-11.v1^	35Q	-	-	GyrA-83I;ParC-80I	-	-
CP063885.1	GCA_015283885.1	ST1565	-	-	-	-	-	-	-	-	-	-	-	-	-	-	-	-	-	-	-	SHV-11.v1^	35Q	-	-	-	-	-
CP063890.1	GCA_015284665.1	ST23	+	-	-	-	-	-	-	-	-	-	-	-	-	-	-	-	-	-	-	SHV-11.v1^	35Q	-	-	-	-	-
CP063904.1	GCA_015283665.1	ST86	+	-	-	-	-	-	-	-	-	-	-	-	-	-	-	-	-	-	-	SHV-1^	-	-	-	-	-	-
CP063906.1	GCA_015286225.1	ST1565	-	-	-	-	-	-	-	-	-	-	-	-	-	-	-	-	-	-	-	SHV-11.v1^	35Q	-	-	-	-	-
CP063908.1	GCA_015286445.1	ST23	+	-	-	-	-	-	-	-	-	-	-	-	-	-	-	-	-	-	-	SHV-11.v1^	35Q	-	-	-	-	-
CP063913.1	GCA_015287605.1	ST36	-	-	-	-	-	-	-	-	-	-	-	-	-	-	-	-	-	-	-	SHV-40^	35Q	-	-	-	-	-
CP063919.1	GCA_015288205.1	ST1565	+	-	-	-	-	-	-	-	-	-	-	-	-	-	-	-	-	-	-	SHV-11.v1^	35Q	-	-	-	-	-
CP063922.1	GCA_015288605.1	ST35	+	-	-	-	-	-	-	-	-	-	-	-	-	-	-	-	-	-	-	SHV-33	-	-	-	-	-	-
CP063925.1	GCA_015289145.1	ST2668	+	-	-	-	-	-	-	-	-	-	-	-	-	-	-	-	-	-	-	SHV-1^	-	-	-	-	-	-
CP063927.1	GCA_015284925.1	ST2158	-	-	-	-	-	-	-	-	-	-	-	-	-	-	-	-	-	-	-	SHV-11.v1^	35Q	-	-	-	-	-
CP063930.1	GCA_015285145.1	ST111	+	-	-	-	-	-	-	-	-	-	-	-	-	-	-	-	-	-	-	SHV-11.v1^	35Q	-	-	-	-	-
CP063934.1	GCA_015289545.1	ST1565	+	-	-	-	-	-	-	-	-	-	-	-	-	-	-	-	-	-	-	SHV-11.v1^	35Q	-	-	-	-	-
CP063936.1	GCA_015290145.1	ST1035	-	-	-	-	-	-	-	-	-	-	-	-	-	-	-	-	-	-	-	-	-	-	-	-	-	-
CP063939.1	GCA_015289985.1	ST133	+	-	-	-	-	-	-	-	-	-	-	-	-	-	-	-	-	-	-	SHV-75	-	-	-	-	-	-
CP063943.1	GCA_015289765.1	ST1565	+	-	-	-	-	-	-	-	-	-	-	-	-	-	-	-	-	-	-	SHV-11.v1^	35Q	-	-	-	-	-
CP063945.1	GCA_015290925.1	ST1910	-	-	-	-	-	-	-	-	-	-	-	-	-	-	-	-	-	-	-	SHV-11.v1^	35Q	-	-	GyrA-83I;ParC-80I	-	-
CP064129.1	GCA_015338385.1	ST578	+	-	-	-	-	-	-	-	-	-	-	-	-	-	-	-	-	-	-	SHV-1^	-	-	-	-	-	-
CP064174.1	GCA_015353095.1	ST340	-	-	-	-	aadA2^	-	-	-	-	-	-	-	sul1	-	-	-	-	-	-	SHV-11.v1	35Q	OmpK35-8%	-	GyrA-83I;ParC-80I	-	-
CP064205.1	GCA_015355835.1	ST23	+	-	-	-	-	-	-	-	-	-	-	-	-	-	-	-	-	-	-	SHV-11.v1^	35Q	-	-	-	-	-
CP064208.1	GCA_015355855.1	ST23	-	-	-	-	-	-	-	-	-	-	-	-	-	-	-	-	-	-	-	SHV-11.v1^	35Q	-	-	-	-	-
CP064211.1	GCA_015355895.1	ST11	-	-	-	-	-	-	-	-	-	-	-	-	-	-	-	-	-	-	-	SHV-11.v1	35Q	OmpK35-17%;OmpK36GD	-	GyrA-83I;GyrA-87G;ParC-80I	-	-
CP064217.1	GCA_015355935.1	ST11	-	-	-	-	-	-	-	-	-	-	-	-	-	-	-	-	-	SHV-12	-	-	238S;240K;35Q	OmpK35-17%;OmpK36GD	-	GyrA-83I;GyrA-87G;ParC-80I	-	-
CP064223.1	GCA_015355915.1	ST11	-	-	-	-	-	-	-	-	-	-	-	-	-	-	-	-	-	-	-	SHV-11.v1	35Q	OmpK35-17%;OmpK36GD	-	GyrA-83I;GyrA-87G;ParC-80I	-	-
CP064229.1	GCA_015355955.1	ST23	+	-	-	-	-	-	-	-	-	-	-	-	-	-	-	-	-	-	-	SHV-11.v1^	35Q	-	-	-	-	-
CP064232.1	GCA_015355975.1	ST23	+	-	-	-	-	-	-	-	-	-	-	-	-	-	-	-	-	-	-	SHV-11.v1^	35Q	-	-	-	-	-
CP064235.1	GCA_015355995.1	ST11	-	-	-	-	-	-	-	-	-	-	-	-	-	-	-	-	-	-	-	SHV-11.v1	35Q	OmpK35-17%;OmpK36GD	-	GyrA-83I;GyrA-87G;ParC-80I	-	-
CP064241.1	GCA_015356015.1	ST11	-	-	-	-	-	-	-	-	-	-	-	-	-	-	-	-	-	-	-	SHV-11.v1	35Q	OmpK35-17%;OmpK36GD	-	GyrA-83I;GyrA-87G;ParC-80I	-	-
CP064246.1	GCA_015356035.1	ST11	-	-	-	-	aadA2	-	-	-	-	-	-	-	-	-	-	-	-	-	-	SHV-11.v1	35Q	OmpK35-17%;OmpK36GD	-	GyrA-83I;GyrA-87G;ParC-80I	-	sul1*?-67%
CP064252.1	GCA_015356055.1	ST11	-	-	-	-	aadA2	-	-	-	-	-	-	-	-	-	-	-	-	-	-	SHV-11.v1	35Q	OmpK35-17%;OmpK36GD	-	GyrA-83I;GyrA-87G;ParC-80I	-	sul1*?-67%
CP064258.1	GCA_015355875.1	ST11	-	-	-	-	-	-	-	-	-	-	-	-	-	-	-	-	-	-	-	SHV-11.v1	35Q	OmpK35-17%;OmpK36GD	-	GyrA-83I;GyrA-87G;ParC-80I	-	-
CP064296.1	GCA_015475915.1	ST846	-	-	-	-	-	-	-	-	-	-	-	-	-	-	-	-	-	-	-	SHV-1	-	OmpK36-86%	MgrB-49%	-	-	-
CP064352.1	GCA_016071735.1	ST493	+	-	rmp 3; ICEKp1	-	-	-	-	-	-	-	-	-	-	-	-	-	-	-	-	SHV-1*	-	-	-	-	-	fosA7*?-0%
CP064820.1	GCA_015644745.1	-	-	-	-	-	-	-	-	-	-	-	-	-	-	-	-	-	-	-	-	-	-	OmpK35-17%;OmpK36-45%	MgrB-0%;PmrB-4%	-	SHV-178*-4%	-
CP064851.1	GCA_015318225.2	ST29	-	-	-	-	-	-	-	-	-	-	-	-	-	-	-	-	-	-	-	SHV-187	-	-	-	-	-	-
CP065034.1	GCA_015024285.2	ST1035	-	-	-	-	-	-	-	-	-	-	-	-	-	-	-	-	-	-	-	-	-	-	-	-	-	-
CP065167.1	GCA_015694085.1	ST29	-	-	-	-	-	-	-	-	-	-	-	-	-	-	-	-	-	-	-	SHV-187	-	-	-	-	-	-
CP065172.1	GCA_015694065.1	ST323	-	-	-	-	-	-	-	-	-	-	-	-	-	-	-	-	-	-	-	SHV-1^	-	-	-	-	fosA7*-15%	-
CP065341.1	GCA_015774895.1	ST1128	-	-	-	-	-	-	-	-	-	-	-	-	-	-	-	-	-	-	-	SHV-27^	156D	-	-	GyrA-83I;ParC-80R	-	-
CP065343.1	GCA_015775135.1	ST11	-	-	-	-	aadA2	-	-	-	-	-	-	-	sul1	-	-	-	-	-	-	SHV-11.v1	35Q	OmpK35-17%	-	GyrA-83I;ParC-80I	-	-
CP065347.1	GCA_015774955.1	ST11	-	-	-	-	aadA2	-	-	-	-	-	-	-	sul1	-	-	-	-	-	-	SHV-11.v1	35Q	OmpK35-17%	-	GyrA-83I;ParC-80I	-	-
CP065351.1	GCA_015775275.1	ST1128	-	-	-	-	-	-	-	-	-	-	-	-	-	-	-	-	-	-	-	SHV-27^	156D	-	-	GyrA-83I;ParC-80R	-	-
CP065401.1	GCA_015832035.1	ST375	-	-	-	-	-	-	-	-	-	-	-	-	-	-	-	-	-	-	-	SHV-1^	-	-	-	-	-	-
CP065436.1	GCA_015992345.1	ST3096	-	-	-	-	-	-	-	-	-	-	-	-	-	-	-	-	-	-	-	SHV-26	-	OmpK35-48%	-	-	-	-
CP065438.1	GCA_015992385.1	ST11	-	-	-	-	-	-	-	-	-	-	-	-	-	-	-	-	-	-	-	SHV-11.v1	35Q	OmpK35-17%;OmpK36GD	-	GyrA-83I;GyrA-87G;ParC-80I	-	-
CP065441.1	GCA_015992405.1	ST11	-	-	-	-	-	-	-	-	-	-	-	-	-	-	-	-	-	-	-	SHV-11.v1	35Q	OmpK35-17%;OmpK36GD	-	GyrA-83I;GyrA-87G;ParC-80I	-	-
CP065444.1	GCA_015992265.1	ST11	-	-	-	-	-	-	-	-	-	-	-	-	-	-	-	-	-	-	-	SHV-11.v1	35Q	OmpK35-17%;OmpK36GD	-	GyrA-83I;GyrA-87G;ParC-80I	-	-
CP065447.1	GCA_015992425.1	ST11	-	-	-	-	-	-	-	-	-	-	-	-	-	-	-	-	-	-	OXA-48;OXA-48	SHV-11.v1	35Q	-	-	GyrA-83I;ParC-80I	-	-
CP065453.1	GCA_016067835.1	ST11	-	-	-	-	-	-	-	-	-	-	-	-	-	-	-	-	-	-	-	SHV-11.v1	35Q	-	-	GyrA-83I;ParC-80I	-	-
CP065457.1	GCA_015992285.1	ST18	-	-	-	-	-	-	-	-	-	-	-	-	-	-	-	-	-	-	-	SHV-11.v1^	35Q	-	-	-	-	-
CP065460.1	GCA_015992305.1	ST11	-	-	-	-	-	-	-	-	-	-	-	-	-	-	-	-	-	-	-	SHV-11.v1	35Q	OmpK35-17%;OmpK36GD	-	GyrA-83I;GyrA-87G;ParC-80I	-	-
CP065464.1	GCA_015992325.1	ST11	-	-	-	-	-	-	-	-	-	-	-	-	-	-	-	-	-	-	-	SHV-11.v1	35Q	OmpK35-17%;OmpK36GD	-	GyrA-83I;GyrA-87G;ParC-80I	-	-
CP065554.1	GCA_015999625.1	ST11	-	-	-	-	aadA2	-	-	-	-	-	-	-	-	-	-	-	-	-	-	SHV-11.v1	35Q	OmpK35-17%;OmpK36GD	-	GyrA-83I;GyrA-87G;ParC-80I	-	sul1*?-67%
CP065825.1	GCA_016066025.1	ST1440	-	-	-	-	-	-	-	-	-	-	-	-	-	-	-	-	-	-	-	SHV-1	-	-	-	-	-	-
CP065831.1	GCA_016066295.1	ST225	-	-	-	-	-	-	-	-	-	-	-	-	-	-	-	-	-	-	-	SHV-27^	156D	-	-	-	-	-
CP065833.1	GCA_016066475.1	ST507	-	-	-	-	-	-	-	-	-	-	-	-	-	-	-	-	-	-	-	-	-	-	-	-	-	-
CP065949.1	GCA_018279325.1	ST11	-	-	-	-	-	-	-	-	-	-	-	-	-	-	-	-	-	-	-	SHV-11.v1	35Q	OmpK35-17%;OmpK36GD	-	GyrA-83I;GyrA-87G;ParC-80I	-	-
CP066249.1	GCA_016403065.1	ST11	-	-	-	-	aadA2	-	-	-	-	-	-	-	-	-	-	-	-	-	-	SHV-11.v1	35Q	OmpK35-17%;OmpK36GD	-	GyrA-83I;GyrA-87G;ParC-80I	-	sul1*?-67%
CP066254.1	GCA_016403085.1	ST11	-	-	-	-	aadA2	-	-	-	-	-	-	-	-	-	-	-	-	-	-	SHV-11.v1^	35Q	OmpK35-17%;OmpK36GD	-	GyrA-83I;GyrA-87G;ParC-80I	-	sul1*?-67%
CP066517.1	GCA_014041845.2	ST11	-	-	-	-	-	-	-	-	-	-	-	-	-	-	-	-	-	-	-	SHV-11.v1^	35Q	OmpK35-17%;OmpK36GD	-	GyrA-83I;GyrA-87G;ParC-80I	-	-
CP066523.1	GCA_014041735.2	ST11	-	-	-	-	aadA2	-	-	-	-	-	-	-	-	-	-	-	-	-	-	SHV-11.v1	35Q	OmpK35-17%;OmpK36GD	-	GyrA-83I;GyrA-87G;ParC-80I	-	sul1*?-67%
CP066528.1	GCA_014041645.2	ST11	-	-	-	-	aadA2	-	-	-	-	-	-	-	-	-	-	-	-	-	-	SHV-11.v1	35Q	OmpK35-17%;OmpK36GD	-	GyrA-83I;GyrA-87G;ParC-80I	-	sul1*?-67%
CP066534.1	GCA_014041505.2	ST11	-	-	-	-	aadA2	-	-	-	-	-	-	-	-	-	-	-	-	-	-	SHV-11.v1	35Q	OmpK35-17%;OmpK36GD	-	GyrA-83I;GyrA-87G;ParC-80I	-	sul1*?-67%
CP066543.1	GCA_015022235.2	ST11	-	-	-	-	-	-	-	-	-	-	-	-	-	-	-	-	-	-	-	SHV-11.v1	35Q	OmpK35-17%;OmpK36GD	-	GyrA-83I;GyrA-87G;ParC-80I	-	-
CP066855.1	GCA_016598795.1	ST147	+	-	-	-	-	-	-	-	-	-	-	-	-	-	-	-	-	-	-	SHV-11.v1^	35Q	-	-	GyrA-83I;ParC-80I	-	-
CP067060.1	GCA_019454345.1	ST23	+	-	-	-	-	-	-	-	-	-	-	-	-	-	-	-	-	-	-	SHV-11.v1^	35Q	-	-	-	-	-
CP067255.1	GCA_017639065.1	ST307	-	-	-	-	-	-	-	-	-	-	-	-	-	-	-	-	-	-	-	SHV-28.v1^	-	-	-	GyrA-83I;ParC-80I	-	-
CP068015.1	GCA_018604345.1	ST23	+	-	-	-	-	-	-	qnrB1.v2^	-	-	-	-	-	-	-	dfrA14.v2*	-	CTX-M-15	-	SHV-11.v1^	35Q	-	MgrB-89%	GyrA-83Y	-	-
CP068033.1	GCA_016694775.1	ST967	-	-	-	-	-	-	-	-	-	-	-	-	-	-	-	-	-	-	-	SHV-27	156D	-	-	GyrA-83I	-	-
CP068139.1	GCA_016727425.1	ST48	+	-	-	-	-	-	-	-	-	-	-	-	-	-	-	-	-	-	-	SHV-11.v1^	35Q	-	-	-	-	-
CP068572.1	GCA_017310565.1	ST11	-	-	-	-	aadA2	-	-	-	-	-	-	-	sul1	-	-	-	-	-	-	SHV-11.v1	35Q	OmpK35-17%	-	GyrA-83I;ParC-80I	-	-
CP068602.1	GCA_016772535.1	ST258	-	-	-	-	-	-	-	-	-	-	-	-	-	-	-	-	-	-	-	-	-	OmpK35-25%;OmpK36GD	-	GyrA-83I;ParC-80I	-	-
CP068610.1	GCA_016772555.1	ST258	-	-	-	-	aadA2	-	-	-	-	-	-	-	sul1	-	-	-	-	-	-	SHV-11.v1	35Q	OmpK35-25%	-	GyrA-83I;ParC-80I	-	-
CP068614.1	GCA_016772575.1	ST258	-	-	-	-	aadA2	-	-	-	-	-	-	-	sul1	-	-	-	-	-	-	SHV-11.v1	35Q	OmpK35-25%	-	GyrA-83I;ParC-80I	-	-
CP068618.1	GCA_016772595.1	ST258	-	-	-	-	aadA2	-	-	-	-	-	-	-	sul1	-	-	-	-	-	-	SHV-11.v1	35Q	OmpK35-25%	-	GyrA-83I;ParC-80I	-	-
CP068684.1	GCA_016774455.1	ST11	-	-	-	-	aadA2	-	-	-	-	-	-	-	-	-	-	-	-	-	-	SHV-11.v1	35Q	OmpK35-17%;OmpK36GD	-	GyrA-83I;GyrA-87G;ParC-80I	-	sul1*?-67%
CP068689.1	GCA_016774435.1	ST11	-	-	-	-	aadA2	-	-	-	-	-	-	-	-	-	-	-	-	-	-	SHV-11.v1	35Q	OmpK35-17%;OmpK36GD	-	GyrA-83I;GyrA-87G;ParC-80I	-	sul1*?-67%
CP068797.1	GCA_016780025.1	ST45	+	-	-	-	-	-	-	-	-	-	-	-	-	-	-	-	-	-	OXA-48	SHV-1^	-	-	-	-	-	-
CP068798.1	GCA_016780145.1	ST377	-	-	-	-	-	-	-	-	-	-	-	-	-	-	-	-	-	-	OXA-48	SHV-110	156D;35Q	-	-	GyrA-83Y;GyrA-87A;ParC-80I	-	-
CP068972.1	GCA_016800965.1	ST290	-	-	rmp 3; ICEKp1	-	-	-	-	-	-	-	-	-	-	tet(A).v1	-	-	-	-	-	SHV-1	-	-	-	-	-	-
CP068994.1	GCA_016801575.1	ST101	-	-	-	-	-	-	-	-	-	-	-	-	-	-	-	-	-	CTX-M-15	OXA-48	SHV-1^	-	OmpK35-17%;OmpK36GD	MgrB-57%	GyrA-83Y;GyrA-87N;ParC-80I	CTX-M-15*-3%	-
CP068997.1	GCA_016801495.1	ST45	+	-	-	-	-	-	-	-	-	-	-	-	-	-	-	-	-	-	OXA-48	SHV-1	-	-	-	-	-	-
CP069046.1	GCA_016801375.1	ST258	-	-	-	-	-	-	-	-	-	-	-	-	-	-	-	-	-	-	KPC-3	SHV-11.v1^	35Q	OmpK35-25%;OmpK36GD	-	GyrA-83I;GyrA-87N;ParC-80I	-	-
CP069170.1	GCA_016812055.1	ST11	-	-	-	-	aadA2	-	-	-	-	-	-	-	-	-	-	-	-	-	-	SHV-11.v1	35Q	OmpK35-17%;OmpK36GD	-	GyrA-83I;GyrA-87G;ParC-80I	-	sul1*?-67%
CP069199.1	GCA_015178905.2	ST11	-	-	-	-	-	-	-	-	-	-	-	-	-	-	-	-	-	-	-	SHV-11.v1	35Q	OmpK35-17%;OmpK36GD	MgrB-74%	GyrA-83I;GyrA-87G;ParC-80I	-	-
CP069821.1	GCA_016903155.1	ST392	-	-	-	-	-	-	-	-	-	-	-	-	-	-	-	-	-	-	-	SHV-11.v1^	35Q	-	-	GyrA-83I;ParC-80I	-	-
CP069828.1	GCA_016903115.1	ST895	-	-	-	-	-	-	-	-	-	-	-	-	-	-	-	-	-	CTX-M-27	-	SHV-11.v1	35Q	-	-	GyrA-83I;ParC-80I	-	-
CP069847.1	GCA_016903195.1	ST4	+	-	-	-	-	-	-	-	-	-	-	-	-	-	-	-	-	-	-	SHV-11.v1^	35Q	-	-	-	-	-
CP069853.1	GCA_016903235.1	ST70	+	-	-	-	-	-	-	-	-	-	-	-	-	-	-	-	-	-	-	SHV-32	156D	-	-	-	-	-
CP069861.1	GCA_016903255.1	ST20	-	-	-	-	-	-	-	-	-	-	-	-	-	-	-	-	-	-	-	SHV-187	-	-	-	-	-	-
CP069873.1	GCA_016903295.1	ST307	-	-	-	-	-	-	-	-	-	-	-	-	-	-	-	-	-	-	-	SHV-28.v1^	-	-	-	GyrA-83I;ParC-80I	-	-
CP069907.1	GCA_016903395.1	ST3145	+	-	-	-	-	-	-	-	-	-	-	-	-	-	-	-	-	-	-	SHV-36	35Q	-	-	-	-	-
CP069939.1	GCA_016903455.1	ST37	-	-	-	-	-	-	-	-	-	-	-	-	-	-	-	-	-	-	-	SHV-11.v1^	35Q	-	-	-	-	-
CP069940.1	GCA_016903495.1	ST23	-	-	-	-	-	-	-	-	-	-	-	-	-	-	-	-	-	-	-	SHV-11.v1^	35Q	-	-	-	-	-
CP069946.1	GCA_016903735.1	ST147	-	-	-	-	-	-	-	-	-	-	-	-	-	-	-	-	TEM-1D.v1^	-	-	SHV-11.v1^	35Q	-	-	GyrA-83I;GyrA-87G;ParC-80I	-	-
CP069961.1	GCA_016903755.1	ST36	-	-	-	-	-	-	-	-	-	-	-	-	-	-	-	-	-	-	-	SHV-11.v1^	35Q	-	-	-	-	-
CP069962.1	GCA_016903775.1	ST14	-	-	-	-	-	-	-	-	-	-	-	-	-	-	-	-	-	-	-	SHV-28.v1^	-	-	-	-	-	-
CP069968.1	GCA_016903795.1	ST14	+	-	-	-	-	-	-	-	-	-	-	-	-	-	-	-	-	-	-	SHV-28.v1^	-	-	-	-	-	-
CP069992.1	GCA_016903875.1	ST628	-	-	-	-	-	-	-	-	-	-	-	-	-	-	-	-	-	-	-	SHV-1	-	-	-	-	-	fosA7*?-0%
CP069994.1	GCA_016903895.1	ST45	+	-	-	-	-	-	-	-	-	-	-	-	-	-	-	-	-	-	-	SHV-1	-	-	-	-	-	-
CP070015.1	GCA_016903955.1	ST15	-	-	-	-	-	-	-	-	-	-	-	-	-	-	-	-	-	CTX-M-15	-	SHV-28.v1^	-	-	-	GyrA-83F;GyrA-87A;ParC-80I	-	-
CP070037.1	GCA_016904035.1	ST298	+	-	-	-	-	-	-	-	-	-	-	-	-	-	-	-	-	-	-	SHV-11.v1^	35Q	-	-	-	-	-
CP070046.1	GCA_016904095.1	ST896	-	-	-	-	-	-	-	-	-	-	-	-	-	-	-	-	-	-	-	SHV-11.v1^	35Q	-	-	-	-	-
CP070087.1	GCA_016904275.1	ST258	-	-	-	-	aac(6')-Ib'.v1;aadA2	-	-	-	-	-	-	-	sul1	-	-	-	-	-	-	SHV-11.v1	35Q	OmpK35-25%	MgrB-4%	GyrA-83I;ParC-80I	-	-
CP070088.1	GCA_016904295.1	ST13	+	-	-	-	-	-	-	-	-	-	-	-	-	-	-	-	-	-	-	SHV-1^	-	-	-	-	-	-
CP070092.1	GCA_016904315.1	ST45	+	-	-	-	-	-	-	-	-	-	-	-	-	-	-	-	-	-	-	SHV-1	-	-	-	GyrA-83Y;ParC-84K	-	-
CP070105.1	GCA_016904415.1	ST252	-	-	-	-	-	-	-	-	-	-	-	-	-	-	-	-	-	-	-	SHV-1^	-	-	-	-	-	fosA7*?-0%
CP070158.1	GCA_016904595.1	ST15	+	-	-	-	-	-	-	-	-	-	-	-	-	-	-	-	-	-	-	SHV-28.v1^	-	-	-	GyrA-83F;GyrA-87A;ParC-80I	-	-
CP070169.1	GCA_016904635.1	ST45	-	-	-	-	-	-	-	-	-	-	-	-	-	-	-	-	-	-	-	SHV-1	-	-	-	-	-	-
CP070172.1	GCA_016903475.1	ST643	-	-	-	-	-	-	-	-	-	-	-	-	-	-	-	-	-	-	-	SHV-26	-	-	-	-	-	-
CP070177.1	GCA_016903515.1	ST628	-	-	-	-	-	-	-	-	-	-	-	-	-	-	-	-	-	-	-	SHV-1	-	-	-	-	qnrS10?-0%	fosA7*?-0%
CP070410.1	GCA_016925215.1	ST231	-	-	-	-	-	-	-	-	-	-	-	-	-	-	-	-	-	CTX-M-15;CTX-M-15	-	SHV-1^	-	OmpK35-30%	-	GyrA-83I;ParC-80I	-	-
CP070415.1	GCA_016925235.1	ST231	-	-	-	-	-	-	-	-	-	-	-	-	-	-	-	-	-	CTX-M-15;CTX-M-15	-	SHV-1^	-	OmpK35-30%	-	GyrA-83I;ParC-80I	-	-
CP070425.1	GCA_016925275.1	ST231	-	-	-	-	-	-	-	-	-	-	-	-	-	-	-	-	-	CTX-M-15;CTX-M-15	-	SHV-1^	-	OmpK35-30%;OmpK36TD	-	GyrA-83I;ParC-80I	-	-
CP070430.1	GCA_016925295.1	ST231	-	-	-	-	-	-	-	-	-	-	-	-	-	-	-	-	-	CTX-M-15;CTX-M-15	-	SHV-1^	-	OmpK35-30%;OmpK36TD	-	GyrA-83I;ParC-80I	-	-
CP070435.1	GCA_016925315.1	ST16	-	-	-	-	-	-	-	-	-	-	-	-	-	-	-	-	-	-	-	SHV-1	-	OmpK35-22%;OmpK36TD	-	GyrA-83F;GyrA-87N;ParC-84K	-	-
CP070445.1	GCA_016925355.1	ST231	-	-	-	-	-	-	-	-	-	-	-	-	-	-	-	-	-	CTX-M-15;CTX-M-15	-	SHV-1^	-	OmpK35-30%	-	GyrA-83I;ParC-80I	-	-
CP070449.1	GCA_016925375.1	ST231	-	-	-	-	-	-	-	-	-	-	-	-	-	-	-	-	-	CTX-M-15;CTX-M-15	-	SHV-1^	-	OmpK35-30%	-	GyrA-83I;ParC-80I	-	-
CP070459.1	GCA_016925415.1	ST231	-	-	-	-	-	-	-	-	-	-	-	-	-	-	-	-	-	CTX-M-15;CTX-M-15;CTX-M-15	-	SHV-1^	-	OmpK35-30%	-	GyrA-83I;ParC-80I	-	-
CP070464.1	GCA_016925435.1	ST35	-	-	-	-	-	-	-	-	-	-	-	-	-	-	-	-	-	-	-	SHV-33	-	OmpK35-19%	-	-	-	-
CP070528.1	GCA_016939535.1	ST101	-	-	-	-	-	-	-	-	-	-	-	-	-	-	-	-	-	-	-	SHV-1^	-	OmpK35-17%;OmpK36TD	-	GyrA-83Y;GyrA-87N;ParC-80I	-	-
CP070564.1	GCA_016939675.1	ST512	-	-	-	-	aadA2	-	-	-	-	-	-	-	sul1	-	-	-	-	-	-	-	-	OmpK35-25%;OmpK36GD	-	GyrA-83I;ParC-80I	-	-
CP070568.1	GCA_016939695.1	ST101	-	-	-	-	-	-	-	-	-	-	-	-	-	-	-	-	-	-	-	SHV-1^	-	OmpK35-17%;OmpK36TD	MgrB-62%	GyrA-83Y;GyrA-87N;ParC-80I	-	-
CP070579.1	GCA_016939755.1	ST11	-	-	-	-	-	-	-	-	-	-	-	-	-	-	-	-	-	-	-	SHV-11.v1	35Q	-	-	GyrA-83I;ParC-80I	-	-
CP070586.1	GCA_016939775.1	ST846	-	-	-	-	-	-	-	-	-	-	-	-	-	-	-	-	-	-	-	SHV-1	-	-	-	-	-	-
CP070598.1	GCA_016939815.1	ST11	-	-	-	-	-	-	-	-	-	-	-	-	-	-	-	-	-	-	-	SHV-11.v1	35Q	-	-	GyrA-83I;ParC-80I	-	-
CP070602.1	GCA_016939835.1	ST101	-	-	-	-	-	-	-	-	-	-	-	-	-	-	-	-	-	-	-	SHV-1^	-	OmpK35-17%;OmpK36-58%	-	GyrA-83Y;GyrA-87N;ParC-80I	-	-
CP070898.1	GCA_017084505.1	ST412	-	-	-	-	-	-	-	-	-	-	-	-	-	-	-	-	-	-	-	SHV-1	-	-	-	-	-	-
CP070970.1	GCA_017086485.1	ST11	-	-	-	-	-	-	-	-	-	-	-	-	-	-	-	-	-	-	-	SHV-11.v1	35Q	OmpK35-40%	-	GyrA-83I;ParC-80I	-	-
CP071080.1	GCA_018128445.1	ST268	-	-	-	-	-	-	-	-	-	-	-	-	-	-	-	-	-	-	-	SHV-11.v1^	35Q	-	-	-	-	-
CP071086.1	GCA_018128465.1	ST395	+	-	-	-	aac(3)-IId^	-	-	-	-	-	-	-	sul1	-	-	-	TEM-1D.v1^	-	NDM-1	SHV-11.v1	35Q	OmpK35-72%	-	GyrA-83I;ParC-80I	-	DHA-1?-70%
CP071150.1	GCA_017277455.1	ST1731	+	-	-	-	aac(3)-IId^;aac(6')-Ib'.v1;aadA*	-	-	-	-	-	-	-	sul1	tet(B).v2*	-	dfrA1.v1;dfrA14.v2*	OXA-9.v1;TEM-1D.v1^	-	-	SHV-11.v1^	35Q	-	-	-	SHV-31.v1?-82%	-
CP071167.1	GCA_014655455.2	ST789	-	-	-	-	-	-	-	-	-	-	-	-	-	-	-	-	-	-	-	SHV-25	35Q	OmpK35-80%;OmpK36TD	-	-	-	-
CP071279.1	GCA_017301375.1	ST14	-	-	-	-	aac(6')-Ib-cr.v2	-	-	-	-	-	CatB4.v1	-	-	-	-	-	OXA-1	-	-	SHV-28.v1^	-	OmpK36GD	MgrB-60%	GyrA-83Y;GyrA-87G;ParC-80I	-	-
CP071324.1	GCA_017315205.1	ST65	-	-	-	-	-	-	-	-	-	-	-	-	-	-	-	-	-	-	-	SHV-11.v1^	35Q	-	-	-	-	-
CP071385.1	GCA_017357925.1	ST37	-	-	-	-	-	-	-	-	-	-	-	-	-	-	-	-	-	-	-	SHV-11.v1^	35Q	OmpK36-45%	-	-	-	-
CP071464.1	GCA_017351975.1	ST11	-	-	-	-	-	-	-	-	-	-	-	-	-	-	-	-	-	-	-	SHV-11.v1	35Q	OmpK35-17%;OmpK36GD	-	GyrA-83I;GyrA-87G;ParC-80I	-	-
CP071819.1	GCA_018604765.1	ST17	-	-	-	-	-	-	-	-	-	-	-	-	-	-	-	-	-	-	-	SHV-11.v1^	35Q	-	-	-	-	-
CP072403.1	GCA_017742955.1	ST231	-	-	-	-	-	-	-	-	-	-	-	-	-	-	-	-	-	CTX-M-15;CTX-M-15	-	SHV-1^	-	OmpK35-30%;OmpK36TD	-	GyrA-83I;ParC-80I	-	-
CP072408.1	GCA_017742915.1	ST231	-	-	-	-	-	-	-	-	-	-	-	-	-	-	-	-	-	CTX-M-15;CTX-M-15	-	SHV-1^	-	OmpK35-30%;OmpK36TD	-	GyrA-83I;ParC-80I	-	-
CP072413.1	GCA_017742935.1	ST231	-	-	-	-	-	-	-	-	-	-	-	-	-	-	-	-	-	CTX-M-15;CTX-M-15	-	SHV-1^	-	OmpK35-30%	-	GyrA-83I;ParC-80I	-	-
CP072422.1	GCA_017742895.1	ST35	+	-	-	-	-	-	-	-	-	-	-	-	-	-	-	-	-	-	-	SHV-33	-	OmpK35-19%	-	-	-	-
CP072460.1	GCA_020023465.1	ST727	-	-	-	-	-	-	-	-	-	-	-	-	-	-	-	-	-	-	-	SHV-11.v1^	35Q	-	-	-	-	-
CP072463.1	GCA_017809835.1	ST11	-	iuc 1	-	rmpA2_8*	aac(6')-Ib-cr.v2;aadA2^;aph3-Ia.v1^;armA	-	-	qnrB4	-	mphA;mphE.v2;msrE	CatB4.v1	-	sul1;sul1	tet(A).v1;tet(A).v1	-	dfrA12	DHA-1;OXA-1;TEM-1D.v1^	CTX-M-15	-	SHV-11.v1;SHV-11.v1^	35Q;35Q	OmpK35-17%;OmpK36GD	-	GyrA-83I;GyrA-87G;ParC-80I	-	-
CP072492.1	GCA_017743095.1	ST23	-	-	-	-	-	-	-	-	-	-	-	-	-	-	-	-	-	-	-	SHV-11.v1^	35Q	-	-	-	-	-
CP072494.1	GCA_017743115.1	ST660	-	-	-	-	-	-	-	-	-	-	-	-	-	-	-	-	-	-	-	SHV-1^	-	-	-	-	-	-
CP072496.1	GCA_017743135.1	ST784	-	-	rmp 3; ICEKp1	-	-	-	-	-	-	-	-	-	-	-	-	-	-	-	-	SHV-1	-	-	-	-	-	-
CP072653.1	GCA_017815715.1	ST420	-	-	-	-	-	-	-	-	-	-	-	-	-	-	-	-	-	-	-	SHV-75	-	-	-	-	-	-
CP072825.1	GCA_017916195.1	ST1731	-	-	-	-	aac(3)-IId^;aac(6')-Ib'.v1;aadA*	-	-	-	-	-	-	-	sul2	tet(B).v2*	-	dfrA14.v2*	OXA-9.v1;TEM-1D.v1^	-	OXA-48	-	-	-	-	-	SHV-129*?-90%	-
CP072826.1	GCA_017916215.1	ST1731	+	-	-	-	-	-	-	-	-	-	-	-	-	-	-	-	-	-	-	SHV-11.v1^	35Q	-	-	-	-	-
CP072905.1	GCA_014490685.2	ST147	+	-	-	-	-	-	-	-	-	-	-	-	-	-	-	-	-	CTX-M-15	-	SHV-11.v1^	35Q	OmpK35-48%;OmpK36-0%	-	GyrA-83I;ParC-80I	-	-
CP072938.1	GCA_018069685.1	ST660	-	-	-	-	-	-	-	-	-	-	-	-	-	-	-	-	-	-	-	SHV-1^	-	-	-	-	-	-
CP072949.1	GCA_018075085.1	ST1583	-	-	-	-	-	-	-	-	-	-	-	-	-	-	-	-	-	-	-	SHV-27	156D	-	-	-	-	-
CP072996.1	GCA_018075325.1	ST11	-	-	-	-	-	-	-	-	-	-	-	-	-	-	-	-	-	-	-	SHV-11.v1	35Q	OmpK35-17%;OmpK36GD	-	GyrA-83I;GyrA-87G;ParC-80I	-	-
CP073054.2	GCA_001185665.3	ST309	-	-	-	-	-	-	-	-	-	-	-	-	-	-	-	-	-	-	-	SHV-11.v1^	35Q	-	-	-	-	-
CP073285.1	GCA_002853115.2	ST23	+	-	-	-	-	-	-	-	-	-	-	-	-	-	-	-	-	-	-	SHV-11.v1^	35Q	-	-	-	-	-
CP073287.1	GCA_018140695.1	ST592	-	-	-	-	-	-	-	-	-	-	-	-	-	-	-	-	-	-	-	SHV-26	-	-	-	-	-	-
CP073290.1	GCA_018140715.1	ST11	-	-	-	-	aadA2	-	-	-	-	-	-	-	-	-	-	-	-	-	-	SHV-11.v1	35Q	OmpK35-17%;OmpK36GD	-	GyrA-83I;GyrA-87G;ParC-80I	-	sul1*?-67%
CP073302.1	GCA_018140905.1	ST11	-	-	-	-	-	-	-	-	-	-	-	-	-	-	-	-	-	-	-	SHV-11.v1	35Q	OmpK35-17%;OmpK36GD	-	GyrA-83I;GyrA-87G;ParC-80I	-	-
CP073627.1	GCA_019797985.1	ST307	-	-	-	-	-	-	-	-	-	-	-	-	-	-	-	-	-	-	-	SHV-28.v1^	-	-	-	GyrA-83I;ParC-80I	-	-
CP073782.1	GCA_018278725.1	ST1731	-	-	-	-	aac(3)-IId^;aac(6')-Ib'.v1;aadA*	-	-	-	-	-	-	-	sul1;sul1;sul2	tet(B).v2*	-	dfrA1.v1;dfrA14.v2*	OXA-9.v1;TEM-1D.v1^	PER-7	-	-	-	-	-	-	SHV-155?-82%	-
CP073783.1	GCA_019798005.1	ST420	-	-	-	-	-	-	-	-	-	-	-	-	-	-	-	-	-	-	-	SHV-75	-	-	-	-	-	-
CP073788.1	GCA_019798025.1	ST2954	+	-	-	-	-	-	-	-	-	-	-	-	-	-	-	-	-	-	-	SHV-1	-	-	-	-	-	-
CP073791.1	GCA_019798185.1	ST2948	-	-	-	-	-	-	-	-	-	-	-	-	-	-	-	-	-	-	-	SHV-11.v1^	35Q	-	-	GyrA-83I;ParC-80I	-	-
CP073906.1	GCA_018314115.1	ST273	+	-	-	-	-	-	-	-	-	-	-	-	-	-	-	-	-	-	-	SHV-11.v1^	35Q	OmpK35-21%	-	GyrA-83I;ParC-80I	-	-
CP074087.1	GCA_018310495.1	ST147	+	-	-	-	-	-	-	-	-	-	-	-	-	-	-	-	-	-	-	SHV-11.v1^	35Q	OmpK35-25%	-	GyrA-83I;ParC-80I	-	-
CP074116.1	GCA_018314145.1	ST11	-	-	-	-	aadA2	-	-	-	-	-	-	-	-	-	-	-	-	-	-	SHV-11.v1	35Q	OmpK35-17%;OmpK36GD	-	GyrA-83I;GyrA-87G;ParC-80I	-	sul1*?-67%
CP074198.1	GCA_018336375.1	ST11	-	-	-	-	-	-	-	-	-	-	-	-	-	-	-	-	-	SHV-12	-	-	238S;240K;35Q	OmpK35-17%;OmpK36GD	-	GyrA-83I;GyrA-87G;ParC-80I	-	aadA3?-74%
CP074199.1	GCA_018336355.1	ST11	-	-	-	-	aadA2	-	-	-	-	-	-	-	-	-	-	-	-	-	-	SHV-11.v1	35Q	OmpK35-17%;OmpK36GD	-	GyrA-83I;GyrA-87G;ParC-80I	-	sul1*?-67%
CP074580.1	GCA_018394355.1	ST35	+	-	-	-	-	-	-	-	-	-	-	-	-	-	-	-	-	-	-	SHV-33	-	OmpK35-19%	-	-	-	-
CP075251.1	GCA_018583165.1	ST896	-	-	-	-	-	-	-	-	-	-	-	-	-	-	-	-	-	-	-	SHV-11.v1^	35Q	-	-	-	-	-
CP075256.1	GCA_018449045.1	ST147	+	-	-	-	-	-	-	-	-	-	-	-	-	-	-	-	-	-	-	SHV-11.v1^	35Q	OmpK35-43%	-	GyrA-83I;ParC-80I	-	-
CP075262.1	GCA_018583205.1	ST896	-	-	-	-	-	-	-	-	-	-	-	-	-	-	-	-	-	-	-	SHV-11.v1^	35Q	-	-	-	-	-
CP075270.1	GCA_018583225.1	ST896	-	-	-	-	-	-	-	-	-	-	-	-	-	-	-	-	-	-	-	SHV-11.v1^	35Q	-	-	-	-	-
CP075275.1	GCA_018583245.1	ST967	-	-	-	-	-	-	-	-	-	-	-	-	-	-	-	-	-	-	-	SHV-27	156D	-	-	GyrA-83I	-	-
CP075286.1	GCA_018449065.1	ST11	-	-	-	-	-	-	-	-	-	-	-	-	-	-	-	-	-	-	-	SHV-11.v1	35Q	-	-	GyrA-83I;ParC-80I	-	-
CP075290.1	GCA_018583265.1	ST896	-	-	-	-	-	-	-	-	-	-	-	-	-	-	-	-	-	-	-	SHV-11.v1^	35Q	-	-	-	-	-
CP075295.1	GCA_018583285.1	ST896	-	-	-	-	-	-	-	-	-	-	-	-	-	-	-	-	-	-	-	SHV-11.v1^	35Q	-	-	-	-	-
CP075302.1	GCA_018583305.1	ST896	-	-	-	-	-	-	-	-	-	-	-	-	-	-	-	-	-	-	-	SHV-11.v1^	35Q	-	-	-	-	-
CP075307.1	GCA_018583325.1	ST180	-	-	-	-	-	-	-	-	-	-	-	-	-	-	-	-	-	-	-	SHV-28.v1^	-	-	-	-	-	fosA7*?-0%
CP075316.1	GCA_018454365.1	ST2237	+	iuc 1	-	rmpA2_8-60%	aac(3)-IId^;armA	-	-	qnrB4	-	mphE.v2;msrE	-	-	sul1	-	-	-	DHA-1	-	-	SHV-28.v1^	-	-	-	GyrA-83F;GyrA-87A;ParC-80I	-	-
CP075452.1	GCA_018487825.1	ST896	-	-	-	-	-	-	-	-	-	-	-	-	-	-	-	-	-	-	-	SHV-11.v1^	35Q	-	-	-	-	-
CP075456.1	GCA_018583185.1	ST896	-	-	-	-	-	-	-	-	-	-	-	-	-	-	-	-	-	-	-	SHV-11.v1^	35Q	-	-	-	-	-
CP075548.1	GCA_018502565.1	ST896	-	-	-	-	-	-	-	-	-	-	-	-	-	-	-	-	-	-	-	SHV-11.v1^	35Q	-	-	-	-	-
CP075552.1	GCA_018502585.1	ST967	-	-	-	-	-	-	-	-	-	-	-	-	-	-	-	-	-	-	-	SHV-27	156D	-	-	GyrA-83I	-	-
CP075890.1	GCA_018604385.1	ST11	-	-	-	-	-	-	-	-	-	-	-	-	-	-	-	-	-	-	-	SHV-11.v1	35Q	-	MgrB-0%	GyrA-83F;GyrA-87A;ParC-80I	-	-
CP076008.1	GCA_018623335.1	ST147	-	-	-	-	-	-	-	-	-	-	-	-	-	-	-	-	-	-	-	SHV-11.v1^	35Q	OmpK35-7%;OmpK36GD	-	GyrA-83I;ParC-80I	-	-
CP076030.1	GCA_018623105.1	ST656	-	-	-	-	-	-	-	-	-	-	-	-	-	-	-	-	-	-	-	SHV-1^	-	OmpK35-18%	-	GyrA-83I;ParC-80I	-	-
CP076322.1	GCA_018771725.1	ST380	-	-	-	-	strA.v1;strB.v1	-	-	-	-	-	-	-	-	tet(B).v2*?	-	-	-	-	OXA-23	SHV-33*	-	-	-	-	-	-
CP076518.1	GCA_018885345.1	ST437	-	-	-	-	-	-	-	-	-	-	-	-	-	-	-	-	-	-	-	SHV-11.v1	35Q	-	-	GyrA-83I;ParC-80I	-	-
CP076863.1	GCA_019038575.1	ST874	-	-	-	-	-	-	-	-	-	-	-	-	-	-	-	-	-	CTX-M-15*	-	SHV-121*	35Q	-	-	GyrA-83Y;GyrA-87N;ParC-80I	-	-
CP077763.1	GCA_019134695.1	ST11	-	-	-	-	-	-	-	-	-	-	-	-	-	-	-	-	-	-	-	SHV-11.v1	35Q	OmpK35-17%;OmpK36GD	-	GyrA-83I;GyrA-87G;ParC-80I	-	-
CP077773.1	GCA_019107705.1	ST11	-	-	-	-	aadA2	-	-	-	-	-	-	-	-	-	-	-	-	-	-	SHV-11.v1	35Q	OmpK35-17%;OmpK36GD	-	GyrA-83I;GyrA-87G;ParC-80I	-	sul1*?-67%
CP077779.1	GCA_019107685.1	ST377	-	-	-	-	-	-	-	-	-	-	-	-	-	-	-	-	-	-	-	SHV-110	156D;35Q	OmpK35-0%	-	GyrA-83Y;GyrA-87A;ParC-80I	-	-
CP078033.1	GCA_003937135.2	ST14	+	-	-	-	aac(6')-Ib-cr.v2;sat-2	-	-	-	-	-	CatB4.v1	-	-	-	-	dfrA1.v1	OXA-1	CTX-M-15;CTX-M-15	-	SHV-28.v1^	-	OmpK35-20%;OmpK36GD	-	GyrA-83Y;GyrA-87G;ParC-80I	-	-
CP078122.1	GCA_019444195.1	ST11	-	-	-	-	aadA2	-	-	-	-	-	-	-	-	-	-	-	-	SHV-12	-	-	238S;240K;35Q	OmpK35-17%;OmpK36GD	-	GyrA-83I;GyrA-87G;ParC-80I	-	sul1*?-67%
CP078744.1	GCA_019284495.1	ST1106	-	-	-	-	-	-	-	-	-	-	-	-	-	-	-	-	-	-	-	SHV-11.v1^	35Q	-	-	-	-	-
CP078746.1	GCA_019284675.1	ST200	+	-	-	-	-	-	-	-	-	-	-	-	-	-	-	-	-	-	-	SHV-1^	-	-	-	-	-	-
CP078750.1	GCA_019285435.1	ST184	-	-	-	-	-	-	-	-	-	-	-	-	-	-	-	-	-	-	-	SHV-27	156D	OmpK36-72%	-	-	-	-
CP078753.1	GCA_019285035.1	ST65	-	-	-	-	-	-	-	-	-	-	-	-	-	-	-	-	-	-	-	SHV-11.v1^	35Q	-	-	-	-	-
CP078754.1	GCA_019285055.1	ST213	-	-	-	-	-	-	-	-	-	-	-	-	-	-	-	-	-	-	-	SHV-103*	-	-	-	-	-	-
CP078760.1	GCA_019285455.1	ST37	-	-	-	-	-	-	-	-	-	-	-	-	-	-	-	-	-	-	-	SHV-11.v1^	35Q	OmpK36-61%	-	-	-	-
CP078762.1	GCA_019285195.1	ST309	-	-	-	-	-	-	-	-	-	-	-	-	-	-	-	-	-	-	-	SHV-11.v1^	35Q	OmpK36-61%	-	-	-	-
CP078763.1	GCA_019285215.1	ST3715	-	-	-	-	-	-	-	-	-	-	-	-	-	-	-	-	-	-	-	SHV-62	35Q	-	-	-	-	-
CP078764.1	GCA_019285235.1	ST242	-	-	-	-	-	-	-	-	-	-	-	-	-	-	-	-	-	-	-	SHV-110^	156D;35Q	OmpK36-72%	-	-	-	-
CP078765.1	GCA_019285255.1	ST3541	+	-	-	-	-	-	-	-	-	-	-	-	-	-	-	-	-	-	-	SHV-1^	-	-	-	-	-	-
CP078766.1	GCA_019285475.1	ST70	-	-	-	-	-	-	-	-	-	-	-	-	-	-	-	-	-	-	-	SHV-32	156D	-	-	-	-	-
CP078767.1	GCA_019285275.1	ST1967	-	-	-	-	-	-	-	-	-	-	-	-	-	-	-	-	-	-	-	SHV-26	-	OmpK36-72%	-	-	-	-
CP078768.1	GCA_019285295.1	ST661	-	-	-	-	-	-	-	-	-	-	-	-	-	-	-	-	-	-	-	SHV-27	156D	OmpK36-61%	-	-	-	-
CP078770.1	GCA_019285335.1	ST1038	-	-	-	-	-	-	-	-	-	-	-	-	-	-	-	-	-	-	-	SHV-62	35Q	-	-	-	-	-
CP078771.1	GCA_019294485.1	ST25	-	-	-	-	-	-	-	-	-	-	-	-	-	-	-	-	-	-	-	SHV-33	-	OmpK36-72%	-	-	-	-
CP078772.1	GCA_019285355.1	ST25	-	-	-	-	-	-	-	-	-	-	-	-	-	-	-	-	-	-	-	SHV-33	-	-	-	-	-	-
CP078773.1	GCA_019285375.1	ST3345	-	-	-	-	-	-	-	-	-	-	-	-	-	-	-	-	-	-	-	SHV-27	156D	OmpK36-72%	-	-	-	-
CP078774.1	GCA_019285395.1	ST485	+	-	-	-	-	-	-	-	-	-	-	-	-	-	-	-	-	-	-	SHV-27^	156D	OmpK36-61%	-	-	-	-
CP079115.1	GCA_019286375.1	ST231	-	-	-	-	-	-	-	-	-	-	-	-	-	-	-	-	-	CTX-M-15	-	SHV-1^	-	OmpK35-30%;OmpK36TD	-	GyrA-83I;ParC-80I	-	-
CP079120.1	GCA_019286455.1	ST14	-	-	-	-	aac(6')-Ib-cr.v2;sat-2	-	-	-	-	-	CatB4.v1	-	-	-	-	dfrA1.v1	OXA-1	-	-	SHV-28.v1^	-	OmpK35-69%;OmpK36GD	-	GyrA-83Y;GyrA-87G;ParC-80I	-	-
CP079131.1	GCA_019286515.1	ST14	+	-	-	-	aac(6')-Ib-cr.v2;sat-2	-	-	-	-	-	CatB4.v1	-	-	-	-	dfrA1.v1	OXA-1	-	-	SHV-28.v1^	-	OmpK35-69%;OmpK36GD	-	GyrA-83Y;GyrA-87G;ParC-80I	-	-
CP079138.1	GCA_019286635.1	ST14	+	-	-	-	aac(6')-Ib-cr.v2;sat-2	-	-	-	-	-	CatB4.v1	-	-	-	-	dfrA1.v1	OXA-1	CTX-M-15	-	SHV-28.v1^	-	OmpK36GD	-	GyrA-83Y;GyrA-87G;ParC-80I	-	-
CP079145.1	GCA_019286695.1	ST14	-	-	-	-	aac(6')-Ib-cr.v2;sat-2	-	-	-	-	-	CatB4.v1	-	-	-	-	dfrA1.v1	OXA-1	CTX-M-15	-	SHV-28.v1^	-	OmpK36GD	-	GyrA-83Y;GyrA-87G;ParC-80I	-	-
CP079150.1	GCA_019286755.1	ST14	-	-	-	-	aac(6')-Ib-cr.v2;sat-2	-	-	-	-	-	CatB4.v1	-	-	-	-	dfrA1.v1	OXA-1	CTX-M-15	-	SHV-28.v1^	-	OmpK36GD	-	GyrA-83Y;GyrA-87G;ParC-80I	-	-
CP079155.1	GCA_019286855.1	ST14	-	-	-	-	aac(6')-Ib-cr.v2;sat-2	-	-	-	-	-	CatB4.v1	-	-	-	-	dfrA1.v1	OXA-1	CTX-M-15	-	SHV-28.v1^	-	OmpK36GD	-	GyrA-83Y;GyrA-87G;ParC-80I	-	-
CP079164.1	GCA_019286955.1	ST2096	-	-	-	-	aac(6')-Ib-cr.v2;sat-2	-	-	-	-	-	CatB4.v1	-	-	-	-	dfrA1.v1	OXA-1	-	-	SHV-28.v1^	-	OmpK36GD	-	GyrA-83Y;GyrA-87G;ParC-80I	-	-
CP079172.1	GCA_019287035.1	ST231	+	-	-	-	-	-	-	-	-	-	-	-	-	-	-	-	-	CTX-M-15	-	SHV-1^	-	OmpK35-30%;OmpK36TD	-	GyrA-83I;ParC-80I	-	-
CP079179.1	GCA_019287095.1	ST231	-	-	-	-	-	-	-	-	-	-	-	-	-	-	-	-	-	CTX-M-15;CTX-M-15	-	SHV-1^	-	OmpK35-30%;OmpK36TD	MgrB-87%	GyrA-83I;ParC-80I	-	-
CP079186.1	GCA_019287195.1	ST231	-	-	-	-	-	-	-	-	-	-	-	-	-	-	-	-	-	CTX-M-15;CTX-M-15	-	SHV-1^	-	OmpK35-30%;OmpK36TD	MgrB-87%	GyrA-83I;ParC-80I	-	-
CP079599.1	GCA_019317005.1	ST2096	-	-	-	-	aac(6')-Ib-cr.v2;sat-2	-	-	-	-	-	CatB4.v1	-	-	-	-	dfrA1.v1	OXA-1	-	-	SHV-28.v1^	-	OmpK36GD	PmrB-0%	GyrA-83Y;GyrA-87G;ParC-80I	-	-
CP079606.1	GCA_019317025.1	ST231	-	-	-	-	-	-	-	-	-	-	-	-	-	-	-	-	-	CTX-M-15;CTX-M-15	-	SHV-1^	-	OmpK35-30%;OmpK36TD	-	GyrA-83I;ParC-80I	-	-
CP079617.1	GCA_019317065.1	ST231	-	-	-	-	-	-	-	-	-	-	-	-	-	-	-	-	-	CTX-M-15	-	SHV-1^	-	OmpK35-30%;OmpK36TD	-	GyrA-83I;ParC-80I	-	-
CP079624.1	GCA_019317045.1	ST14	-	-	-	-	aac(3)-IIa.v1^;aac(3)-IId^;aac(6')-Ib-cr.v2;sat-2	-	-	-	-	-	CatB4.v1	-	-	-	-	dfrA1.v1	OXA-1	CTX-M-15	-	SHV-28.v1^	-	OmpK35-21%;OmpK36GD	-	GyrA-83Y;GyrA-87G;ParC-80I	-	-
CP079629.1	GCA_019317085.1	ST14	-	-	-	-	aac(3)-IIa.v1^;aac(3)-IId^;aac(6')-Ib-cr.v2;sat-2	-	-	-	-	-	CatB4.v1	-	-	-	-	dfrA1.v1	OXA-1	CTX-M-15	-	SHV-28.v1^	-	OmpK35-21%;OmpK36GD	-	GyrA-83Y;GyrA-87G;ParC-80I	-	-
CP079634.1	GCA_019317105.1	ST231	-	-	-	-	aac(6')-Ib;rmtF	-	-	qnrS1	-	-	catA1^	arr-2	-	-	-	-	-	CTX-M-15	-	-	-	OmpK35-30%;OmpK36TD	MgrB-0%	GyrA-83I;ParC-80I	-	TEM-104?-76%
CP079636.1	GCA_019317125.1	ST231	-	-	-	-	-	-	-	-	-	-	-	-	-	-	-	-	-	CTX-M-15;CTX-M-15	-	SHV-1^	-	OmpK35-30%;OmpK36TD	-	GyrA-83I;ParC-80I	-	-
CP079642.1	GCA_019317145.1	ST231	-	-	-	-	-	-	-	-	-	-	-	-	-	-	-	-	-	CTX-M-15;CTX-M-15	-	SHV-1^	-	OmpK35-30%;OmpK36TD	-	GyrA-83I;ParC-80I	-	-
CP079645.1	GCA_019317165.1	ST231	-	-	-	-	-	-	-	-	-	-	-	-	-	-	-	-	-	CTX-M-15	-	SHV-1^	-	OmpK35-30%;OmpK36TD	-	GyrA-83I;ParC-80I	-	-
CP079655.1	GCA_019317185.1	ST231	-	-	-	-	-	-	-	-	-	-	-	-	-	-	-	-	-	CTX-M-15	-	SHV-1^	-	OmpK35-30%;OmpK36TD	-	GyrA-83I;ParC-80I	-	-
CP079668.1	GCA_019317205.1	ST14	+	-	-	-	aac(6')-Ib-cr.v2;sat-2	-	-	-	-	-	CatB4.v1	-	-	-	-	dfrA1.v1	OXA-1	CTX-M-15	-	SHV-28.v1^	-	OmpK36GD	-	GyrA-83Y;GyrA-87G;ParC-80I	-	-
CP079673.1	GCA_019317225.1	ST2096	-	-	-	-	aac(6')-Ib-cr.v2;sat-2	-	-	-	-	-	CatB4.v1	-	-	-	-	dfrA1.v1	OXA-1	-	-	SHV-28.v1^	-	OmpK36GD	-	GyrA-83Y;GyrA-87G;ParC-80I	-	-
CP079683.1	GCA_019317245.1	ST231	-	-	-	-	-	-	-	-	-	-	-	-	-	-	-	-	-	CTX-M-15;CTX-M-15	-	SHV-1^	-	OmpK35-30%;OmpK36TD	-	GyrA-83I;ParC-80I	-	-
CP079692.1	GCA_019317265.1	ST231	-	-	-	-	-	-	-	-	-	-	-	-	-	-	-	-	-	CTX-M-15	-	SHV-1^	-	OmpK35-30%;OmpK36TD	-	GyrA-83I;ParC-80I	-	-
CP079725.1	GCA_019334545.1	ST15	-	-	-	-	-	-	-	-	-	-	-	-	-	-	-	-	-	CTX-M-15	-	SHV-28.v1^	-	OmpK35-17%;OmpK36-0%	-	GyrA-83F;GyrA-87A;ParC-80I	-	-
CP079762.1	GCA_019334625.1	ST15	+	-	-	-	-	-	-	-	-	-	-	-	-	-	-	-	-	-	-	SHV-28.v1^	-	OmpK35-28%	-	GyrA-83F;GyrA-87A;ParC-80I	-	-
CP079807.1	GCA_019334705.1	ST231	-	-	-	-	-	-	-	-	-	-	-	-	-	-	-	-	-	CTX-M-15	-	SHV-1^	-	OmpK35-30%;OmpK36TD	-	GyrA-83I;ParC-80I	-	-
CP080297.1	GCA_019434275.1	ST11	-	-	-	-	aadA2	-	-	-	-	-	-	-	-	-	-	-	-	-	-	SHV-11.v1^	35Q	OmpK35-17%;OmpK36GD	-	GyrA-83I;GyrA-87G;ParC-80I	-	sul1*?-67%
CP080303.1	GCA_019434295.1	ST11	-	-	-	-	aadA2	-	-	-	-	-	-	-	-	-	-	-	-	-	-	SHV-11.v1^	35Q	OmpK35-17%;OmpK36GD	-	GyrA-83I;GyrA-87G;ParC-80I	-	sul1*?-67%
CP080309.1	GCA_019434255.1	ST11	-	-	-	-	aadA2	-	-	-	-	-	-	-	-	-	-	-	-	-	-	SHV-11.v1^	35Q	OmpK35-17%;OmpK36GD	-	GyrA-83I;GyrA-87G;ParC-80I	-	sul1*?-67%
CP080346.1	GCA_019443565.1	ST656	-	-	-	-	-	-	-	-	-	-	-	-	-	-	-	-	-	-	-	SHV-1^	-	OmpK35-18%;OmpK36TD	-	GyrA-83I;ParC-80I	-	-
CP080353.1	GCA_019443545.1	ST16	-	-	-	-	-	-	-	-	-	-	-	-	-	-	-	-	-	-	-	SHV-1	-	OmpK35-6%;OmpK36TD	-	GyrA-83F;GyrA-87N;ParC-84K	-	-
CP080362.1	GCA_019443585.1	ST16	-	-	-	-	-	-	-	-	-	-	-	-	-	-	-	-	-	-	-	SHV-1	-	OmpK35-3%;OmpK36TD	-	GyrA-83F;GyrA-87N;ParC-84K	-	-
CP080445.1	GCA_019458505.1	ST485	-	-	-	-	-	-	-	-	-	-	-	-	-	-	-	-	-	-	-	SHV-27^	156D	-	-	GyrA-83I;ParC-80I	-	-
CP080652.1	GCA_019602875.1	ST258	-	-	-	-	-	-	-	-	-	-	-	-	-	-	-	-	-	SHV-12	-	-	238S;240K;35Q	OmpK35-25%	-	GyrA-83I;ParC-80I	-	-
CP080657.1	GCA_019602935.1	ST258	-	-	-	-	-	-	-	-	-	-	-	-	-	-	-	-	-	SHV-12	-	-	238S;240K;35Q	OmpK35-25%	MgrB-79%	GyrA-83I;ParC-80I	-	-
CP080661.1	GCA_019603295.1	ST258	-	-	-	-	-	-	-	-	-	-	-	-	-	-	-	-	-	SHV-12^	-	-	238S;240K;35Q	OmpK35-25%	MgrB-79%	GyrA-83I;ParC-80I	-	-
CP080665.1	GCA_019602895.1	ST258	-	-	-	-	-	-	-	-	-	-	-	-	-	-	-	-	-	SHV-12	-	-	238S;240K;35Q	OmpK35-25%	-	GyrA-83I;ParC-80I	-	-
CP080670.1	GCA_019602955.1	ST258	-	-	-	-	-	-	-	-	-	-	-	-	-	-	-	-	-	SHV-12^	-	-	238S;240K;35Q	OmpK35-25%	MgrB-79%	GyrA-83I;ParC-80I	-	-
CP080674.1	GCA_019602995.1	ST258	-	-	-	-	-	-	-	-	-	-	-	-	-	-	-	-	-	SHV-12	-	-	238S;240K;35Q	OmpK35-25%	MgrB-79%	GyrA-83I;ParC-80I	-	-
CP080678.1	GCA_019602915.1	ST258	-	-	-	-	-	-	-	-	-	-	-	-	-	-	-	-	-	SHV-12	-	-	238S;240K;35Q	OmpK35-25%	-	GyrA-83I;ParC-80I	-	-
CP080684.1	GCA_019602975.1	ST258	-	-	-	-	-	-	-	-	-	-	-	-	-	-	-	-	-	SHV-12^	-	-	238S;240K;35Q	OmpK35-25%	-	GyrA-83I;ParC-80I	-	-
CP080688.1	GCA_019603115.1	ST258	-	-	-	-	-	-	-	-	-	-	-	-	-	-	-	-	-	-	-	SHV-11.v1	35Q	OmpK35-25%	-	GyrA-83I;ParC-80I	-	-
CP080693.1	GCA_019603035.1	ST258	-	-	-	-	-	-	-	-	-	-	-	-	-	-	-	-	-	SHV-12	-	-	238S;240K;35Q	OmpK35-25%	-	GyrA-83I;ParC-80I	-	-
CP080697.1	GCA_019603055.1	ST258	-	-	-	-	-	-	-	-	-	-	-	-	-	-	-	-	-	SHV-12	-	-	238S;240K;35Q	OmpK35-25%	-	GyrA-83I;ParC-80I	-	-
CP080702.1	GCA_019603015.1	ST258	-	-	-	-	-	-	-	-	-	-	-	-	-	-	-	-	-	SHV-12	-	-	238S;240K;35Q	OmpK35-25%	-	GyrA-83I;ParC-80I	-	-
CP080707.1	GCA_019603095.1	ST258	-	-	-	-	-	-	-	-	-	-	-	-	-	-	-	-	-	SHV-12	-	-	238S;240K;35Q	OmpK35-25%	-	GyrA-83I;ParC-80I	-	-
CP080712.1	GCA_019603215.1	ST258	-	-	-	-	-	-	-	-	-	-	-	-	-	-	-	-	-	SHV-12	-	-	238S;240K;35Q	OmpK35-25%	-	GyrA-83I;ParC-80I	-	-
CP080716.1	GCA_019603255.1	ST258	-	-	-	-	-	-	-	-	-	-	-	-	-	-	-	-	-	SHV-12	-	-	238S;240K;35Q	OmpK35-25%	-	GyrA-83I;ParC-80I	-	-
CP080722.1	GCA_019603195.1	ST258	-	-	-	-	-	-	-	-	-	-	-	-	-	-	-	-	-	SHV-12	-	-	238S;240K;35Q	OmpK35-25%	-	GyrA-83I;ParC-80I	-	-
CP080726.1	GCA_019603275.1	ST258	-	-	-	-	-	-	-	-	-	-	-	-	-	-	-	-	-	SHV-12	-	-	238S;240K;35Q	OmpK35-25%	-	GyrA-83I;ParC-80I	-	-
CP080730.1	GCA_019603235.1	ST258	-	-	-	-	-	-	-	-	-	-	-	-	-	-	-	-	-	SHV-12	-	-	238S;240K;35Q	OmpK35-25%	-	GyrA-83I;ParC-80I	-	-
CP080734.1	GCA_019603135.1	ST258	-	-	-	-	-	-	-	-	-	-	-	-	-	-	-	-	-	SHV-12	-	-	238S;240K;35Q	OmpK35-25%	-	GyrA-83I;ParC-80I	-	-
CP080738.1	GCA_019603155.1	ST258	-	-	-	-	-	-	-	-	-	-	-	-	-	-	-	-	-	SHV-12	-	-	238S;240K;35Q	OmpK35-25%	-	GyrA-83I;ParC-80I	-	-
CP080745.1	GCA_019603075.1	ST258	-	-	-	-	-	-	-	-	-	-	-	-	-	-	-	-	-	SHV-12	-	-	238S;240K;35Q	OmpK35-25%	-	GyrA-83I;ParC-80I	-	-
CP080751.1	GCA_019603175.1	ST258	-	-	-	-	-	-	-	-	-	-	-	-	-	-	-	-	-	SHV-12	-	-	238S;240K;35Q	OmpK35-25%	-	GyrA-83I;ParC-80I	-	-
CP081291.1	GCA_019711255.1	ST200	-	-	-	-	-	-	-	-	-	-	-	-	-	-	-	-	-	-	-	-	-	OmpK35-60%;OmpK36-53%	PmrB-36%	-	SHV-12*-2%	-
CP081820.1	GCA_019793595.1	ST11	-	-	-	-	aadA2	-	-	-	-	-	-	-	-	-	-	-	-	-	-	SHV-11.v1	35Q	OmpK35-17%;OmpK36GD	-	GyrA-83I;GyrA-87G;ParC-80I	-	sul1*?-67%
CP081889.1	GCA_019900745.1	ST107	-	-	-	-	-	-	-	-	-	-	-	-	-	-	-	-	-	-	-	SHV-1^	-	-	-	-	-	-
CP081890.1	GCA_019900765.1	ST37	-	-	-	-	-	-	-	-	-	-	-	-	-	-	-	-	-	-	-	SHV-11.v1^	35Q	-	-	-	-	-
CP081891.1	GCA_019900785.1	ST1117	+	-	-	-	-	-	-	-	-	-	-	-	-	-	-	-	-	-	-	SHV-33	-	-	-	-	-	-
CP081892.1	GCA_019900805.1	ST4	-	-	-	-	-	-	-	-	-	-	-	-	-	-	-	-	-	-	-	SHV-11.v1^	35Q	-	-	-	-	-
CP081894.1	GCA_019900305.1	ST111	+	-	-	-	-	-	-	-	-	-	-	-	-	-	-	-	-	-	-	SHV-11.v1^	35Q	-	-	-	-	-
CP081896.1	GCA_019900325.1	ST190	-	-	-	-	-	-	-	-	-	-	-	-	-	-	-	-	-	-	-	SHV-168^	146V	-	-	-	-	-
CP081897.1	GCA_019900345.1	ST35	-	-	-	-	-	-	-	-	-	-	-	-	-	-	-	-	-	-	-	SHV-33	-	-	-	-	-	-
CP082001.1	GCA_019823765.1	ST11	-	iuc 1	-	rmpA2_8-60%	aac(6')-Ib-cr.v2;aadA2;aph3-Ia.v1^	-	-	-	-	-	CatB4.v1	-	-	tet(A).v1	-	-	OXA-1;TEM-1D.v1^	CTX-M-15	-	SHV-11.v1^;SHV-11.v1^	35Q;35Q	OmpK35-17%;OmpK36GD	-	GyrA-83I;GyrA-87G;ParC-80I	-	sul1*?-67%
CP082005.1	GCA_019823785.1	ST2237	+	iuc 1	-	rmpA2_8-60%	aac(3)-IId^;armA	-	-	qnrB4	-	mphE.v2;msrE	-	-	sul1	-	-	-	DHA-1	-	-	SHV-11.v1^;SHV-28.v1^	35Q	-	-	GyrA-83F;GyrA-87A;ParC-80I	-	-
CP082010.1	GCA_019823805.1	ST11	-	iuc 1	-	rmpA2_8-60%	aac(6')-Ib-cr.v2;aadA2;aph3-Ia.v1^	-	-	-	-	-	CatB4.v1	-	-	tet(A).v1	-	-	OXA-1;TEM-1D.v1^	CTX-M-15	-	SHV-11.v1^;SHV-11.v1^	35Q;35Q	OmpK35-17%;OmpK36GD	-	GyrA-83I;GyrA-87G;ParC-80I	-	sul1*?-67%
CP082014.1	GCA_019823855.1	ST11	-	iuc 1	-	rmpA2_8-60%	aadA2	-	-	-	-	mphE.v2	-	-	-	-	-	-	-	-	-	SHV-11.v1	35Q	OmpK35-17%;OmpK36GD	-	GyrA-83I;GyrA-87G;ParC-80I	-	sul1*?-67%
CP082019.1	GCA_019823835.1	ST11	-	iuc 1	-	rmpA2_8-60%	aph3-Ia.v1^	-	-	-	-	-	-	-	-	tet(A).v1	-	-	-	-	-	SHV-11.v1^;SHV-11.v1^	35Q;35Q	OmpK35-17%;OmpK36GD	-	GyrA-83I;GyrA-87G;ParC-80I	-	-
CP082024.1	GCA_019823935.1	ST11	-	iuc 1	-	rmpA2_8-60%	aph3-Ia.v1^	-	-	-	-	-	-	-	-	tet(A).v1	-	-	-	-	-	SHV-11.v1^;SHV-11.v1^	35Q;35Q	OmpK35-17%;OmpK36GD	-	GyrA-83I;GyrA-87G;ParC-80I	-	-
CP082029.1	GCA_019823895.1	ST2237	-	iuc 1	-	rmpA2_8-60%	aac(3)-IId^;armA	-	-	qnrB4	-	mphE.v2;msrE	-	-	sul1	-	-	-	DHA-1	-	-	SHV-11.v1^;SHV-28.v1^	35Q	-	-	GyrA-83F;GyrA-87A;ParC-80I	-	-
CP082032.1	GCA_019823875.1	ST11	-	iuc 1	-	rmpA2_8-60%	aac(6')-Ib-cr.v2;aadA2;aph3-Ia.v1^	-	-	-	-	-	CatB4.v1	-	-	tet(A).v1	-	-	OXA-1;TEM-1D.v1^	CTX-M-15	-	SHV-11.v1^;SHV-11.v1^	35Q;35Q	OmpK35-17%;OmpK36GD	-	GyrA-83I;GyrA-87G;ParC-80I	-	sul1*?-67%
CP082037.1	GCA_019823955.1	ST11	-	iuc 1	-	rmpA2_8-60%	aac(6')-Ib-cr.v2;aadA2;aph3-Ia.v1^	-	-	-	-	-	CatB4.v1	-	-	tet(A).v1	-	-	OXA-1;TEM-1D.v1^	CTX-M-15	-	SHV-11.v1^;SHV-11.v1^	35Q;35Q	OmpK35-17%;OmpK36GD	-	GyrA-83I;GyrA-87G;ParC-80I	-	sul1*?-67%
CP082041.1	GCA_019823915.1	ST11	-	iuc 1	-	rmpA2_8-60%	aadA2	-	-	-	-	-	-	-	-	-	-	-	-	-	-	SHV-11.v1^	35Q	OmpK35-17%;OmpK36GD	-	GyrA-83I;GyrA-87G;ParC-80I	-	sul1*?-67%
CP082240.1	GCA_019856575.1	ST395	-	-	-	-	-	-	-	-	-	-	-	-	-	-	-	-	-	-	-	SHV-11.v1	35Q	OmpK35-72%	-	GyrA-83I;ParC-80I	-	-
CP082290.1	GCA_019880265.1	ST495	-	-	-	-	-	-	-	-	-	-	-	-	-	-	-	-	-	-	-	SHV-1^	-	-	-	-	-	-
CP082753.1	GCA_007954925.2	ST11	-	-	-	-	aadA2	-	-	-	-	-	-	-	-	-	-	-	-	-	-	SHV-11.v1^	35Q	OmpK35-17%;OmpK36GD	-	GyrA-83I;GyrA-87G;ParC-80I	-	sul1*?-67%
CP082759.1	GCA_007955015.2	ST11	-	-	-	-	aadA2	-	-	-	-	-	-	-	-	-	-	-	-	-	-	SHV-11.v1^	35Q	OmpK35-17%;OmpK36GD	-	GyrA-83I;GyrA-87G;ParC-80I	-	sul1*?-67%
CP082765.1	GCA_007955105.2	ST11	-	-	-	-	aadA2	-	-	-	-	-	-	-	-	-	-	-	-	-	-	SHV-11.v1^	35Q	OmpK35-17%;OmpK36GD	-	GyrA-83I;GyrA-87G;ParC-80I	-	sul1*?-67%
CP082791.1	GCA_018138305.2	ST101	-	-	-	-	-	-	-	-	-	-	-	-	-	-	-	-	-	-	-	SHV-1^	-	-	-	-	-	-
CP082796.1	GCA_019915325.1	ST380	-	-	-	-	-	-	-	-	-	-	-	-	-	-	-	-	-	-	-	SHV-33*	-	-	-	-	-	-
CP082799.1	GCA_019915345.1	ST1486	-	-	-	-	-	-	-	-	-	-	-	-	-	-	-	-	-	-	-	SHV-1^	-	-	-	-	-	-
CP082805.1	GCA_019915305.1	ST23	+	-	-	-	-	-	-	-	-	-	-	-	-	-	-	-	-	-	-	SHV-11.v1^	35Q	-	-	-	-	-
FO203501.1	GCA_000967845.1	ST67	-	iuc 4	rmp unknown	-	-	-	-	-	-	-	-	-	-	-	-	-	-	-	-	SHV-33*	-	-	-	-	-	-
FO834906.1	GCA_000968155.1	ST66	+	-	-	-	-	-	-	-	-	-	-	-	-	-	-	-	-	-	-	-	-	-	-	-	-	-
LN824133.1	GCA_001455995.1	ST147	-	-	-	-	aac(6')-Ib;rmtF	-	-	-	-	-	-	arr-2	-	-	-	-	-	CTX-M-15	OXA-181;OXA-181;OXA-181	SHV-11.v1^	35Q	OmpK35-76%;OmpK36TD	MgrB-89%	GyrA-83I;ParC-80I	-	-
LR025088.1	GCA_900497045.1	ST16	-	-	-	-	-	-	-	-	-	-	-	-	-	-	-	-	-	-	-	SHV-1	-	-	-	GyrA-83F;GyrA-87N;ParC-84K	-	-
LR025092.1	GCA_900497055.1	ST16	-	-	-	-	-	-	-	-	-	-	-	-	-	-	-	-	-	-	-	SHV-1	-	-	-	GyrA-83F;GyrA-87N;ParC-84K	-	-
LR025099.1	GCA_900497475.1	ST3385	+	-	-	-	-	-	-	-	-	-	-	-	-	-	-	-	-	-	-	SHV-1	-	-	-	-	-	-
LR130541.1	GCA_900622605.1	ST2121	-	-	-	-	-	-	-	-	-	-	-	-	-	-	-	-	-	-	-	SHV-27	156D	-	-	-	-	-
LR130548.1	GCA_900622645.1	ST258	-	-	-	-	-	-	-	-	-	-	-	-	-	-	-	-	-	-	KPC-2	SHV-11.v1	35Q	OmpK35-25%	-	GyrA-83I;ParC-80I	-	-
LR133964.1	GCA_900635125.1	ST507	-	-	-	-	-	-	-	-	-	-	-	-	-	-	-	-	-	-	-	SHV-11.v1^	35Q	-	-	-	-	-
LR134162.1	GCA_900635735.1	ST3763	-	-	-	-	-	-	-	-	-	-	-	-	-	-	-	-	-	-	-	-	-	OmpK35-18%	MgrB-49%;PmrB-42%	-	SHV-28.v2*-89%	-
LR134206.1	GCA_900635975.1	ST3572	-	-	-	-	-	-	-	-	-	-	-	-	-	-	-	-	-	-	-	SHV-101*	-	-	-	-	-	-
LR134213.1	GCA_900635995.1	ST375	-	-	-	-	-	-	-	-	-	-	-	-	-	-	-	-	-	-	-	SHV-1^	-	-	-	-	-	-
LR134217.1	GCA_900636025.1	ST71	+	-	-	-	-	-	-	-	-	-	-	-	-	-	-	-	-	-	-	SHV-32	156D	-	-	-	-	-
LR134280.1	GCA_900636455.1	ST252	-	-	-	-	-	-	-	-	-	-	-	-	-	-	-	-	-	-	-	SHV-1^	-	-	-	-	-	fosA7*?-0%
LR588408.1	GCA_901421925.1	ST321	-	-	-	-	-	-	-	-	-	-	-	-	-	tet(B).v2*	-	-	-	-	-	SHV-1^	-	-	-	-	-	fosA7*?-0%
LR588410.1	GCA_901421965.1	ST16	-	-	-	-	-	-	-	-	-	-	-	-	-	-	-	-	-	-	-	SHV-1	-	-	-	-	sul2*-59%	-
LR588412.1	GCA_901422065.1	ST171	-	-	-	-	-	-	-	-	-	-	-	-	-	-	-	-	-	-	-	SHV-27	156D	-	-	-	-	-
LR607343.1	GCA_902166475.1	ST2990	+	-	-	-	-	-	-	-	-	-	-	-	-	-	-	-	-	-	-	SHV-1*	-	-	-	-	-	fosA7*?-0%
LR607348.1	GCA_902166495.1	ST2990	-	-	-	-	-	-	-	-	-	-	-	-	-	-	-	-	-	-	-	SHV-1*	-	-	-	-	-	fosA7*?-0%
LR607352.1	GCA_902166515.1	ST1391	-	-	-	-	-	-	-	-	-	-	-	-	-	-	-	-	-	-	-	SHV-11.v1^	35Q	OmpK36-52%	-	-	-	-
LR607360.1	GCA_902166635.1	ST35	-	-	-	-	-	-	-	-	-	-	-	-	-	-	-	-	-	-	-	SHV-33^	-	-	-	-	-	-
LR607368.1	GCA_902166705.1	ST35	-	-	-	-	-	-	-	-	-	-	-	-	-	-	-	-	-	-	-	SHV-1^	-	-	-	-	-	-
LR607373.1	GCA_902166745.1	ST105	-	-	-	-	-	-	-	-	-	-	-	-	-	-	-	-	-	-	-	SHV-1^	-	-	-	-	-	-
LR736022.1	GCA_902649695.1	ST11	-	-	-	-	strA.v1^;strB.v1	-	-	-	-	-	-	-	sul2	-	-	-	TEM-1D.v1^	CTX-M-14	KPC-2	SHV-11.v1	35Q	OmpK35-40%	-	GyrA-83I;ParC-80I	-	-
LR736023.1	GCA_902649685.1	ST11	-	-	-	-	aadA2	-	-	qnrS1	-	-	catII.2*	-	sul2	tet(A).v1	-	-	LAP-2	-	KPC-2	SHV-11.v1	35Q	OmpK35-17%;OmpK36GD	-	GyrA-83I;GyrA-87G;ParC-80I	-	sul1*?-67%
LR736024.1	GCA_902649495.1	ST11	-	-	-	-	aadA2	-	-	qnrS1	-	-	catII.2*	-	sul2	tet(A).v1	-	-	LAP-2	CTX-M-65	KPC-2	SHV-11.v1	35Q	OmpK35-17%;OmpK36GD	-	GyrA-83I;GyrA-87G;ParC-80I	-	sul1*?-67%
LR736025.1	GCA_902649665.1	ST11	-	-	-	-	aac(6')-Ib-cr.v2^;strA.v1;strB.v1	-	-	qnrB6^	-	-	catB3.v2	-	sul1	tet(A).v1*	-	-	OXA-1;TEM-1D.v1^	CTX-M-3	-	-	-	OmpK36-0%	-	GyrA-83I;ParC-80I	-	SHV-100*?-36%
LR736026.1	GCA_902649775.1	ST11	-	-	-	-	aadA2;rmtB	-	-	-	-	-	catII.2*	-	-	-	-	-	TEM-1D.v1^	CTX-M-65	KPC-2	SHV-11.v1	35Q	OmpK35-17%;OmpK36GD	-	GyrA-83I;GyrA-87G;ParC-80I	-	sul1*?-67%
LR736027.1	GCA_902650075.1	ST11	-	-	-	-	aadA2;rmtB	-	-	-	-	-	-	-	-	-	-	-	TEM-1D.v1^	-	KPC-2	SHV-11.v1	35Q	OmpK35-17%;OmpK36GD	-	GyrA-83I;GyrA-87G;ParC-80I	CTX-M-65?-88%	sul1*?-67%
LR736028.1	GCA_902650055.1	ST11	-	-	-	-	aadA2	-	-	qnrS1	-	-	-	-	sul1	-	-	-	-	CTX-M-27	KPC-2	SHV-11.v1	35Q	-	-	GyrA-83I;ParC-80I	-	-
LR736029.1	GCA_902649995.1	ST11	-	-	-	-	aadA2;rmtB	-	-	-	-	-	-	-	-	-	-	-	TEM-1D.v1^	CTX-M-65	KPC-2	-	-	OmpK35-17%;OmpK36GD	-	GyrA-83I;GyrA-87G;ParC-80I	SHV-129?-81%	sul1*?-67%
LR736030.1	GCA_902650105.1	ST11	-	-	-	-	aac(6')-Ib-cr.v2;aadA16*;rmtB	-	fosA3	qnrS1	-	-	catII.2*	arr-3	sul1;sul2	tet(A).v1	-	dfrA27	LAP-2;TEM-1D.v1^	CTX-M-14^	KPC-2	SHV-11.v1	35Q	OmpK35-17%;OmpK36GD	-	GyrA-83I;GyrA-87G;ParC-80I	CTX-M-65?-0%	-
LR745042.1	GCA_902723695.1	ST86	-	-	-	-	-	-	-	-	-	-	-	-	-	-	-	-	-	-	-	SHV-1^	-	-	-	-	-	-
LR745045.1	GCA_902723705.1	ST86	-	-	-	-	-	-	-	-	-	-	-	-	-	-	-	-	-	-	-	SHV-1^	-	OmpK36-46%	-	-	-	-
LR792628.1	GCA_902827215.1	ST66	-	-	-	-	-	-	-	-	-	-	-	-	-	-	-	-	-	-	-	-	-	-	-	-	-	-
LR890178.1	GCA_904859915.1	ST1449	-	-	-	-	-	-	-	-	-	-	-	-	-	-	-	-	-	-	-	SHV-11.v1^	35Q	-	-	-	-	fosA7*?-0%
LR890185.1	GCA_904863145.1	ST133	-	-	-	-	-	-	-	-	-	-	-	-	-	-	-	-	-	-	-	SHV-75	-	-	-	-	-	-
LR890189.1	GCA_904863195.1	ST323	-	-	-	-	-	-	-	-	-	-	-	-	-	-	-	-	-	-	-	SHV-1^	-	-	-	-	fosA7*-15%	-
LR890202.1	GCA_904863205.1	ST221	-	-	-	-	-	-	-	-	-	-	-	-	-	-	-	-	-	-	-	SHV-11.v1^	35Q	-	-	-	-	-
LR890204.1	GCA_904863215.1	ST323	-	-	-	-	-	-	-	-	-	-	-	-	-	-	-	-	-	-	-	SHV-1^	-	OmpK36-66%	-	GyrA-87N	fosA7*-15%	-
LR890209.1	GCA_904863055.1	ST3060	-	-	-	-	-	-	-	-	-	-	-	-	-	-	-	-	-	-	-	SHV-40	35Q	-	-	-	-	-
LR890215.1	GCA_904863155.1	ST3076	-	-	-	-	-	-	-	-	-	-	-	-	-	-	-	-	-	-	-	LEN-10*	-	-	-	-	-	-
LR890217.1	GCA_904863125.1	ST30	-	-	-	-	-	-	-	-	-	-	-	-	-	-	-	-	-	-	-	SHV-71	146V	-	-	-	-	-
LR890225.1	GCA_904863185.1	ST3067	-	-	-	-	-	-	-	-	-	-	-	-	-	-	-	-	-	-	-	SHV-1^	-	-	-	-	-	-
LR890230.1	GCA_904863225.1	ST323	-	-	-	-	-	-	-	-	-	-	-	-	-	-	-	-	-	-	-	SHV-1^	-	-	-	-	fosA7*-15%	-
LR890235.1	GCA_904863075.1	ST105	-	-	-	-	-	-	-	-	-	-	-	-	-	-	-	-	-	-	-	SHV-1^	-	-	-	-	-	-
LR890240.1	GCA_904863115.1	ST323	-	-	-	-	-	-	-	-	-	-	-	-	-	-	-	-	-	-	-	SHV-1^	-	-	-	-	fosA7*-15%	-
LR890245.1	GCA_904863095.1	ST3098	+	-	-	-	-	-	-	-	-	-	-	-	-	-	-	-	-	-	-	SHV-1	-	-	-	-	-	-
LR890248.1	GCA_904863065.1	ST386	-	-	-	-	-	-	-	-	-	-	-	-	-	-	-	-	-	-	-	LEN-16	-	-	-	-	-	-
LR890254.1	GCA_904863135.1	ST231	-	-	-	-	-	-	-	-	-	-	-	-	-	-	-	-	-	CTX-M-15	-	SHV-1^	-	-	-	GyrA-83I;GyrA-87Y;ParC-80I	-	-
LR890267.1	GCA_904863175.1	ST37	-	-	-	-	-	-	-	-	-	-	-	-	-	-	-	-	-	-	-	SHV-11.v1^	35Q	-	-	-	-	fosA7*?-0%
LR890277.1	GCA_904863245.1	ST491	+	-	-	-	-	-	-	-	-	-	-	-	-	-	-	-	-	-	-	SHV-40*	35Q	OmpK36-67%	-	-	-	-
LR890281.1	GCA_904863415.1	ST681	-	-	-	-	-	-	-	-	-	-	-	-	-	-	-	-	-	-	-	LEN-2^	-	-	-	-	-	-
LR890286.1	GCA_904863265.1	ST661	-	-	-	-	-	-	-	-	-	-	-	-	-	-	-	-	-	-	-	SHV-27	156D	-	-	-	-	-
LR890291.1	GCA_904863435.1	ST1213	-	-	-	-	-	-	-	-	-	-	-	-	-	-	-	-	-	-	-	SHV-1^	-	-	-	-	-	-
LR890307.1	GCA_904863275.1	ST17	-	-	-	-	-	-	-	-	-	-	-	-	-	-	-	-	-	-	-	SHV-11.v1^	35Q	-	-	-	-	-
LR890317.1	GCA_904863405.1	ST20	-	-	-	-	-	-	-	-	-	-	-	-	-	-	-	-	-	-	-	SHV-1	-	-	-	-	-	-
LR890320.1	GCA_904863315.1	ST3061	-	-	-	-	-	-	-	-	-	-	-	-	-	-	-	-	-	-	-	SHV-42*	25S	-	-	-	-	-
LR890323.1	GCA_904863425.1	ST34	+	-	-	-	-	-	-	-	-	-	-	-	-	-	-	-	-	-	-	SHV-186	-	-	-	-	-	-
LR890343.1	GCA_904863295.1	ST323	-	-	-	-	aac(6')-Ib-cr.v2	-	-	-	-	-	-	-	-	-	-	dfrA14.v2*	-	CTX-M-15	-	SHV-1^	-	OmpK36-0%	-	-	CatB4.v1*-10%;OXA-1*-45%;fosA7*-15%	-
LR890353.1	GCA_904863335.1	ST15	-	-	-	-	-	-	-	-	-	-	-	-	-	-	-	-	-	CTX-M-62.v2	-	SHV-28.v1^	-	-	-	GyrA-83Y	-	-
LR890356.1	GCA_904863285.1	ST35	+	-	-	-	-	-	-	-	-	-	-	-	-	-	-	-	-	-	-	SHV-33	-	-	-	-	-	-
LR890360.1	GCA_904863365.1	ST20	-	-	-	-	-	-	-	-	-	-	-	-	-	-	-	-	-	-	-	SHV-187	-	-	-	-	-	-
LR890369.1	GCA_904863325.1	ST29	-	-	-	-	-	-	-	-	-	-	-	-	-	-	-	-	-	-	-	SHV-187	-	-	-	-	-	-
LR890374.1	GCA_904863395.1	ST29	-	-	-	-	-	-	-	-	-	-	-	-	-	-	-	-	-	-	-	SHV-187	-	-	-	-	-	-
LR890381.1	GCA_904863355.1	ST323	-	-	-	-	aac(6')-Ib-cr.v2	-	-	qnrB1.v2^	-	-	CatB4.v1	-	-	tet(A).v1	-	dfrA14.v2*	OXA-1	CTX-M-15	-	SHV-1^	-	-	-	-	fosA7*-15%	-
LR890384.1	GCA_904864595.1	ST323	-	-	-	-	-	-	-	-	-	-	-	-	-	-	-	-	-	-	-	SHV-1^	-	-	-	-	fosA7*-15%	-
LR890388.1	GCA_904864575.1	ST3092	-	-	-	-	-	-	-	-	-	-	-	-	-	-	-	-	-	-	-	OKP-B-9*	-	-	-	-	-	-
LR890391.1	GCA_904864515.1	ST323	-	-	-	-	-	-	-	-	-	-	-	-	-	-	-	-	-	-	-	SHV-1^	-	-	-	-	fosA7*-15%	-
LR890395.1	GCA_904864605.1	ST437	-	-	-	-	-	-	-	-	-	-	-	-	-	-	-	-	-	-	-	SHV-11.v1	35Q	-	-	GyrA-83I;ParC-80I	-	-
LR890399.1	GCA_904864455.1	ST347	-	-	-	-	-	-	-	-	-	-	-	-	-	-	-	-	-	-	-	LEN-9	-	-	-	-	-	-
LR890415.1	GCA_904864535.1	ST29	-	-	-	-	-	-	-	-	-	-	-	-	-	-	-	-	-	-	-	SHV-187	-	-	-	-	-	-
LR890422.1	GCA_904864525.1	ST45	-	-	-	-	-	-	-	-	-	-	-	-	-	-	-	-	-	-	-	SHV-1	-	-	-	-	-	-
LR890424.1	GCA_904864505.1	ST86	-	-	-	-	-	-	-	-	-	-	-	-	-	-	-	-	-	-	-	SHV-1^	-	-	-	-	-	-
LR890426.1	GCA_904864465.1	ST231	-	-	-	-	-	-	-	-	-	-	-	-	-	-	-	-	-	CTX-M-15	-	SHV-1^	-	-	-	GyrA-83I;GyrA-87Y;ParC-80I	-	-
LR890434.1	GCA_904864545.1	ST17	-	-	-	-	-	-	-	-	-	-	-	-	-	-	-	-	-	-	-	SHV-11.v1^	35Q	-	-	-	-	-
LR890438.1	GCA_904864495.1	ST925	+	-	-	-	-	-	-	-	-	-	-	-	-	-	-	-	-	-	-	LEN-2^	-	-	-	-	-	-
LR890446.1	GCA_904864625.1	ST711	-	-	-	-	aac(3)-IIa.v1^;aac(3)-IIa.v1^;aac(6')-Ib-cr.v2;aac(6')-Ib-cr.v2;strA.v1^;strB.v1	-	-	qnrB1.v2^	-	-	CatB4.v1;CatB4.v1	-	sul2	tet(A).v1	-	dfrA14.v2*	OXA-1;OXA-1;TEM-1D.v1^	CTX-M-15	-	SHV-187	-	-	-	GyrA-87N	-	-
LR890451.1	GCA_904864485.1	ST323	-	-	-	-	aac(6')-Ib-cr.v2	-	-	-	-	-	CatB4.v1	-	-	-	-	dfrA14.v2*	OXA-1	CTX-M-15	-	SHV-1^	-	OmpK36-0%	MgrB-0%	-	fosA7*-15%	-
LR890456.1	GCA_904864565.1	ST200	-	-	-	-	-	-	-	-	-	-	-	-	-	-	-	-	-	-	-	SHV-1^	-	-	-	-	-	-
LR890457.1	GCA_904864445.1	ST37	-	-	-	-	-	-	-	-	-	-	-	-	-	-	-	-	-	-	-	SHV-11.v1^	35Q	-	-	-	-	-
LR890464.1	GCA_904864645.1	ST23	+	-	-	-	-	-	-	-	-	-	-	-	-	-	-	-	-	-	-	SHV-11.v1^	35Q	-	-	-	-	-
LR890471.1	GCA_904864475.1	ST35	-	-	-	-	-	-	-	-	-	-	-	-	-	-	-	-	-	-	-	SHV-33	-	-	-	-	-	-
LR890474.1	GCA_904865675.1	ST2513	-	-	-	-	-	-	-	-	-	-	-	-	-	-	-	-	-	-	-	SHV-1^	-	-	-	-	-	-
LR890476.1	GCA_904865775.1	ST925	-	-	-	-	-	-	-	-	-	-	-	-	-	-	-	-	-	-	-	LEN-2^	-	-	-	-	-	-
LR890484.1	GCA_904865795.1	ST323	-	-	-	-	-	-	-	-	-	-	-	-	-	-	-	-	-	-	-	SHV-1^	-	-	-	-	fosA7*-15%	-
LR890490.1	GCA_904865755.1	ST792	-	-	-	-	-	-	-	-	-	-	-	-	-	-	-	-	-	-	-	SHV-1*	-	-	-	-	-	-
LR890493.1	GCA_904865825.1	ST323	-	-	-	-	-	-	-	-	-	-	-	-	-	-	-	-	-	-	-	SHV-1^	-	-	-	-	fosA7*-15%	-
LR890500.1	GCA_904865715.1	ST231	-	-	-	-	-	-	-	-	-	-	-	-	-	-	-	-	-	CTX-M-15	-	SHV-1^	-	-	-	GyrA-83I;GyrA-87Y;ParC-80I	-	-
LR890512.1	GCA_904865705.1	ST925	+	-	-	-	-	-	-	-	-	-	-	-	-	-	-	-	-	-	-	LEN-2^	-	-	-	-	-	-
LR890515.1	GCA_904865815.1	ST231	-	-	-	-	-	-	-	-	-	-	-	-	-	-	-	-	-	CTX-M-15	-	SHV-1^	-	-	-	GyrA-83I;GyrA-87Y;ParC-80I	-	-
LR890527.1	GCA_904865735.1	ST491	+	-	-	-	-	-	-	-	-	-	-	-	-	-	-	-	-	-	-	SHV-40*	35Q	-	-	-	-	-
LR890531.1	GCA_904865665.1	ST323	-	-	-	-	aac(6')-Ib-cr.v2;strA.v1^;strB.v1	-	-	qnrB1.v2^	-	-	CatB4.v1	-	sul2	tet(A).v1	-	dfrA14.v2*	OXA-1;TEM-1D.v1^	CTX-M-15	-	SHV-1^	-	OmpK36-0%	-	-	fosA7*-15%	-
LR890542.1	GCA_904865695.1	ST461	-	-	-	-	-	-	-	-	-	-	-	-	-	-	-	-	-	-	-	SHV-1^	-	-	-	-	-	-
LR890547.1	GCA_904865785.1	ST340	-	-	-	-	aadA2	-	-	-	-	-	-	-	sul1	-	-	-	-	CTX-M-15	-	SHV-11.v1	35Q	-	-	GyrA-83I;ParC-80I	-	-
LR890554.1	GCA_904865685.1	ST412	-	-	-	-	-	-	-	-	-	-	-	-	-	-	-	-	-	-	-	SHV-1	-	-	-	-	-	-
LR890556.1	GCA_904865845.1	ST323	-	-	-	-	-	-	-	-	-	-	-	-	-	-	-	-	-	-	-	SHV-1^	-	-	-	-	fosA7*-15%	-
LR890562.1	GCA_904865745.1	ST3062	-	-	-	-	-	-	-	-	-	-	-	-	-	-	-	-	-	-	-	SHV-1*	-	-	-	-	-	-
LR890564.1	GCA_904865765.1	ST323	-	-	-	-	aac(6')-Ib-cr.v2	-	-	-	-	-	CatB4.v1	-	-	-	-	dfrA14.v2*	OXA-1	CTX-M-15	-	SHV-1^	-	OmpK36-0%	-	-	fosA7*-15%	-
LR890569.1	GCA_904865805.1	ST111	+	-	-	-	-	-	-	-	-	-	-	-	-	-	-	-	-	-	-	SHV-11.v1^	35Q	-	-	-	-	-
LR890571.1	GCA_904866195.1	ST323	-	-	-	-	-	-	-	-	-	-	-	-	-	-	-	-	-	-	-	SHV-1^	-	-	-	-	fosA7*-15%	-
LR890583.1	GCA_904866205.1	ST35	-	-	-	-	-	-	-	-	-	-	-	-	-	-	-	-	-	-	-	SHV-33	-	-	-	-	-	-
LR890587.1	GCA_904866265.1	ST925	+	-	-	-	-	-	-	-	-	-	-	-	-	-	-	-	-	-	-	LEN-2^	-	-	-	-	-	-
LR890595.1	GCA_904866255.1	ST3072	-	-	-	-	-	-	-	-	-	-	-	-	-	-	-	-	-	-	-	SHV-1^	-	-	-	-	-	-
LR890598.1	GCA_904866185.1	ST601	-	-	-	-	-	-	-	-	-	-	-	-	-	-	-	-	-	-	-	LEN-2*	-	-	-	-	-	-
LR890600.1	GCA_904866235.1	ST29	-	-	-	-	-	-	-	-	-	-	-	-	-	-	-	-	-	-	-	SHV-187	-	-	-	-	-	-
LR890616.1	GCA_904866215.1	ST17	-	-	-	-	-	-	-	-	-	-	-	-	-	-	-	-	-	-	-	SHV-11.v1^	35Q	-	-	-	-	-
LR890620.1	GCA_904866295.1	ST20	-	-	-	-	-	-	-	-	-	-	-	-	-	-	-	-	-	-	-	SHV-187	-	-	-	-	-	-
LR890624.1	GCA_904866375.1	ST3072	-	-	-	-	-	-	-	-	-	-	-	-	-	-	-	-	-	-	-	SHV-1^	-	-	-	-	-	-
LR890627.1	GCA_904866355.1	ST116	+	-	-	-	-	-	-	-	-	-	-	-	-	-	-	-	-	-	-	SHV-1^	-	-	-	-	-	-
LR890632.1	GCA_904866325.1	ST231	-	-	-	-	-	-	-	-	-	-	-	-	-	-	-	-	-	CTX-M-15	-	SHV-1^	-	-	-	GyrA-83I;GyrA-87Y;ParC-80I	-	-
LR890640.1	GCA_904866285.1	ST491	+	-	-	-	-	-	-	-	-	-	-	-	-	-	-	-	-	-	-	SHV-40*	35Q	-	-	-	-	-
LR890643.1	GCA_904866315.1	ST37	-	-	-	-	-	-	-	-	-	-	-	-	-	-	-	-	-	-	-	SHV-11.v1^	35Q	-	-	-	-	-
LR890648.1	GCA_904866335.1	ST20	-	-	-	-	-	-	-	-	-	-	-	-	-	-	-	-	-	-	-	SHV-187*	-	-	-	-	-	-
LR890665.1	GCA_904866425.1	ST2998	-	-	-	-	-	-	-	-	-	-	-	-	-	-	-	-	-	-	-	SHV-27	156D	-	-	-	-	-
LR890669.1	GCA_904866395.1	ST872	+	-	-	-	-	-	-	-	-	-	-	-	-	-	-	-	-	-	-	SHV-11.v1^	35Q	-	-	-	-	-
LR890679.1	GCA_904866405.1	ST29	-	-	-	-	-	-	-	-	-	-	-	-	-	-	-	-	-	-	-	SHV-187	-	-	-	-	-	-
LR890686.1	GCA_904866415.1	ST45	+	-	-	-	-	-	-	-	-	-	-	-	-	-	-	-	-	-	-	SHV-1	-	-	-	-	-	-
LR890691.1	GCA_904866435.1	ST17	-	-	-	-	-	-	-	-	-	-	-	-	-	-	-	-	-	-	-	SHV-11.v1^	35Q	-	-	-	-	-
LR890698.1	GCA_904866515.1	ST641	+	-	-	-	-	-	-	-	-	-	-	-	-	-	-	-	-	-	-	LEN-16	-	-	-	-	-	-
LR890702.1	GCA_904866445.1	ST231	-	-	-	-	-	-	-	-	-	-	-	-	-	-	-	-	-	CTX-M-15	-	SHV-1^	-	-	-	GyrA-83I;GyrA-87Y;ParC-80I	-	-
LR890710.1	GCA_904866475.1	ST25	-	-	-	-	-	-	-	-	-	-	-	-	-	-	-	-	-	-	-	SHV-11.v1^	35Q	-	-	-	-	-
LR890719.1	GCA_904866465.1	ST661	-	-	-	-	-	-	-	-	-	-	-	-	-	-	-	-	-	-	-	SHV-27	156D	-	-	-	-	-
LR890722.1	GCA_904866485.1	ST323	-	-	-	-	-	-	-	-	-	-	-	-	-	-	-	-	-	-	-	SHV-1^	-	OmpK36-66%	-	GyrA-87N	fosA7*-15%	-
LR890726.1	GCA_904866555.1	ST27	-	-	-	-	-	-	-	-	-	-	-	-	-	-	-	-	-	-	-	SHV-40	35Q	-	-	-	-	-
LR890735.1	GCA_904866505.1	ST74	+	-	-	-	-	-	-	-	-	-	-	-	-	-	-	-	-	-	-	SHV-108^	35Q	-	-	-	-	-
LR890740.1	GCA_904866525.1	ST3095	-	-	-	-	-	-	-	-	-	-	-	-	-	-	-	-	-	-	-	LEN-11	-	-	-	-	-	-
LR890748.1	GCA_904866545.1	ST681	-	-	-	-	-	-	-	-	-	-	-	-	-	-	-	-	-	-	-	LEN-2^	-	-	-	-	-	-
LR890751.1	GCA_904866535.1	ST15	+	-	-	-	-	-	-	-	-	-	-	-	-	-	-	-	-	-	-	SHV-28.v1^	-	-	-	-	-	-
LS399318.1	GCA_900323945.1	ST16	-	-	-	-	-	-	-	-	-	-	-	-	-	-	-	-	-	SHV-12	-	-	238S;240K;35Q	OmpK35-17%	-	GyrA-83F;GyrA-87N;ParC-84K	-	-
LT216436.1	GCA_900069965.1	ST258	-	-	-	-	-	-	-	-	-	-	-	-	-	-	-	-	-	-	-	SHV-11.v1	35Q	OmpK35-25%;OmpK36GD	MgrB-60%	GyrA-83I;ParC-80I	-	-
OU342706.1	GCA_910589455.1	ST39	+	-	-	-	-	-	-	-	-	-	-	-	-	-	-	-	-	-	-	SHV-11.v1^	35Q	OmpK35-64%	-	-	-	-
OU453210.1	GCA_911728565.1	ST147	+	-	-	-	aph3-Ia.v1^	mcr-1.1	-	-	-	-	catA1^	-	-	-	-	-	-	-	-	SHV-11.v1^	35Q	-	-	GyrA-83I;ParC-80I	-	-
Abbreviations: MLST: Multi-locus sequence typing; CRISPR-Cas: clustered regularly interspersed short palindromic repeats-CRISPR-associated protein

## Sheet: Plasmid
Table S3. Genomic information of 1,194 completely sequenced Klebsiella pneumoniae strains with 3,923 plasmids from GenBank.
Plasmid accession no.	GenBank assembly accession	Plasmid transferability	Clinical feature	MLST of host strain	Plasmid length	Plasmid Inc group	Protospacer(Targets of the CRISPR-Cas system to plasmids)	oriT	oriTDB_id	Relaxase_MOB	Relaxase	T4SS	T4CP	AGly_acquired	Col_acquired	Fcyn_acquired	Flq_acquired	Gly_acquired	MLS_acquired	Phe_acquired	Rif_acquired	Sul_acquired	Tet_acquired	Tgc_acquired	Tmt_acquired	Bla_acquired	Bla_inhR_acquired	Bla_ESBL_acquired	Bla_ESBL_inhR_acquired	Bla_Carb_acquired	iucA	iucB	iucC	iucD	iutA	rmpA	rmpD	rmpC	rmpA2
AP006726.1	GCA_000009885.1	Mobilizable	Virulence	ST23	224152	IncFIB(K),IncHI1B	2	+	100998	-	-	0	2	-	-	-	-	-	-	-	-	-	-	-	-	-	-	-	-	-	1	1	1	1	1	2	2	2	rmpA2_3-47%
AP018672.1	GCA_003584585.1	Conjugative	MDR	ST11	159072	IncA/C2	0	+	100395	MOBH	+	1	1	aac(3)-IId^;aadA2^;strA.v1^;strB.v1	-	-	qnrA1^	-	-	-	-	sul1;sul2	-	-	dfrA12	TEM-1D.v1^	-	-	-	-	-	-	-	-	-	-	-	-	-
AP018673.1	GCA_003584585.1	Conjugative	MDR	ST11	134879	IncFII	21	+	100015	MOBF	+	1	1	aac(3)-IIa.v1^;aac(6')-Ib-cr.v2*	-	-	-	-	-	CatB4.v1	-	-	tet(A).v1	-	-	OXA-1	-	-	-	-	-	-	-	-	-	-	-	-	-
AP018674.1	GCA_003584585.1	Non-Mobilizable	CR	ST11	66250	IncFII(pHN7A8),IncN	9	-	-	MOBF	+	0	1	-	-	fosA3	-	-	-	-	-	-	-	-	-	-	-	-	-	KPC-2	-	-	-	-	-	-	-	-	-
AP018675.1	GCA_003584585.1	Non-Mobilizable	-	ST11	10060	ColRNAI	0	-	-	MOBC	+	0	1	-	-	-	-	-	-	-	-	-	-	-	-	-	-	-	-	-	-	-	-	-	-	-	-	-	-
AP018748.1	GCA_003574235.1	Non-Mobilizable	MDR; CR	ST14	296750	IncFIB(Mar),IncHI1B	2	-	-	MOBH	+	0	1	aac(6')-Ib'.v1;aac(6')-Ib-cr.v2;aadA2^;aph(3')-VI;armA	-	-	qnrB1.v2^	-	mphE.v2^;msrE	CatB4.v1	-	sul1	tet(D)	-	dfrA12;dfrA14.v1^	OXA-1;TEM-1D.v1^	-	CTX-M-15	-	NDM-1*	-	-	-	-	-	-	-	-	-
AP018749.1	GCA_003574235.1	Conjugative	-	ST14	102910	IncFIB(K)	18	+	100092	MOBF	+	1	1	-	-	-	-	-	-	-	-	-	-	-	-	-	-	-	-	-	-	-	-	-	-	-	-	-	-
AP018751.1	GCA_003574255.1	Conjugative	-	ST14	102903	IncFIB(K)	18	+	100092	MOBF	+	1	1	-	-	-	-	-	-	-	-	-	-	-	-	-	-	-	-	-	-	-	-	-	-	-	-	-	-
AP018752.1	GCA_003574255.1	Non-Mobilizable	MDR	ST14	31835	IncR	0	-	-	-	-	0	0	aac(6')-Ib'.v1;aadA*	-	-	-	-	-	-	-	-	-	-	-	OXA-9.v1;TEM-1D.v1^	-	CTX-M-15	-	-	-	-	-	-	-	-	-	-	-
AP018754.1	GCA_003574275.1	Conjugative	-	ST14	102917	IncFIB(K)	18	+	100092	MOBF	+	1	1	-	-	-	-	-	-	-	-	-	-	-	-	-	-	-	-	-	-	-	-	-	-	-	-	-	-
AP018755.1	GCA_003574275.1	Non-Mobilizable	MDR	ST14	31833	IncR	0	-	-	-	-	0	0	aac(6')-Ib'.v1;aadA*	-	-	-	-	-	-	-	-	-	-	-	OXA-9.v1;TEM-1D.v1^	-	CTX-M-15	-	-	-	-	-	-	-	-	-	-	-
AP019666.1	GCA_010367305.1	Mobilizable	-	ST268	166700	IncFIB(K)	1	+	100998	-	-	0	1	-	-	-	-	-	-	-	-	-	-	-	-	-	-	-	-	-	-	-	-	-	-	22	2	2	-
AP019667.1	GCA_010367305.1	Conjugative	MDR; CR	ST268	88953	IncL/M(pMU407)	6	+	100105	MOBP1	+	1	1	aac(6')-Ia^	-	-	-	-	-	-	-	sul1	-	-	-	TEM-1D.v1^	-	-	-	IMP-11*	-	-	-	-	-	-	-	-	-
AP019668.1	GCA_010367305.1	Mobilizable	MDR	ST268	81239	IncFIA(HI1),IncR	2	+	100014	-	-	0	0	aac(3)-IId^;strA.v1*;strB.v1*	-	-	qnrS1	-	-	catII.2*	-	sul2	-	-	dfrA14.v1^	LAP-2;TEM-1D.v1^	-	-	-	-	-	-	-	-	-	-	-	-	-
AP021910.1	GCA_014168575.1	Conjugative	-	ST101	139376	IncFIB(K),IncFII	16	+	100015	MOBF	+	1	1	-	-	-	-	-	-	-	-	-	-	-	-	-	-	-	-	-	-	-	-	-	-	-	-	-	-
AP021911.1	GCA_014168575.1	Mobilizable	MDR	ST101	80272	IncFIA(HI1),IncR	1	+	100014	-	-	0	0	aac(3)-IId^;strA.v1*;strB.v1*	-	-	qnrB1.v1	-	-	-	-	sul2	-	-	dfrA14.v1^	TEM-1D.v1^	-	CTX-M-15	-	-	-	-	-	-	-	-	-	-	-
AP021912.1	GCA_014168575.1	Mobilizable	-	ST101	4572	Col440I	0	+	100147	-	-	0	0	-	-	-	-	-	-	-	-	-	-	-	-	-	-	-	-	-	-	-	-	-	-	-	-	-	-
AP021913.1	GCA_014168575.1	Non-Mobilizable	-	ST101	4163	Col440I	1	-	-	-	-	0	0	-	-	-	-	-	-	-	-	-	-	-	-	-	-	-	-	-	-	-	-	-	-	-	-	-	-
AP021930.1	GCA_014168655.1	Conjugative	-	ST4	140912	IncFIB(K),IncFII	9	+	100015	MOBF	+	1	1	-	-	-	-	-	-	-	-	-	-	-	-	-	-	-	-	-	-	-	-	-	-	-	-	-	-
AP021931.1	GCA_014168655.1	Non-Mobilizable	MDR	ST4	130287	IncFIA(HI1)	9	-	-	-	-	0	0	strA.v1^;strB.v1	-	-	qnrB1.v2^	-	-	-	-	sul2	tet(A).v1	-	dfrA14.v1^	TEM-1D.v1^	-	CTX-M-15	-	-	-	-	-	-	-	-	-	-	-
AP021932.1	GCA_014168655.1	Non-Mobilizable	-	ST4	3981	ColRNAI	0	-	-	-	-	0	0	-	-	-	-	-	-	-	-	-	-	-	-	-	-	-	-	-	-	-	-	-	-	-	-	-	-
AP022079.1	GCA_014170935.1	Conjugative	-	ST29	224088	IncFIB(K),IncFII	17	+	100092	MOBF	+	1	1	-	-	-	-	-	-	-	-	-	-	-	-	-	-	-	-	-	-	-	-	-	-	-	-	-	-
AP022080.1	GCA_014170935.1	Conjugative	MDR	ST29	176026	IncA/C2	0	+	100395	MOBH	+	1	1	aac(6')-Ib3^;aadA*	-	-	qnrB4	-	-	cmlA5;floR.v2*	arr-2	sul1;sul1;sul2	-	-	dfrA14.v1^	DHA-1;OXA-10	-	-	-	-	-	-	-	-	-	-	-	-	-
AP022081.1	GCA_014170935.1	Conjugative	MDR; CR	ST29	55445	IncN	0	+	100014	MOBF	+	1	1	-	-	-	-	-	-	-	-	sul1	tet(A).v1*	-	-	-	-	CTX-M-2	-	IMP-1	-	-	-	-	-	-	-	-	-
AP022082.1	GCA_014170935.1	Non-Mobilizable	-	ST29	41162	-	0	-	-	-	-	0	1	-	-	-	-	-	-	-	-	-	-	-	-	-	-	-	-	-	-	-	-	-	-	-	-	-	-
AP022083.1	GCA_014170935.1	Non-Mobilizable	-	ST29	4012	-	0	-	-	-	-	0	0	-	-	-	-	-	-	-	-	-	-	-	-	-	-	-	-	-	-	-	-	-	-	-	-	-	-
AP022084.1	GCA_014170935.1	Non-Mobilizable	-	ST29	3729	-	0	-	-	-	-	0	0	-	-	-	-	-	-	-	-	-	-	-	-	-	-	-	-	-	-	-	-	-	-	-	-	-	-
AP022140.1	GCA_014169335.1	Conjugative	-	ST655	85044	IncFII,IncR	18	+	100015	MOBF	+	1	1	-	-	-	-	-	-	-	-	-	-	-	-	-	-	-	-	-	-	-	-	-	-	-	-	-	-
AP022141.1	GCA_014169335.1	Non-Mobilizable	-	ST655	3852	-	0	-	-	-	-	0	0	-	-	-	-	-	-	-	-	-	-	-	-	-	-	-	-	-	-	-	-	-	-	-	-	-	-
AP022528.1	GCA_015138775.1	Non-Mobilizable	-	ST20	142386	IncFIB(K)	0	-	-	-	-	0	0	-	-	-	-	-	-	-	-	-	-	-	-	-	-	-	-	-	-	-	-	-	-	-	-	-	-
AP022529.1	GCA_015138775.1	Conjugative	-	ST20	44402	IncN3	0	+	100014	MOBF	+	1	1	-	-	-	-	-	-	-	-	-	-	-	-	-	-	CTX-M-14	-	-	-	-	-	-	-	-	-	-	-
AP022530.1	GCA_015138775.1	Non-Mobilizable	-	ST20	4906	-	0	-	-	MOBP1	+	0	0	-	-	-	-	-	-	-	-	-	-	-	-	-	-	-	-	-	-	-	-	-	-	-	-	-	-
AP022531.1	GCA_015138775.1	Non-Mobilizable	-	ST20	4680	-	0	-	-	-	-	0	0	-	-	-	-	-	-	-	-	-	-	-	-	-	-	-	-	-	-	-	-	-	-	-	-	-	-
AP022532.1	GCA_015138775.1	Non-Mobilizable	-	ST20	2315	ColRNAI	0	-	-	-	-	0	0	-	-	-	-	-	-	-	-	-	-	-	-	-	-	-	-	-	-	-	-	-	-	-	-	-	-
AP023149.1	GCA_013168295.1	Non-Mobilizable	-	ST967	111317	-	0	-	-	-	-	0	1	-	-	-	-	-	-	-	-	-	-	-	-	-	-	-	-	-	-	-	-	-	-	-	-	-	-
AP023150.1	GCA_013168295.1	Non-Mobilizable	MDR	ST967	86902	IncFII	2	-	-	-	-	0	0	aac(3)-IId^;aac(6')-Ib-cr.v2*;aadA16*;aph3-Ia.v1;strA.v1^;strB.v1	-	-	qnrS1	-	mphA	floR.v1	arr-3	sul1;sul1;sul2*	tet(A).v2	-	dfrA27	TEM-1D.v1^	-	CTX-M-3	-	-	-	-	-	-	-	-	-	-	-
AP023151.1	GCA_013168295.1	Non-Mobilizable	-	ST967	54548	-	0	-	-	-	-	0	0	-	-	-	-	-	-	-	-	-	-	-	-	-	-	-	-	-	-	-	-	-	-	-	-	-	-
AP023265.1	GCA_013426775.1	Conjugative	-	ST3026	217495	IncFIB(K),IncFII(p14)	11	+	100015	MOBF	+	1	1	-	-	-	-	-	-	-	-	-	-	-	-	-	-	-	-	-	-	-	-	-	-	-	-	-	-
AP023266.1	GCA_013426775.1	Conjugative	MDR; CR	ST3026	114591	ColRNAI,IncFIB(pQil),IncFII	12	+	100092	MOBF	+	1	1	aac(6')-Ib'.v1	-	-	-	-	-	-	-	-	-	-	-	TEM-1D.v1^	-	-	-	KPC-2	-	-	-	-	-	-	-	-	-
AP023267.1	GCA_013426775.1	Non-Mobilizable	-	ST3026	66443	FII(pBK30683)	6	-	-	MOBF	+	1	1	-	-	-	-	-	-	-	-	-	-	-	-	-	-	-	-	-	-	-	-	-	-	-	-	-	-
AP023338.1	GCA_011764365.2	Non-Mobilizable	MDR	ST273	288040	IncFIB(Mar),IncHI1B	3	-	-	MOBH	+	1	1	aac(3)-IV;aadA2;aadA^;aph(4)-Ia;armA;strA.v1*;strA.v1^;strB.v1;strB.v1	-	-	qnrB4	-	mphE.v2;msrE	cmlA1*	-	sul1;sul3	-	tmexC1^;tmexD1;toprJ1	-	DHA-1	-	-	-	-	-	-	-	-	-	-	-	-	-
AP023339.1	GCA_011764365.2	Non-Mobilizable	-	ST273	173855	-	1	-	-	MOBH	+	0	1	-	-	-	-	-	-	-	-	-	-	-	-	-	-	-	-	-	-	-	-	-	-	-	-	-	-
AP023340.1	GCA_011764365.2	Conjugative	MDR	ST273	160398	IncFIB(K),IncFII	17	+	100092	MOBF	+	1	1	strA.v1^;strB.v1	-	-	qnrB4	-	mphA	-	-	sul1;sul1	-	-	-	DHA-1	-	-	-	-	-	-	-	-	-	-	-	-	-
AP023341.1	GCA_011764365.2	Conjugative	-	ST273	71220	IncFII	3	+	100015	MOBF	+	1	1	-	-	fosA3	-	-	-	-	-	-	-	-	-	-	-	CTX-M-15	-	-	-	-	-	-	-	-	-	-	-
AP023342.1	GCA_011764365.2	Non-Mobilizable	-	ST273	4167	Col440I	1	-	-	-	-	0	0	-	-	-	-	-	-	-	-	-	-	-	-	-	-	-	-	-	-	-	-	-	-	-	-	-	-
AP023454.1	GCA_014905815.1	Conjugative	MDR; CR	ST11	93470	IncFII	3	+	100015	MOBF	+	1	1	aadA2^;rmtB	-	-	-	-	ermB.v1*;mphA?	-	-	sul1	-	-	dfrA12	TEM-1D.v1^	-	-	-	NDM-5	-	-	-	-	-	-	-	-	-
AP023455.1	GCA_014905815.1	Non-Mobilizable	-	ST11	185769	IncFIB(K),IncFII	19	-	-	MOBF	+	1	1	-	-	-	-	-	mphA	-	-	-	tet(A).v1	-	-	-	-	-	-	-	-	-	-	-	-	-	-	-	-
AP023456.1	GCA_014905815.1	Mobilizable	MDR	ST11	56841	IncFIA(HI1),IncR	1	+	100014	-	-	0	0	aac(3)-IIa.v1^;aac(6')-Ib'.v1	-	-	qnrB9.2^	-	-	-	-	-	-	-	-	-	-	CTX-M-15	-	-	-	-	-	-	-	-	-	-	-
AP023457.1	GCA_014905815.1	Non-Mobilizable	-	ST11	9294	ColRNAI	0	-	-	MOBC	+	0	1	-	-	-	-	-	-	-	-	-	-	-	-	-	-	-	-	-	-	-	-	-	-	-	-	-	-
AP023458.1	GCA_014905815.1	Non-Mobilizable	-	ST11	3991	ColRNAI	0	-	-	-	-	0	0	-	-	-	-	-	-	-	-	-	-	-	-	-	-	-	-	-	-	-	-	-	-	-	-	-	-
AP024174.1	GCA_016629585.1	Non-Mobilizable	-	ST2999	252273	IncFIB(K),IncFII	11	-	-	MOBF	+	1	1	-	-	-	-	-	-	-	-	-	-	-	-	-	-	-	-	-	-	-	-	-	-	-	-	-	-
AP024175.1	GCA_016629585.1	Mobilizable	-	ST2999	130933	IncFII,IncR	0	+	100014	-	-	0	0	-	-	-	-	-	-	-	-	-	-	-	-	-	-	-	-	-	-	-	-	-	-	-	-	-	-
AP024176.1	GCA_016629585.1	Non-Mobilizable	-	ST2999	110494	-	0	-	-	-	-	0	0	-	-	-	-	-	-	-	-	-	-	-	-	-	-	-	-	-	-	-	-	-	-	-	-	-	-
AP024177.1	GCA_016629585.1	Conjugative	-	ST2999	69826	IncFII(Yp)	2	+	100015	MOBF	+	1	1	-	-	-	-	-	-	-	-	-	-	-	-	-	-	-	-	-	-	-	-	-	-	-	-	-	-
AP024178.1	GCA_016629585.1	Non-Mobilizable	-	ST2999	5783	Col440I	0	-	-	-	-	0	0	-	-	-	-	-	-	-	-	-	-	-	-	-	-	-	-	-	-	-	-	-	-	-	-	-	-
AP024179.1	GCA_016629585.1	Non-Mobilizable	-	ST2999	4941	-	1	-	-	-	-	0	0	-	-	-	-	-	-	-	-	-	-	-	-	-	-	-	-	-	-	-	-	-	-	-	-	-	-
AP024180.1	GCA_016629585.1	Non-Mobilizable	-	ST2999	3359	ColRNAI	1	-	-	-	-	0	0	-	-	-	-	-	-	-	-	-	-	-	-	-	-	-	-	-	-	-	-	-	-	-	-	-	-
AP024751.1	GCA_019702965.1	Conjugative	MDR; CR	ST258	123779	IncN,IncR,	0	+	100014	MOBF	+	1	1	aac(3)-IV;aac(6')-Ib'.v1;aadA2;aadA^;aph(4)-Ia	-	-	-	-	-	cmlA1*	-	-	-	-	-	TEM-1D.v1^	-	-	-	KPC-2	-	-	-	-	-	-	-	-	-
AP024752.1	GCA_019702965.1	Non-Mobilizable	-	ST258	13841	ColRNAI,	0	-	-	MOBC	+	0	1	aac(6')-Ib'.v1	-	-	-	-	-	-	-	-	-	-	-	-	-	-	-	-	-	-	-	-	-	-	-	-	-
AP024754.1	GCA_019702985.1	Conjugative	MDR; CR	ST258	123514	IncN,IncR,	0	+	100014	MOBF	+	1	1	aac(3)-IV;aac(6')-Ib'.v1;aph(4)-Ia	-	-	-	-	-	cmlA1*	-	-	-	-	-	TEM-1D.v1^	-	-	-	KPC-2	-	-	-	-	-	-	-	-	-
AP024755.1	GCA_019702985.1	Non-Mobilizable	-	ST258	13841	ColRNAI,	0	-	-	MOBC	+	0	1	aac(6')-Ib'.v1	-	-	-	-	-	-	-	-	-	-	-	-	-	-	-	-	-	-	-	-	-	-	-	-	-
AP024757.1	GCA_019703005.1	Conjugative	MDR; CR	ST258	123816	IncN,IncR,	0	+	100014	MOBF	+	1	1	aac(3)-IV;aac(6')-Ib'.v1;aadA2;aadA^;aph(4)-Ia	-	-	-	-	-	cmlA1*	-	-	-	-	-	-	-	-	-	KPC-2	-	-	-	-	-	-	-	-	-
AP024758.1	GCA_019703005.1	Non-Mobilizable	-	ST258	41785	-	2	-	-	-	-	0	0	-	-	-	-	-	-	-	-	-	-	-	-	-	-	-	-	-	-	-	-	-	-	-	-	-	-
AP024759.1	GCA_019703005.1	Non-Mobilizable	CR	ST258	23753	ColRNAI,	0	-	-	MOBC	+	0	1	aac(6')-Ib'.v1	-	-	-	-	-	-	-	-	-	-	-	-	-	-	-	KPC-2	-	-	-	-	-	-	-	-	-
AP024761.1	GCA_019703025.1	Conjugative	MDR; CR	ST258	125298	IncN,IncR,	0	+	100014	MOBF	+	1	1	aac(3)-IV;aac(6')-Ib'.v1;aadA2;aadA^;aph(4)-Ia	-	-	-	-	-	cmlA1*	-	-	-	-	-	-	-	-	-	KPC-2	-	-	-	-	-	-	-	-	-
AP024762.1	GCA_019703025.1	Non-Mobilizable	-	ST258	13841	ColRNAI,	0	-	-	MOBC	+	0	1	aac(6')-Ib'.v1	-	-	-	-	-	-	-	-	-	-	-	-	-	-	-	-	-	-	-	-	-	-	-	-	-
AP024764.1	GCA_019703045.1	Conjugative	MDR; CR	ST258	122843	IncN,IncR,	0	+	100014	MOBF	+	1	1	aac(3)-IV;aac(6')-Ib'.v1;aadA2;aadA^;aph(4)-Ia	-	-	-	-	-	cmlA1*	-	-	-	-	-	TEM-1D.v1^	-	-	-	KPC-2	-	-	-	-	-	-	-	-	-
AP024765.1	GCA_019703045.1	Non-Mobilizable	-	ST258	12692	ColRNAI,	0	-	-	MOBC	+	0	1	aac(6')-Ib'.v1	-	-	-	-	-	-	-	-	-	-	-	-	-	-	-	-	-	-	-	-	-	-	-	-	-
AP024767.1	GCA_019703065.1	Conjugative	CR	ST258	124880	IncN,IncR,	0	+	100014	MOBF	+	1	1	aac(3)-IV;aac(6')-Ib'.v1;aadA2;aadA^;aph(4)-Ia	-	-	-	-	-	-	-	-	-	-	-	-	-	-	-	KPC-2	-	-	-	-	-	-	-	-	-
AP024768.1	GCA_019703065.1	Non-Mobilizable	-	ST258	13841	ColRNAI,	0	-	-	MOBC	+	0	1	aac(6')-Ib'.v1	-	-	-	-	-	-	-	-	-	-	-	-	-	-	-	-	-	-	-	-	-	-	-	-	-
AP024770.1	GCA_019703085.1	Conjugative	MDR; CR	ST258	123805	IncN,IncR,	0	+	100014	MOBF	+	1	1	aac(3)-IV;aac(6')-Ib'.v1;aadA2;aadA^;aph(4)-Ia	-	-	-	-	-	cmlA1*	-	-	-	-	-	TEM-1D.v1^	-	-	-	KPC-2	-	-	-	-	-	-	-	-	-
AP024771.1	GCA_019703085.1	Non-Mobilizable	-	ST258	13841	ColRNAI,	0	-	-	MOBC	+	0	1	aac(6')-Ib'.v1	-	-	-	-	-	-	-	-	-	-	-	-	-	-	-	-	-	-	-	-	-	-	-	-	-
AP024773.1	GCA_019703105.1	Conjugative	MDR; CR	ST258	123760	IncN,IncR,	0	+	100014	MOBF	+	1	1	aac(3)-IV;aac(6')-Ib'.v1;aadA2;aadA^;aph(4)-Ia	-	-	-	-	-	cmlA1*	-	-	-	-	-	TEM-1D.v1^	-	-	-	KPC-2	-	-	-	-	-	-	-	-	-
AP024774.1	GCA_019703105.1	Non-Mobilizable	-	ST258	13841	ColRNAI,	0	-	-	MOBC	+	0	1	aac(6')-Ib'.v1	-	-	-	-	-	-	-	-	-	-	-	-	-	-	-	-	-	-	-	-	-	-	-	-	-
AP024776.1	GCA_019703125.1	Conjugative	MDR; CR	ST258	122429	IncN,IncR,	0	+	100014	MOBF	+	1	1	aac(3)-IV;aac(6')-Ib'.v1;aadA2;aadA^;aph(4)-Ia	-	-	-	-	-	cmlA1*	-	-	-	-	-	TEM-1D.v1^	-	-	-	KPC-2	-	-	-	-	-	-	-	-	-
AP024777.1	GCA_019703125.1	Non-Mobilizable	CR	ST258	23753	ColRNAI,	0	-	-	MOBC	+	0	1	aac(6')-Ib'.v1	-	-	-	-	-	-	-	-	-	-	-	-	-	-	-	KPC-2	-	-	-	-	-	-	-	-	-
AP024779.1	GCA_019703145.1	Conjugative	MDR; CR	ST258	122441	IncN,IncR,	0	+	100014	MOBF	+	1	1	aac(3)-IV;aac(6')-Ib'.v1;aadA2;aadA^;aph(4)-Ia	-	-	-	-	-	cmlA1*	-	-	-	-	-	TEM-1D.v1^	-	-	-	KPC-2	-	-	-	-	-	-	-	-	-
AP024780.1	GCA_019703145.1	Non-Mobilizable	CR	ST258	23753	ColRNAI,	0	-	-	MOBC	+	0	1	aac(6')-Ib'.v1	-	-	-	-	-	-	-	-	-	-	-	-	-	-	-	KPC-2	-	-	-	-	-	-	-	-	-
AP024782.1	GCA_019703165.1	Conjugative	MDR; CR	ST258	123767	IncN,IncR,	0	+	100014	MOBF	+	1	1	aac(3)-IV;aac(6')-Ib'.v1;aadA2;aadA^;aph(4)-Ia	-	-	-	-	-	cmlA1*	-	-	-	-	-	-	-	-	-	KPC-2	-	-	-	-	-	-	-	-	-
AP024783.1	GCA_019703165.1	Non-Mobilizable	-	ST258	13841	ColRNAI,	0	-	-	MOBC	+	0	1	aac(6')-Ib'.v1	-	-	-	-	-	-	-	-	-	-	-	-	-	-	-	-	-	-	-	-	-	-	-	-	-
AP024785.1	GCA_019703185.1	Non-Mobilizable	-	ST258	216322	IncFIB(Mar),	0	-	-	MOBH	+	1	1	-	-	-	-	-	-	-	-	-	-	-	-	-	-	-	-	-	-	-	-	-	-	-	-	-	-
AP024786.1	GCA_019703185.1	Conjugative	MDR; CR	ST258	128491	IncN,IncR,	0	+	100014	MOBF	+	1	1	aac(3)-IV;aac(6')-Ib'.v1;aadA2;aadA^;aph(4)-Ia	-	-	-	-	-	cmlA1*	-	-	-	-	-	TEM-1D.v1^	-	-	-	KPC-2;KPC-2	-	-	-	-	-	-	-	-	-
AP024787.1	GCA_019703185.1	Non-Mobilizable	-	ST258	13841	ColRNAI,	0	-	-	MOBC	+	0	1	aac(6')-Ib'.v1	-	-	-	-	-	-	-	-	-	-	-	-	-	-	-	-	-	-	-	-	-	-	-	-	-
AP024789.1	GCA_019703205.1	Non-Mobilizable	-	ST258	216384	IncFIB(Mar),	0	-	-	MOBH	+	1	1	-	-	-	-	-	-	-	-	-	-	-	-	-	-	-	-	-	-	-	-	-	-	-	-	-	-
AP024790.1	GCA_019703205.1	Conjugative	MDR; CR	ST258	123780	IncN,IncR,	0	+	100014	MOBF	+	1	1	aac(3)-IV;aac(6')-Ib'.v1;aadA2;aadA^;aph(4)-Ia	-	-	-	-	-	cmlA1*	-	-	-	-	-	TEM-1D.v1^	-	-	-	KPC-2	-	-	-	-	-	-	-	-	-
AP024791.1	GCA_019703205.1	Non-Mobilizable	-	ST258	13841	ColRNAI,	0	-	-	MOBC	+	0	1	aac(6')-Ib'.v1	-	-	-	-	-	-	-	-	-	-	-	-	-	-	-	-	-	-	-	-	-	-	-	-	-
AP024793.1	GCA_019703225.1	Conjugative	MDR; CR	ST258	133170	IncN,IncR,	0	+	100014	MOBF	+	1	1	aac(3)-IV;aac(6')-Ib'.v1;aadA2;aadA^;aph(4)-Ia	-	-	-	-	-	cmlA1*	-	-	-	-	-	TEM-1D.v1^	-	-	-	KPC-2	-	-	-	-	-	-	-	-	-
AP024794.1	GCA_019703225.1	Non-Mobilizable	-	ST258	13841	ColRNAI,	0	-	-	MOBC	+	0	1	aac(6')-Ib'.v1	-	-	-	-	-	-	-	-	-	-	-	-	-	-	-	-	-	-	-	-	-	-	-	-	-
AP024796.1	GCA_019703245.1	Conjugative	MDR; CR	ST258	133781	IncN,IncR,	0	+	100014	MOBF	+	1	1	aac(3)-IV;aac(6')-Ib'.v1;aadA2;aadA^;aph(4)-Ia	-	-	-	-	-	cmlA1*	-	-	-	-	-	-	TEM-122*	-	-	KPC-2;KPC-2	-	-	-	-	-	-	-	-	-
AP024797.1	GCA_019703245.1	Non-Mobilizable	-	ST258	13841	ColRNAI,	0	-	-	MOBC	+	0	1	aac(6')-Ib'.v1	-	-	-	-	-	-	-	-	-	-	-	-	-	-	-	-	-	-	-	-	-	-	-	-	-
CP000648.1	GCA_000016305.1	Conjugative	-	ST38	175879	IncFIB(K),IncFII	19	+	100092	MOBF	+	1	1	-	-	-	-	-	-	-	-	-	-	-	-	-	-	-	-	-	-	-	-	-	-	-	-	-	-
CP000649.1	GCA_000016305.1	Conjugative	MDR	ST38	107576	IncFIB(pQil),IncFII	10	+	100092	MOBF	+	1	1	aac(6')-Ib'.v1;aadA*	-	-	-	-	-	-	-	-	-	-	-	TEM-1D.v1^	-	SHV-12	-	-	-	-	-	-	-	-	-	-	-
CP000650.1	GCA_000016305.1	Non-Mobilizable	MDR	ST38	88582	IncR	7	-	-	-	-	0	0	ant(2'')-Ia;aph(3')-Ia;strA.v1;strB.v1	-	-	-	-	-	catA1*;cmlA5	-	sul1;sul2	tet(D)	-	-	TEM-1D.v1^	-	-	-	-	-	-	-	-	-	-	-	-	-
CP000651.1	GCA_000016305.1	Non-Mobilizable	-	ST38	4259	Col440I	1	-	-	-	-	0	0	-	-	-	-	-	-	-	-	-	-	-	-	-	-	-	-	-	-	-	-	-	-	-	-	-	-
CP000652.1	GCA_000016305.1	Non-Mobilizable	-	ST38	3478	ColRNAI	1	-	-	-	-	0	0	-	-	-	-	-	-	-	-	-	-	-	-	-	-	-	-	-	-	-	-	-	-	-	-	-	-
CP002911.1	GCA_000220485.1	Mobilizable	Virulence	ST375	202852	IncFIB(K),IncHI1B	2	+	100998	-	-	0	2	-	-	-	-	-	-	-	-	-	-	-	-	-	-	-	-	-	10	1	8	9	11	17	25*-58%	2	rmpA2_5-54%
CP003223.1	GCA_000240185.2	Non-Mobilizable	-	ST11	122799	IncFIB(pKPHS1)	0	-	-	-	-	0	0	-	-	-	-	-	-	-	-	-	-	-	-	-	-	CTX-M-14	-	-	-	-	-	-	-	-	-	-	-
CP003224.1	GCA_000240185.2	Conjugative	CR	ST11	111195	IncFII,IncR	20	+	100015	MOBF	+	1	1	-	-	-	-	-	-	-	-	-	-	-	-	TEM-1	-	-	-	KPC-2	-	-	-	-	-	-	-	-	-
CP003225.1	GCA_000240185.2	Mobilizable	MDR	ST11	105974	IncA/C2	0	+	100395	-	-	0	1	aadA2^;rmtB;strA.v1^;strB.v1	-	-	-	-	-	-	-	sul2	tet(G).v1	-	dfrA12*	TEM-1;TEM-1	-	CTX-M-14	-	-	-	-	-	-	-	-	-	-	-
CP003226.1	GCA_000240185.2	Non-Mobilizable	-	ST11	3751	Col156	0	-	-	MOBQ	+	0	0	-	-	-	-	-	-	-	-	-	-	-	-	-	-	-	-	-	-	-	-	-	-	-	-	-	-
CP003227.1	GCA_000240185.2	Non-Mobilizable	-	ST11	3353	ColRNAI	0	-	-	-	-	0	0	-	-	-	-	-	-	-	-	-	-	-	-	-	-	-	-	-	-	-	-	-	-	-	-	-	-
CP003228.1	GCA_000240185.2	Non-Mobilizable	-	ST11	1308	Col(KPHS6)	0	-	-	-	-	0	0	-	-	-	-	-	-	-	-	-	-	-	-	-	-	-	-	-	-	-	-	-	-	-	-	-	-
CP003994.1	GCA_000512165.1	Mobilizable	-	ST442	3223	Col440II,ColRNAI	0	+	100147	MOBP1	+	0	0	-	-	-	-	-	-	-	-	-	-	-	-	-	-	-	-	-	-	-	-	-	-	-	-	-	-
CP003995.1	GCA_000512165.1	Non-Mobilizable	-	ST442	5065	Col440I	1	-	-	-	-	0	0	-	-	-	-	-	-	-	-	-	-	-	-	-	-	-	-	-	-	-	-	-	-	-	-	-	-
CP003996.1	GCA_000512165.1	Mobilizable	-	ST442	2459	-	0	+	100185	MOBV	+	0	0	-	-	-	-	-	-	-	-	-	-	-	-	-	-	-	-	-	-	-	-	-	-	-	-	-	-
CP003997.1	GCA_000512165.1	Non-Mobilizable	CR	ST442	45574	IncU,IncX3	0	-	-	MOBP1	+	0	1	sat-2	-	-	-	-	-	-	-	-	-	-	-	-	-	-	-	KPC-2	-	-	-	-	-	-	-	-	-
CP003998.1	GCA_000512165.1	Mobilizable	-	ST442	81071	IncA/C2	0	+	100395	MOBH	+	0	1	-	-	-	-	-	-	-	-	-	-	-	-	-	-	-	-	-	-	-	-	-	-	-	-	-	-
CP004000.1	GCA_000512165.1	Non-Mobilizable	MDR	ST442	295493	IncFIB(Mar),IncHI1B	3	-	-	MOBH	+	0	1	aac(6')-Ib'.v2^;aadA*;aadA2;rmtG	-	-	-	-	-	cmlA4*	-	sul1;sul1;sul2	-	-	dfrA15.v2*	OXA-9.v1;TEM-1D.v1^	-	CTX-M-2;SHV-12	-	-	-	-	-	-	-	-	-	-	-
CP006660.1	GCA_000364385.3	Non-Mobilizable	-	ST11	2014	ColRNAI	0	-	-	-	-	0	0	-	-	-	-	-	-	-	-	-	-	-	-	-	-	-	-	-	-	-	-	-	-	-	-	-	-
CP006661.1	GCA_000364385.3	Conjugative	MDR; CR	ST11	140825	IncA/C2	0	+	100395	MOBH	+	0	1	aac(6')-Ib3^;rmtC	-	-	-	-	-	-	-	sul1	-	-	-	CMY-6	-	-	-	NDM-1	-	-	-	-	-	-	-	-	-
CP006662.2	GCA_000364385.3	Mobilizable	MDR	ST11	85161	IncFIA(HI1),IncR	1	+	100014	-	-	0	0	aac(3)-IIa.v1^;aac(6')-Ib'.v1;aac(6')-Ib-cr.v2;strA.v1^;strB.v1	-	-	qnrB9.2^	-	-	CatB4.v1	-	sul2	-	-	dfrA14.v1^	OXA-1;TEM-1D.v1^	-	CTX-M-15	-	-	-	-	-	-	-	-	-	-	-
CP006663.1	GCA_000364385.3	Non-Mobilizable	-	ST11	117755	IncFIB(K),IncFII	10	-	-	-	-	0	0	-	-	-	-	-	mphA	-	-	-	tet(A).v1	-	-	-	-	-	-	-	-	-	-	-	-	-	-	-	-
CP006799.1	GCA_000733255.1	Non-Mobilizable	MDR; CR	ST14	283371	IncFIB(Mar),IncHI1B	2	-	-	MOBH	+	0	1	aac(6')-Ib-cr.v2;aadA2^;aph(3')-VI;armA	-	-	qnrB1.v2^	-	mphE.v2^;msrE	CatB4.v1	-	sul1	-	-	dfrA12;dfrA14.v1^	OXA-1	-	-	-	NDM-1	-	-	-	-	-	-	-	-	-
CP006800.1	GCA_000733255.1	Conjugative	-	ST14	103694	IncFIB(K)	18	+	100092	MOBF	+	1	1	-	-	-	-	-	-	-	-	-	-	-	-	-	-	-	-	-	-	-	-	-	-	-	-	-	-
CP006801.1	GCA_000733255.1	Mobilizable	MDR	ST14	70814	IncFIA(HI1),IncR	1	+	100014	-	-	0	0	aac(3)-IId^;aac(6')-Ib'.v1;aadA*;aadA*;strA.v1*;strB.v1*	-	-	-	-	ereA2*	cmlA5	arr-2	sul1*;sul2	-	-	-	OXA-9.v1;TEM-1D.v1^	-	CTX-M-15	-	-	-	-	-	-	-	-	-	-	-
CP006802.1	GCA_000733255.1	Non-Mobilizable	CR	ST14	6141	ColKP3	0	-	-	MOBP1	+	0	0	-	-	-	-	-	-	-	-	-	-	-	-	-	-	-	-	OXA-232	-	-	-	-	-	-	-	-	-
CP006919.1	GCA_000597905.1	Non-Mobilizable	CR	ST258	25284	ColRNAI	0	-	-	MOBC	+	0	1	aac(6')-Ib'.v1	-	-	-	-	-	-	-	-	-	-	-	-	-	-	-	KPC-3	-	-	-	-	-	-	-	-	-
CP006921.1	GCA_000597905.1	Non-Mobilizable	-	ST258	12399	-	2	-	-	-	-	0	0	-	-	-	-	-	-	-	-	-	-	-	-	-	-	-	-	-	-	-	-	-	-	-	-	-	-
CP006922.1	GCA_000597905.1	Conjugative	-	ST258	86232	IncFII(Yp)	1	+	100031	MOBF	+	1	1	-	-	-	-	-	-	-	-	-	-	-	-	-	-	-	-	-	-	-	-	-	-	-	-	-	-
CP006924.1	GCA_000598005.1	Non-Mobilizable	-	ST258	10925	Col440I	0	-	-	-	-	0	0	aadA*	-	-	-	-	-	-	-	-	-	-	-	OXA-9.v1;TEM-150*	-	-	-	-	-	-	-	-	-	-	-	-	-
CP006925.1	GCA_000598005.1	Non-Mobilizable	-	ST258	36109	-	2	-	-	-	-	0	0	-	-	-	-	-	-	-	-	-	-	-	-	-	-	-	-	-	-	-	-	-	-	-	-	-	-
CP006926.1	GCA_000598005.1	Non-Mobilizable	MDR; CR	ST258	73636	FIA(pBK30683)	2	-	-	-	-	0	0	aac(6')-Ib'.v2^;aadA*;strB.v1	-	-	-	-	-	-	-	sul2	-	-	dfrA14.v1^	OXA-9.v1;TEM-1D.v1^	-	-	-	KPC-3	-	-	-	-	-	-	-	-	-
CP006927.1	GCA_000598005.1	Conjugative	-	ST258	142788	IncFIB(K),IncFII	10	+	100092	MOBF	+	1	1	-	-	-	-	-	-	-	-	-	-	-	-	-	-	-	-	-	-	-	-	-	-	-	-	-	-
CP006928.1	GCA_000598005.1	Non-Mobilizable	-	ST258	14249	ColRNAI	0	-	-	MOBC	+	0	1	-	-	-	-	-	-	-	-	-	-	-	-	TEM-1D.v1^	-	-	-	-	-	-	-	-	-	-	-	-	-
CP007728.1	GCA_000281435.2	Non-Mobilizable	-	ST258	15096	ColRNAI	0	-	-	MOBC	+	0	1	aac(6')-Ib'.v1	-	-	-	-	-	-	-	-	-	-	-	-	-	-	-	-	-	-	-	-	-	-	-	-	-
CP007729.1	GCA_000281435.2	Non-Mobilizable	MDR	ST258	243824	IncFIB(K),IncFII	30	-	-	MOBF	+	1	1	aadA2^;aph3-Ia.v1^	-	-	-	-	mphA	catA1^	-	sul1	-	-	dfrA12	-	-	-	-	-	-	-	-	-	-	-	-	-	-
CP007730.1	GCA_000281435.2	Conjugative	CR	ST258	113639	IncFIB(pQil),IncFII	11	+	100092	MOBF	+	1	1	-	-	-	-	-	-	-	-	-	-	-	-	TEM-1D.v1^	-	-	-	KPC-3	-	-	-	-	-	-	-	-	-
CP007732.1	GCA_000695935.1	Conjugative	MDR; CR	ST34	268334	IncA/C2,IncN	0	+	100395	MOBH	+	1	1	aac(3)-Ia*;aac(6')-Ib7;ant(2'')-Ia	-	-	-	-	mphE.v2;msrE	-	-	sul1;sul1*	-	-	dfrA14.v1^	FOX-5	-	SHV-5	-	KPC-2	-	-	-	-	-	-	-	-	-
CP007733.1	GCA_000695935.1	Conjugative	MDR	ST34	80411	IncL/M(pOXA-48)	10	+	100105	MOBP1	+	0	1	ant(2'')-Ia	-	-	qnrB19^	-	-	catA1*	-	-	-	-	-	TEM-1D.v1^	-	SHV-12	-	-	-	-	-	-	-	-	-	-	-
CP007734.1	GCA_000695935.1	Conjugative	-	ST34	338850	IncFIB(K),IncFII	20	+	100015	MOBF	+	1	1	-	-	-	-	-	-	-	-	-	-	-	-	-	-	-	-	-	-	-	-	-	-	-	-	-	-
CP007735.1	GCA_000695935.1	Mobilizable	-	ST34	89770	IncR	0	+	100014	-	-	0	0	-	-	-	-	-	-	-	-	-	-	-	-	-	-	-	-	-	-	-	-	-	-	-	-	-	-
CP007736.1	GCA_000695935.1	Non-Mobilizable	-	ST34	113440	IncFIA(HI1),IncFII	12	-	-	MOBF	+	1	1	-	-	-	-	-	-	-	-	-	-	-	-	-	-	-	-	-	-	-	-	-	-	-	-	-	-
CP008798.1	GCA_000714675.1	Mobilizable	MDR; CR	ST258	85473	IncR	0	+	100014	-	+	0	0	aac(3)-IV;aac(6')-Ib'.v1;aadA2^;aph(4)-Ia	-	-	-	-	mphA	-	-	sul1;sul3	-	-	dfrA12	TEM-1D.v1^	-	-	-	KPC-2	-	-	-	-	-	-	-	-	-
CP008799.1	GCA_000714675.1	Non-Mobilizable	-	ST258	58050	ColRNAI,IncX3	0	-	-	MOBC	+	0	1	aac(6')-Ib'.v1	-	-	-	-	-	-	-	-	-	-	-	-	-	SHV-12	-	-	-	-	-	-	-	-	-	-	-
CP008800.1	GCA_000714675.1	Conjugative	-	ST258	194877	IncFIB(K),IncFII	20	+	100092	MOBF	+	1	1	aadA2;aadA^	-	-	-	-	-	cmlA1*	-	-	-	-	-	-	-	-	-	-	-	-	-	-	-	-	-	-	-
CP008828.1	GCA_000281535.2	Non-Mobilizable	-	ST258	15096	ColRNAI	0	-	-	MOBC	+	0	1	aac(6')-Ib'.v1	-	-	-	-	-	-	-	-	-	-	-	-	-	-	-	-	-	-	-	-	-	-	-	-	-
CP008829.1	GCA_000281535.2	Non-Mobilizable	MDR	ST258	243824	IncFIB(K),IncFII	30	-	-	MOBF	+	1	1	aadA2^;aph3-Ia.v1^	-	-	-	-	mphA	catA1^	-	sul1	-	-	dfrA12	-	-	-	-	-	-	-	-	-	-	-	-	-	-
CP008830.1	GCA_000281535.2	Conjugative	CR	ST258	113639	IncFIB(pQil),IncFII	11	+	100092	MOBF	+	1	1	-	-	-	-	-	-	-	-	-	-	-	-	TEM-1D.v1^	-	-	-	KPC-3	-	-	-	-	-	-	-	-	-
CP008832.1	GCA_000717515.1	Non-Mobilizable	-	ST258	13841	ColRNAI	0	-	-	MOBC	+	0	1	aac(6')-Ib'.v1	-	-	-	-	-	-	-	-	-	-	-	-	-	-	-	-	-	-	-	-	-	-	-	-	-
CP008833.1	GCA_000717515.1	Conjugative	CR	ST258	113639	IncFIB(pQil),IncFII	11	+	100092	MOBF	+	1	1	-	-	-	-	-	-	-	-	-	-	-	-	TEM-1D.v1^	-	-	-	KPC-2	-	-	-	-	-	-	-	-	-
CP008930.1	GCA_000764615.1	Non-Mobilizable	-	ST15	187571	IncFIB(K),IncFII	20	-	-	MOBF	+	1	1	-	-	-	-	-	-	-	-	-	tet(D)	-	-	-	-	-	-	-	-	-	-	-	-	-	-	-	-
CP008931.1	GCA_000764615.1	Non-Mobilizable	-	ST15	111693	IncFIB(pKPHS1)	0	-	-	-	-	0	0	-	-	-	-	-	-	-	-	-	-	-	-	-	-	-	-	-	-	-	-	-	-	-	-	-	-
CP008932.1	GCA_000764615.1	Non-Mobilizable	-	ST15	69947	-	12	-	-	-	-	0	0	strA.v1;strB.v1	-	-	-	-	-	-	-	-	-	-	-	-	-	-	-	-	-	-	-	-	-	-	-	-	-
CP008933.1	GCA_000764615.1	Non-Mobilizable	MDR; CR	ST15	304526	IncFIB(Mar),IncHI1B	3	-	-	MOBH	+	1	1	aac(6')-Ib-cr.v2;aadA2^;armA	-	-	qnrB1.v2^	-	mphE.v2;msrE	CatB4.v1;catA1^	-	sul1	-	-	dfrA12	OXA-1	-	CTX-M-15	-	NDM-1;NDM-1;NDM-1	-	-	-	-	-	-	-	-	-
CP009115.1	GCA_000739495.1	Conjugative	MDR; CR	ST395	118061	IncFIB(pQil),IncFII	12	+	100096	MOBF	+	1	1	aac(6')-Ib'.v1;aadA*;aph(3')-VI	-	-	qnrS1	-	-	-	-	-	-	-	-	OXA-9.v1;TEM-1D.v1^	-	CTX-M-15	-	NDM-1	-	-	-	-	-	-	-	-	-
CP009116.1	GCA_000739495.1	Mobilizable	MDR	ST395	94760	IncFIA(HI1),IncR	1	+	100014	-	-	0	0	aac(6')-Ib-cr.v2;aadA16*;strA.v1*;strB.v1*	-	-	qnrB6^	-	-	catII.2*	arr-3	sul1;sul1;sul2	tet(D)	-	dfrA27	TEM-1D.v1^	-	-	-	-	-	-	-	-	-	-	-	-	-
CP009772.1	GCA_000775375.1	Non-Mobilizable	-	ST258	9294	ColRNAI	0	-	-	MOBC	+	0	1	-	-	-	-	-	-	-	-	-	-	-	-	-	-	-	-	-	-	-	-	-	-	-	-	-	-
CP009773.1	GCA_000775375.1	Non-Mobilizable	MDR; CR	ST258	75618	FIA(pBK30683)	2	-	-	-	-	0	0	aac(6')-Ib'.v2^;aadA*;strA.v1^;strB.v1	-	-	-	-	-	-	-	sul2	-	-	dfrA14.v1^	OXA-9.v1;TEM-1D.v1^	-	-	-	KPC-3	-	-	-	-	-	-	-	-	-
CP009774.1	GCA_000775375.1	Non-Mobilizable	-	ST258	36109	-	2	-	-	-	-	0	0	-	-	-	-	-	-	-	-	-	-	-	-	-	-	-	-	-	-	-	-	-	-	-	-	-	-
CP009776.1	GCA_000775395.1	Non-Mobilizable	MDR; CR	ST258	115320	FIA(pBK30683),IncX3	2	-	-	-	+	1	1	aac(6')-Ib'.v2^;aadA*;strA.v1^;strB.v1	-	-	-	-	-	-	-	sul2	-	-	dfrA14.v1^	OXA-9.v1;TEM-1D.v1^	-	SHV-12	-	KPC-3	-	-	-	-	-	-	-	-	-
CP009777.1	GCA_000775395.1	Conjugative	MDR	ST258	212192	IncFIB(K),IncFII	20	+	100092	MOBF	+	1	1	aadA2^;aph3-Ia.v1^	-	-	-	-	mphA	catA1^	-	sul1	-	-	dfrA12	-	-	-	-	-	-	-	-	-	-	-	-	-	-
CP009778.1	GCA_000775395.1	Non-Mobilizable	-	ST258	15271	ColRNAI	0	-	-	MOBC	+	0	1	aac(6')-Ib'.v1	-	-	-	-	-	-	-	-	-	-	-	-	-	-	-	-	-	-	-	-	-	-	-	-	-
CP009864.1	GCA_000784945.1	Conjugative	MDR; CR	ST1518	62589	IncN	0	+	100014	MOBF	+	1	1	aac(6')-Ib'.v2^;aadA*	-	-	-	-	-	-	-	-	-	-	dfrA14.v1^	OXA-9.v1	-	-	-	KPC-3	-	-	-	-	-	-	-	-	-
CP009865.1	GCA_000784945.1	Non-Mobilizable	-	ST1518	159360	IncFIB(K),IncHI1B	0	-	-	-	-	0	0	-	-	-	-	-	-	-	-	-	-	-	-	-	-	-	-	-	-	-	-	-	-	-	-	-	-
CP009873.1	GCA_000784985.1	Non-Mobilizable	-	ST258	13841	ColRNAI	0	-	-	MOBC	+	0	1	aac(6')-Ib'.v1	-	-	-	-	-	-	-	-	-	-	-	-	-	-	-	-	-	-	-	-	-	-	-	-	-
CP009874.1	GCA_000784985.1	Conjugative	MDR	ST258	50051	IncN	0	+	100014	MOBF	+	1	1	aadA*	-	-	-	-	-	-	-	sul1	-	-	dfrA1.v1	-	-	-	-	-	-	-	-	-	-	-	-	-	-
CP009875.1	GCA_000784985.1	Conjugative	CR	ST258	113639	IncFIB(pQil),IncFII	11	+	100092	MOBF	+	1	1	-	-	-	-	-	-	-	-	-	-	-	-	TEM-1D.v1^	-	-	-	KPC-2	-	-	-	-	-	-	-	-	-
CP009877.1	GCA_000785005.1	Non-Mobilizable	-	ST392	15100	ColRNAI	0	-	-	MOBC	+	0	1	aac(6')-Ib'.v1	-	-	-	-	-	-	-	-	-	-	-	-	-	-	-	-	-	-	-	-	-	-	-	-	-
CP009878.1	GCA_000785005.1	Non-Mobilizable	-	ST392	51622	-	0	-	-	-	-	0	0	-	-	-	-	-	-	-	-	-	-	-	-	-	-	-	-	-	-	-	-	-	-	-	-	-	-
CP009879.1	GCA_000785005.1	Non-Mobilizable	MDR	ST392	178563	IncFIB(K),IncFII	19	-	-	MOBF	+	1	1	aac(6')-Ib-cr.v2	-	-	qnrB1.v2^	-	-	-	-	-	tet(A).v1	-	dfrA14.v1^	OXA-1	-	-	-	-	-	-	-	-	-	-	-	-	-
CP010393.1	GCA_000814305.1	Conjugative	MDR	ST258	207543	IncFIB(K),IncFII	20	+	100092	MOBF	+	1	1	aadA2^;aph3-Ia.v1^	-	-	-	-	mphA	catA1^	-	sul1	-	-	dfrA12	-	-	-	-	-	-	-	-	-	-	-	-	-	-
CP010394.1	GCA_000814305.1	Non-Mobilizable	-	ST258	13841	ColRNAI	0	-	-	MOBC	+	0	0	aac(6')-Ib'.v1	-	-	-	-	-	-	-	-	-	-	-	-	-	-	-	-	-	-	-	-	-	-	-	-	-
CP010395.1	GCA_000814305.1	Non-Mobilizable	-	ST258	43380	IncX3	0	-	-	MOBP1	+	0	1	-	-	-	-	-	-	-	-	-	-	-	-	-	-	SHV-12	-	-	-	-	-	-	-	-	-	-	-
CP010396.1	GCA_000814305.1	Mobilizable	MDR; CR	ST258	71572	IncR	0	+	100014	-	-	0	0	aac(3)-IV;aac(6')-Ib'.v1;aadA2;aadA^;aph(4)-Ia	-	-	-	-	-	cmlA1*	-	-	-	-	-	TEM-1D.v1^	-	-	-	KPC-2	-	-	-	-	-	-	-	-	-
CP011575.1	GCA_001022035.1	Non-Mobilizable	CR	ST11	43621	repA	0	-	-	-	-	0	0	-	-	-	-	-	-	-	-	-	-	-	-	TEM-1D.v1^	-	-	-	KPC-3	-	-	-	-	-	-	-	-	-
CP011576.1	GCA_001022035.1	Non-Mobilizable	MDR	ST11	49832	IncR	0	-	-	-	-	0	0	aac(3)-IIa.v1^;aac(6')-Ib-cr.v2	-	-	-	-	-	CatB4.v1;catII.2*	-	-	-	-	-	OXA-1	-	-	-	-	-	-	-	-	-	-	-	-	-
CP011577.1	GCA_001022035.1	Conjugative	-	ST11	130719	IncFIB(K),IncFII	21	+	100092	MOBF	+	1	1	-	-	-	-	-	-	-	-	-	-	-	-	-	-	-	-	-	-	-	-	-	-	-	-	-	-
CP011619.1	GCA_001022175.1	Non-Mobilizable	-	ST941	3741	-	1	-	-	-	-	0	0	-	-	-	-	-	-	-	-	-	-	-	-	-	-	-	-	-	-	-	-	-	-	-	-	-	-
CP011620.1	GCA_001022175.1	Non-Mobilizable	-	ST941	39554	repA	0	-	-	-	-	0	0	-	-	-	-	-	-	-	-	-	-	-	-	TEM-1D.v1^	-	-	-	-	-	-	-	-	-	-	-	-	-
CP011621.1	GCA_001022175.1	Conjugative	-	ST941	77808	IncFII(Yp)	3	+	100015	MOBF	+	1	1	aac(6')-Ib'.v2^;aadA*	-	-	-	-	-	-	-	-	-	-	-	OXA-9.v1;TEM-1D.v1^	-	-	-	-	-	-	-	-	-	-	-	-	-
CP011622.1	GCA_001022175.1	Conjugative	MDR; CR	ST941	176497	IncA/C2	0	+	100395	MOBH	+	0	1	aac(6')-Ib'.v2^;aadA*;ant(2'')-Ia	-	-	qnrA1	-	-	-	-	sul1;sul1	-	-	-	OXA-9.v1;TEM-1D.v1^	-	SHV-7^	-	KPC-2	-	-	-	-	-	-	-	-	-
CP011623.1	GCA_001022175.1	Conjugative	-	ST941	250396	IncFIB(K),IncFII	21	+	100015	MOBF	+	1	1	-	-	-	-	-	-	-	-	-	-	-	-	-	-	-	-	-	-	-	-	-	-	-	-	-	-
CP011643.1	GCA_001022235.1	Non-Mobilizable	-	ST258	2927	ColRNAI	0	-	-	-	-	0	0	-	-	-	-	-	-	-	-	-	-	-	-	-	-	-	-	-	-	-	-	-	-	-	-	-	-
CP011644.1	GCA_001022235.1	Mobilizable	MDR	ST258	40939	IncR	0	+	100014	-	-	0	0	aac(3)-IV;aadA2;aadA^;aph(4)-Ia	-	-	-	-	-	cmlA1*	-	sul3	-	-	-	-	-	-	-	-	-	-	-	-	-	-	-	-	-
CP011645.1	GCA_001022235.1	Mobilizable	MDR; CR	ST258	77801	IncI2	0	+	100177	-	-	1	1	aac(6')-Ib'.v2^;aadA*	-	-	-	-	-	-	-	-	-	-	-	OXA-9.v1;TEM-1D.v1^	-	-	-	KPC-3	-	-	-	-	-	-	-	-	-
CP011646.1	GCA_001022235.1	Mobilizable	CR	ST258	96702	IncN3	2	+	100014	MOBF	+	0	1	-	-	-	-	-	-	-	-	-	-	-	-	-	-	SHV-12	-	KPC-3	-	-	-	-	-	-	-	-	-
CP011839.1	GCA_001855315.1	Non-Mobilizable	MDR; CR	ST147	90103	IncR	1	-	-	-	-	0	0	aac(6')-Ib;rmtF*	-	-	qnrB1.v1;qnrS1;qnrS1	-	-	-	-	sul1	tet(A).v1	-	dfrA1.v1;dfrA1.v1	TEM-1D.v1^	-	CTX-M-15	-	NDM-1	-	-	-	-	-	-	-	-	-
CP011977.1	GCA_000417225.2	Conjugative	MDR	ST258	218836	IncFIB(K),IncFII,IncR	22	+	100092	MOBF	+	1	1	aadA2^;aph3-Ia.v1^	-	-	-	-	mphA	-	-	sul1	-	-	dfrA12	-	-	SHV-12	-	-	-	-	-	-	-	-	-	-	-
CP011978.1	GCA_000417225.2	Mobilizable	MDR; CR	ST258	77775	IncI2	0	+	100177	-	-	1	1	aac(6')-Ib'.v2^;aadA*	-	-	-	-	-	-	-	-	-	-	-	OXA-9.v1;TEM-1D.v1^	-	-	-	KPC-3	-	-	-	-	-	-	-	-	-
CP011979.1	GCA_000417225.2	Non-Mobilizable	-	ST258	20222	ColRNAI	0	-	-	MOBC	+	0	1	-	-	-	-	-	-	-	-	-	-	-	-	-	-	-	-	-	-	-	-	-	-	-	-	-	-
CP011981.1	GCA_000406765.2	Conjugative	CR	ST258	130552	IncFIB(pQil),IncFII	17	+	100092	MOBF	+	1	1	-	-	-	-	-	-	-	-	-	-	-	-	-	-	-	-	KPC-2	-	-	-	-	-	-	-	-	-
CP011982.1	GCA_000406765.2	Non-Mobilizable	-	ST258	51662	ColRNAI,ColRNAI,ColRNAI	0	-	-	MOBC,MOBC,MOBC	+	0	1	aac(6')-Ib'.v2^	-	-	-	-	-	-	-	-	-	-	-	-	-	-	-	-	-	-	-	-	-	-	-	-	-
CP011983.1	GCA_000406765.2	Non-Mobilizable	-	ST258	43380	IncX3	0	-	-	MOBP1	+	0	1	-	-	-	-	-	-	-	-	-	-	-	-	-	-	SHV-12	-	-	-	-	-	-	-	-	-	-	-
CP011984.1	GCA_000406765.2	Non-Mobilizable	-	ST258	13838	ColRNAI	0	-	-	MOBC	+	0	1	-	-	-	-	-	-	-	-	-	-	-	-	-	-	-	-	-	-	-	-	-	-	-	-	-	-
CP011986.1	GCA_000417265.2	Conjugative	CR	ST258	113639	IncFIB(pQil),IncFII	11	+	100092	MOBF	+	1	1	-	-	-	-	-	-	-	-	-	-	-	-	TEM-1D.v1^	-	-	-	KPC-2	-	-	-	-	-	-	-	-	-
CP011987.1	GCA_000417265.2	Non-Mobilizable	-	ST258	74026	IncX3	2	-	-	MOBP1	+	0	1	aac(6')-Ib'.v1	-	-	-	-	-	-	-	-	-	-	-	-	-	SHV-12	-	-	-	-	-	-	-	-	-	-	-
CP011988.1	GCA_000417265.2	Non-Mobilizable	-	ST258	13841	ColRNAI	0	-	-	MOBC	+	0	1	aac(6')-Ib'.v1	-	-	-	-	-	-	-	-	-	-	-	-	-	-	-	-	-	-	-	-	-	-	-	-	-
CP012427.1	GCA_001855315.1	Non-Mobilizable	-	ST147	126466	IncFIB(pKPHS1)	0	-	-	-	-	0	1	-	-	-	-	-	-	-	-	-	-	-	-	-	-	-	-	-	-	-	-	-	-	-	-	-	-
CP012428.1	GCA_001855315.1	Non-Mobilizable	MDR	ST147	54744	IncFIB(pECLA)	2	-	-	-	-	0	0	armA	-	-	-	-	mphE.v2;msrE	-	-	-	-	-	dfrA14.v1^;dfrA14.v2*	FONA-5*;FONA-5*	-	SFO-1.v1;SFO-1.v1*	-	-	-	-	-	-	-	-	-	-	-
CP012429.1	GCA_001855315.1	Non-Mobilizable	-	ST147	46883	-	0	-	-	-	-	0	0	-	-	-	-	-	-	-	-	-	-	-	-	-	-	-	-	-	-	-	-	-	-	-	-	-	-
CP012562.1	GCA_001741665.1	Non-Mobilizable	CR	ST16	6141	ColKP3	0	-	-	MOBP1	+	0	0	-	-	-	-	-	-	-	-	-	-	-	-	-	-	-	-	OXA-232	-	-	-	-	-	-	-	-	-
CP012563.1	GCA_001741665.1	Non-Mobilizable	-	ST16	36889	IncX3	0	-	-	MOBP1	+	0	1	-	-	-	-	-	-	-	-	-	-	-	-	-	-	-	-	-	-	-	-	-	-	-	-	-	-
CP012564.1	GCA_001741665.1	Conjugative	MDR	ST16	88800	IncFII(pKPX1)	0	+	100105	MOBP1	+	1	1	aac(6')-Ib;rmtF	-	-	-	-	-	-	arr-2	-	-	-	-	-	-	CTX-M-15	-	-	-	-	-	-	-	-	-	-	-
CP012565.1	GCA_001741665.1	Non-Mobilizable	-	ST16	112059	IncFIB(pKPHS1)	0	-	-	-	-	0	1	-	-	-	-	-	-	-	-	-	-	-	-	-	-	-	-	-	-	-	-	-	-	-	-	-	-
CP012566.1	GCA_001741665.1	Conjugative	MDR	ST16	127690	IncFII,IncR	14	+	100015	MOBF	+	1	1	-	-	-	-	-	-	-	arr-3	sul1	-	-	dfrA1.v1	-	-	-	-	-	-	-	-	-	-	-	-	-	-
CP012567.1	GCA_001741665.1	Conjugative	MDR	ST16	196706	IncFIB(K),IncFII	16	+	100015	MOBF	+	1	1	aac(6')-Ib-cr.v2^	-	-	-	-	-	CatB4.v1	-	-	-	-	-	OXA-1	-	-	-	-	-	-	-	-	-	-	-	-	-
CP012569.1	GCA_001741545.1	Conjugative	-	ST16	83730	IncFII(pKPX1)	0	+	100105	MOBP1	+	1	1	aac(6')-Ib;rmtF	-	-	-	-	-	-	arr-2	-	-	-	-	-	-	-	-	-	-	-	-	-	-	-	-	-	-
CP012570.1	GCA_001741545.1	Non-Mobilizable	-	ST16	111236	IncFIB(pKPHS1)	0	-	-	-	-	0	1	-	-	-	-	-	-	-	-	-	-	-	-	-	-	-	-	-	-	-	-	-	-	-	-	-	-
CP012571.1	GCA_001741545.1	Conjugative	MDR	ST16	126863	IncFII,IncR	14	+	100015	MOBF	+	1	1	-	-	-	-	-	-	-	arr-3	sul1	-	-	dfrA1.v1	-	-	-	-	-	-	-	-	-	-	-	-	-	-
CP012572.1	GCA_001741545.1	Conjugative	-	ST16	163420	IncFIB(K),IncFII	14	+	100015	MOBF	+	1	1	-	-	-	-	-	-	-	-	-	-	-	-	-	-	-	-	-	-	-	-	-	-	-	-	-	-
CP012754.1	GCA_001307175.1	Non-Mobilizable	MDR; CR	ST14	273628	IncFIB(Mar),IncHI1B	2	-	-	MOBH	+	0	1	aadA2^;aph(3')-VI;armA	-	-	qnrB1.v2^	-	mphE.v2^;msrE	-	-	sul1	-	-	dfrA12	-	-	-	-	NDM-1	-	-	-	-	-	-	-	-	-
CP012755.1	GCA_001307175.1	Non-Mobilizable	CR	ST14	6141	ColKP3	0	-	-	MOBP1	+	0	0	-	-	-	-	-	-	-	-	-	-	-	-	-	-	-	-	OXA-232	-	-	-	-	-	-	-	-	-
CP012884.1	GCA_000465975.2	Conjugative	-	ST29	194742	IncFIB(K),IncFII	18	+	100092	MOBF	+	1	1	-	-	-	-	-	-	-	-	-	-	-	-	-	-	-	-	-	-	-	-	-	-	-	-	-	-
CP012988.3	GCA_001456055.3	Conjugative	MDR	ST278	190072	FIA(pBK30683),IncFII	22	+	100015	MOBF	+	1	1	strA.v1^;strB.v1	-	-	qnrB1.v2^	-	-	-	-	sul2	tet(A).v1	-	dfrA14.v1^	TEM-1D.v1^	-	CTX-M-15	-	-	-	-	-	-	-	-	-	-	-
CP012989.1	GCA_001456055.3	Non-Mobilizable	-	ST278	134064	IncFIB(K)	0	-	-	-	-	0	0	-	-	-	-	-	-	-	-	-	-	-	-	-	-	-	-	-	-	-	-	-	-	-	-	-	-
CP012990.1	GCA_001456055.3	Non-Mobilizable	CR	ST278	46161	IncX3	0	-	-	MOBP1	+	0	1	-	-	-	-	-	-	-	-	-	-	-	-	-	-	-	-	NDM-7	-	-	-	-	-	-	-	-	-
CP012991.1	GCA_001456055.3	Mobilizable	-	ST278	3223	Col440II,ColRNAI	0	+	100147	MOBP1	+	0	0	-	-	-	-	-	-	-	-	-	-	-	-	-	-	-	-	-	-	-	-	-	-	-	-	-	-
CP012993.2	GCA_001456095.3	Conjugative	MDR	ST278	190072	FIA(pBK30683),IncFII	22	+	100015	MOBF	+	1	1	strA.v1^;strB.v1	-	-	qnrB1.v2^	-	-	-	-	sul2	tet(A).v1	-	dfrA14.v1^	TEM-1D.v1^	-	CTX-M-15	-	-	-	-	-	-	-	-	-	-	-
CP012994.1	GCA_001456095.3	Non-Mobilizable	-	ST278	107110	IncFIB(K)	0	-	-	-	-	0	0	-	-	-	-	-	-	-	-	-	-	-	-	-	-	-	-	-	-	-	-	-	-	-	-	-	-
CP012995.1	GCA_001456095.3	Non-Mobilizable	-	ST278	41072	IncX3	0	-	-	MOBP1	+	0	1	-	-	-	-	-	-	-	-	-	-	-	-	-	-	-	-	-	-	-	-	-	-	-	-	-	-
CP013321.1	GCA_001456135.1	Non-Mobilizable	-	ST941	3741	-	1	-	-	-	-	0	0	-	-	-	-	-	-	-	-	-	-	-	-	-	-	-	-	-	-	-	-	-	-	-	-	-	-
CP013323.1	GCA_001456135.1	Conjugative	-	ST941	257944	IncFIB(K),IncFII	21	+	100015	MOBF	+	1	1	-	-	-	-	-	-	-	-	-	-	-	-	-	-	-	-	-	-	-	-	-	-	-	-	-	-
CP013324.1	GCA_001456135.1	Conjugative	MDR	ST941	166486	IncA/C2	0	+	100395	MOBH	+	0	1	aac(6')-Ib'.v2^;aadA*;ant(2'')-Ia	-	-	qnrA1	-	-	-	-	sul1;sul1	-	-	-	OXA-9.v1;TEM-1D.v1^	-	SHV-7^	-	-	-	-	-	-	-	-	-	-	-
CP013325.1	GCA_001456135.1	Non-Mobilizable	CR	ST941	49565	repA	0	-	-	-	-	0	0	-	-	-	-	-	-	-	-	-	-	-	-	TEM-1D.v1^	-	-	-	KPC-2	-	-	-	-	-	-	-	-	-
CP013326.1	GCA_001456135.1	Conjugative	-	ST941	77808	IncFII(Yp)	3	+	100015	MOBF	+	1	1	aac(6')-Ib'.v2^;aadA*	-	-	-	-	-	-	-	-	-	-	-	OXA-9.v1;TEM-1D.v1^	-	-	-	-	-	-	-	-	-	-	-	-	-
CP013712.1	GCA_001482345.1	Non-Mobilizable	-	ST111	74973	-	0	-	-	-	-	0	0	-	-	-	-	-	-	-	-	-	-	-	-	-	-	-	-	-	-	-	-	-	-	-	-	-	-
CP013713.1	GCA_001482345.1	Non-Mobilizable	-	ST111	53400	IncFIB(K),IncHI1B	0	-	-	-	-	0	0	-	-	-	-	-	-	-	-	-	-	-	-	-	-	-	-	-	-	-	-	-	-	-	-	-	-
CP014005.1	GCA_001521895.1	Conjugative	MDR	ST14	101030	IncFII	18	+	100096	MOBF	+	1	1	aadA2^	-	-	-	-	-	-	-	-	-	-	dfrA12	-	-	CTX-M-15	-	-	-	-	-	-	-	-	-	-	-
CP014006.1	GCA_001521895.1	Non-Mobilizable	CR	ST14	46161	IncX3	0	-	-	MOBP1	+	0	1	-	-	-	-	-	-	-	-	-	-	-	-	-	-	-	-	NDM-5	-	-	-	-	-	-	-	-	-
CP014009.1	GCA_001530015.1	Mobilizable	Virulence	ST374	224263	IncFIB(K),IncHI1B	2	+	100998	-	-	0	2	-	-	-	-	-	-	-	-	-	-	-	-	-	-	-	-	-	1	1*	1	1	1	2	2	2	rmpA2_5-54%
CP014011.1	GCA_001529935.1	Mobilizable	Virulence	ST23	228907	IncFIB(K),IncHI1B	2	+	100998	-	-	0	2	-	-	-	-	-	-	-	-	-	-	-	-	-	-	-	-	-	1	1	1	1	1	2	3	2	rmpA2_5-54%
CP014121.1	GCA_002951635.1	Conjugative	-	ST13	200203	IncFIB(K),IncFII	20	+	100092	MOBF	+	1	1	-	-	-	-	-	-	-	-	-	tet(D)	-	-	-	-	-	-	-	-	-	-	-	-	-	-	-	-
CP014122.1	GCA_002951635.1	Non-Mobilizable	-	ST13	25882	ColRNAI,ColRNAI	0	-	-	MOBC	+	0	1	-	-	-	-	-	-	-	-	-	-	-	-	-	-	-	-	-	-	-	-	-	-	-	-	-	-
CP014124.1	GCA_002951635.1	Mobilizable	-	ST13	38302	IncR	2	+	100014	-	-	0	0	-	-	-	-	-	-	-	-	-	-	-	-	-	-	-	-	-	-	-	-	-	-	-	-	-	-
CP014125.1	GCA_002951635.1	Mobilizable	-	ST13	21714	-	1	+	100014	-	-	0	0	-	-	-	-	-	-	-	-	-	-	-	-	-	-	-	-	-	-	-	-	-	-	-	-	-	-
CP014295.1	GCA_002009075.1	Conjugative	-	ST11	137267	IncA/C2	0	+	100395	MOBH	+	1	1	-	-	-	-	-	-	-	-	sul2	tet(D)	-	-	-	-	-	-	-	-	-	-	-	-	-	-	-	-
CP014296.1	GCA_002009075.1	Conjugative	MDR	ST11	76205	-	4	+	100096	MOBF	+	1	1	-	-	-	-	-	mphA	-	arr-3	sul1*	-	-	-	-	-	-	-	-	-	-	-	-	-	-	-	-	-
CP014297.1	GCA_002009075.1	Non-Mobilizable	MDR; CR	ST11	90274	IncFIB(pB171),IncFII(Yp)	0	-	-	MOBF	+	0	1	aac(6')-Ib-cr.v2;rmtC	-	-	-	-	mphA	catB3.v2	arr-3	sul1*;sul1*	-	-	-	OXA-1	-	-	-	NDM-1	-	-	-	-	-	-	-	-	-
CP014298.1	GCA_002009075.1	Conjugative	MDR	ST11	70438	IncL/M	4	+	100105	MOBP1	+	1	1	aac(6')-Ib-cr.v2	-	-	-	-	-	CatB4.v1	-	-	-	-	-	-	-	CTX-M-3	-	-	-	-	-	-	-	-	-	-	-
CP014299.1	GCA_002009075.1	Mobilizable	MDR	ST11	39287	IncR	0	+	100014	-	+	0	0	aac(6')-Ib-cr.v2;aph3-Ia.v1^	-	-	-	-	mphA	catB3.v2	arr-3	sul1	-	-	-	OXA-1	-	-	-	-	-	-	-	-	-	-	-	-	-
CP014300.1	GCA_002009075.1	Mobilizable	-	ST11	4744	Col440I,Col440II	0	+	100147	MOBP1	+	0	0	-	-	-	-	-	-	-	-	-	-	-	-	-	-	-	-	-	-	-	-	-	-	-	-	-	-
CP014305.2	GCA_001456095.3	Mobilizable	-	ST278	3223	Col440II,ColRNAI	0	+	100147	MOBP1	+	0	0	-	-	-	-	-	-	-	-	-	-	-	-	-	-	-	-	-	-	-	-	-	-	-	-	-	-
CP014648.1	GCA_001675125.1	Non-Mobilizable	MDR	ST258	40448	ColRNAI	0	-	-	MOBC	+	0	1	aac(6')-Ib'.v1;aadA2^;aph3-Ia.v1^	-	-	-	-	mphA;mphA	-	-	sul1	-	-	dfrA12	-	-	-	-	-	-	-	-	-	-	-	-	-	-
CP014649.1	GCA_001675125.1	Non-Mobilizable	-	ST258	133484	IncFIB(K)	25	-	-	-	-	0	0	-	-	-	-	-	-	-	-	-	-	-	-	-	-	-	-	-	-	-	-	-	-	-	-	-	-
CP014650.1	GCA_001675125.1	Conjugative	CR	ST258	113639	IncFIB(pQil),IncFII	11	+	100092	MOBF	+	1	1	-	-	-	-	-	-	-	-	-	-	-	-	TEM-1D.v1^	-	-	-	KPC-3	-	-	-	-	-	-	-	-	-
CP014756.1	GCA_001648215.1	Non-Mobilizable	-	ST147	121030	IncFIB(pKPHS1)	0	-	-	-	-	0	1	-	-	-	-	-	-	-	-	-	-	-	-	-	-	-	-	-	-	-	-	-	-	-	-	-	-
CP014757.1	GCA_001648215.1	Non-Mobilizable	MDR; CR	ST147	54064	IncFIB(pQil)	0	-	-	-	-	0	0	aac(6')-Ib-cr.v2;aph(3')-VI	-	-	qnrS1	-	-	catB3.v2	arr-3	sul1	-	-	-	OXA-1	-	CTX-M-15	-	NDM-1	-	-	-	-	-	-	-	-	-
CP014758.1	GCA_001648215.1	Mobilizable	-	ST147	38384	IncR	0	+	100014	-	-	0	0	aac(6')-Ib'.v1;aadA*	-	-	-	-	-	-	-	-	-	-	-	OXA-9.v1;TEM-1D.v1^	-	-	-	-	-	-	-	-	-	-	-	-	-
CP014763.1	GCA_001663295.1	Non-Mobilizable	-	ST37	284894	IncFIB(K)	3	-	-	-	-	0	0	-	-	-	-	-	-	-	-	-	-	-	-	-	-	-	-	-	-	-	-	-	-	-	-	-	-
CP014764.1	GCA_001663295.1	Non-Mobilizable	-	ST37	36707	-	0	-	-	MOBP1	+	1	1	-	-	-	-	-	-	-	-	-	-	-	-	-	-	-	-	-	-	-	-	-	-	-	-	-	-
CP014765.1	GCA_001663295.1	Conjugative	CR	ST37	106559	IncFII	16	+	100092	MOBF	+	1	1	-	-	-	-	-	-	-	-	-	-	-	-	-	-	-	-	KPC-3	-	-	-	-	-	-	-	-	-
CP015026.1	GCA_001663435.1	Non-Mobilizable	-	ST273	170926	IncFIB(K),IncHI1B	0	-	-	-	-	0	0	strA.v1;strB.v1	-	-	-	-	-	-	-	sul2	-	-	-	-	-	-	-	-	-	-	-	-	-	-	-	-	-
CP015131.1	GCA_001663455.1	Conjugative	-	ST2623	142858	Col156,IncFIB(AP001918),IncFII(29)	3	+	100096	MOBF	+	1	1	-	-	-	-	-	mphA;mphA;mphA	-	-	-	tet(B).v2*	-	-	-	-	-	-	-	-	-	-	-	-	-	-	-	-
CP015132.1	GCA_001663455.1	Conjugative	-	ST2623	224457	IncFIB(K),IncFII	19	+	100092	MOBF	+	1	1	-	-	-	-	-	-	-	-	-	-	-	-	-	-	-	-	-	-	-	-	-	-	-	-	-	-
CP015133.1	GCA_001663455.1	Non-Mobilizable	-	ST2623	26450	-	0	-	-	-	-	0	0	-	-	-	-	-	-	-	-	-	-	-	-	-	-	-	-	-	-	-	-	-	-	-	-	-	-
CP015135.1	GCA_001936035.1	Conjugative	-	ST505	158741	IncFIB(K),IncFII	18	+	100092	MOBF	+	1	1	-	-	-	-	-	-	-	-	-	-	-	-	-	-	-	-	-	-	-	-	-	-	-	-	-	-
CP015383.1	GCA_001952875.1	Non-Mobilizable	MDR	ST392	182846	IncFIB(K),IncFII	18	-	-	MOBF	+	1	1	aac(3)-IIa.v1^;aac(6')-Ib-cr.v2	-	-	qnrB1.v2^	-	-	-	-	-	tet(A).v1	-	dfrA14.v1^	OXA-1	-	-	-	-	-	-	-	-	-	-	-	-	-
CP015384.1	GCA_001952875.1	Non-Mobilizable	-	ST392	15100	ColRNAI	0	-	-	MOBC	+	0	1	aac(6')-Ib'.v1	-	-	-	-	-	-	-	-	-	-	-	-	-	-	-	-	-	-	-	-	-	-	-	-	-
CP015386.1	GCA_001952895.1	Conjugative	MDR	ST340	199497	IncFIB(K),IncFII	21	+	100092	MOBF	+	1	1	aadA2^;aph3-Ia.v1^	-	-	-	-	mphA	-	-	sul1	-	-	dfrA12	-	-	-	-	-	-	-	-	-	-	-	-	-	-
CP015387.1	GCA_001952895.1	Conjugative	MDR; CR	ST340	139933	FIA(pBK30683),FII(pBK30683)	6	+	100096	MOBF	+	1	1	aac(6')-Ib'.v2^;aadA*;strA.v1^;strB.v1	-	-	-	-	-	-	-	sul2	-	-	dfrA14.v1^	OXA-9.v1;TEM-1D.v1^	-	-	-	KPC-3	-	-	-	-	-	-	-	-	-
CP015388.1	GCA_001952895.1	Conjugative	MDR	ST340	89067	IncFII	3	+	100015	MOBF	+	1	1	aac(6')-Ib-cr.v2	-	-	-	-	-	CatB4.v1	-	-	tet(A).v1*	-	-	OXA-1;TEM-1D.v1^	-	CTX-M-15	-	-	-	-	-	-	-	-	-	-	-
CP015389.1	GCA_001952895.1	Mobilizable	-	ST340	53300	IncN	0	+	100014	MOBF	+	0	1	-	-	-	-	-	-	-	-	-	-	-	-	-	-	-	-	-	-	-	-	-	-	-	-	-	-
CP015390.1	GCA_001952895.1	Non-Mobilizable	-	ST340	39432	repA	0	-	-	-	-	1	1	-	-	-	-	-	-	-	-	-	-	-	-	-	-	-	-	-	-	-	-	-	-	-	-	-	-
CP015391.1	GCA_001952895.1	Non-Mobilizable	-	ST340	11090	ColRNAI	0	-	-	MOBC	+	0	1	-	-	-	-	-	-	-	-	-	-	-	-	-	-	-	-	-	-	-	-	-	-	-	-	-	-
CP015393.1	GCA_001952915.1	Conjugative	-	ST258	202696	IncFIB(K),IncFII	20	+	100092	MOBF	+	1	1	-	-	-	-	-	mphA	catA1^	-	-	-	-	-	-	-	-	-	-	-	-	-	-	-	-	-	-	-
CP015394.1	GCA_001952915.1	Conjugative	MDR	ST258	154343	IncA/C2	0	+	100395	MOBH	+	1	1	aac(3)-IIa.v1;aac(6')-Ib3^	-	-	-	-	-	-	-	sul1;sul1	-	-	-	OXA-2;TEM-1D.v1^	-	CTX-M-2	-	-	-	-	-	-	-	-	-	-	-
CP015395.1	GCA_001952915.1	Conjugative	CR	ST258	116419	IncFIB(pQil),IncFII	13	+	100092	MOBF	+	1	1	-	-	-	-	-	-	-	-	-	-	-	-	TEM-1D.v1^	-	-	-	KPC-2	-	-	-	-	-	-	-	-	-
CP015396.1	GCA_001952915.1	Non-Mobilizable	-	ST258	110092	ColRNAI,IncFIA(HI1),IncFII	12	-	-	MOBF	+	1	1	aac(6')-Ib'.v1	-	-	-	-	-	-	-	-	-	-	-	-	-	-	-	-	-	-	-	-	-	-	-	-	-
CP015397.1	GCA_001952915.1	Non-Mobilizable	-	ST258	9456	ColRNAI	1	-	-	-	-	0	0	aac(6')-Ib'.v1	-	-	-	-	-	-	-	-	-	-	-	-	-	-	-	-	-	-	-	-	-	-	-	-	-
CP015501.1	GCA_001644765.1	Non-Mobilizable	-	ST147	281190	IncFIB(Mar),IncHI1B	1	-	-	MOBH	+	1	1	-	-	-	-	-	-	-	-	-	-	-	-	-	-	-	-	-	-	-	-	-	-	-	-	-	-
CP015502.1	GCA_001644765.1	Non-Mobilizable	-	ST147	140874	IncFII(pKPX1)	2	-	-	MOBP1	+	1	1	-	-	-	qnrB1.v2^	-	-	-	-	-	-	-	dfrA14.v1^	-	-	-	-	-	-	-	-	-	-	-	-	-	-
CP015503.1	GCA_001644765.1	Conjugative	-	ST147	84941	IncFII	3	+	100015	MOBF	+	1	1	aac(6')-Ib;aadA2^;rmtF	-	-	-	-	-	-	-	-	-	-	dfrA12	-	-	-	-	-	-	-	-	-	-	-	-	-	-
CP015504.1	GCA_001644765.1	Non-Mobilizable	-	ST147	56230	-	0	-	-	-	-	0	0	-	-	-	-	-	-	-	-	-	-	-	-	-	-	-	-	-	-	-	-	-	-	-	-	-	-
CP015505.1	GCA_001644765.1	Conjugative	-	ST147	34611	-	0	+	100010	MOBF	+	1	1	-	-	-	-	-	-	-	-	-	-	-	-	-	-	-	-	-	-	-	-	-	-	-	-	-	-
CP015754.1	GCA_001646625.1	Conjugative	-	ST1536	165275	IncFIA(HI1),IncFIB(K),IncFII	7	+	100092	MOBF	+	1	1	-	-	-	-	-	-	-	-	-	-	-	-	-	-	-	-	-	-	-	-	-	-	-	-	-	-
CP015755.1	GCA_001646625.1	Non-Mobilizable	-	ST1536	109349	IncFIB(pKPHS1)	0	-	-	-	-	0	1	-	-	-	-	-	-	-	-	-	-	-	-	-	-	-	-	-	-	-	-	-	-	-	-	-	-
CP015823.1	GCA_001705385.1	Conjugative	MDR	ST512	205221	IncFIB(K),IncFII	15	+	100092	MOBF	+	1	1	aadA2^;aph3-Ia.v1^	-	-	-	-	mphA	catA1^	-	sul1	-	-	dfrA12	-	-	-	-	-	-	-	-	-	-	-	-	-	-
CP015824.1	GCA_001705385.1	Non-Mobilizable	CR	ST512	103147	IncFIB(pQil),IncFII	15	-	-	MOBF	+	1	1	-	-	-	-	-	-	-	-	-	-	-	-	-	-	-	-	KPC-3	-	-	-	-	-	-	-	-	-
CP015825.1	GCA_001705385.1	Non-Mobilizable	-	ST512	43322	IncX3	0	-	-	MOBP1	+	1	1	-	-	-	-	-	-	-	-	-	-	-	-	-	-	-	-	-	-	-	-	-	-	-	-	-	-
CP015991.1	GCA_001663195.1	Mobilizable	MDR; CR	ST15	76251	IncR,IncR	0	+	100014	-	-	0	0	aac(6')-Ib-cr.v2^;aadA16*	-	-	qnrA3^	-	mphA	catB3.v2	arr-3	sul1	-	-	dfrA27	OXA-1	-	-	-	KPC-2	-	-	-	-	-	-	-	-	-
CP016160.1	GCA_001676825.1	Conjugative	-	ST1536	165276	IncFIA(HI1),IncFIB(K),IncFII	7	+	100092	MOBF	+	1	1	-	-	-	-	-	-	-	-	-	-	-	-	-	-	-	-	-	-	-	-	-	-	-	-	-	-
CP016161.1	GCA_001676825.1	Non-Mobilizable	-	ST1536	109349	IncFIB(pKPHS1)	0	-	-	-	-	0	1	-	-	-	-	-	-	-	-	-	-	-	-	-	-	-	-	-	-	-	-	-	-	-	-	-	-
CP016810.1	GCA_001704235.1	Conjugative	MDR	ST34	307743	IncFIB(K),IncFIB(pQil),IncFII	26	+	100014	MOBF	+	1	1	aac(6')-Ib-cr.v2;aadA^;strA.v1*;strB.v1*	-	-	-	-	-	-	-	sul1;sul2*	-	-	dfrA14.v1^	-	-	-	-	-	-	-	-	-	-	-	-	-	-
CP016812.1	GCA_001704235.1	Mobilizable	MDR	ST34	65887	Col440II,ColRNAI,IncFII,IncR	0	+	100147	MOBF	+	0	0	-	-	-	-	-	ereA2*	catA1*	arr-2	-	tet(A).v1	-	-	-	-	-	-	-	-	-	-	-	-	-	-	-	-
CP016815.1	GCA_001708225.1	Mobilizable	-	ST23	212770	IncFIB(K),IncHI1B	2	+	100998	-	-	0	2	-	-	-	-	-	-	-	-	-	-	-	-	-	-	-	-	-	1	1	1	1	1	5-54%	2	2	rmpA2_5-54%
CP016919.1	GCA_001709275.1	Mobilizable	MDR	ST14	70830	IncFIA(HI1),IncR	1	+	100014	-	-	0	0	aac(3)-IId^;aac(6')-Ib'.v1;aadA*;aadA*;strA.v1*;strB.v1*	-	-	-	-	ereA2*	cmlA5	arr-2	sul1*;sul2	-	-	-	OXA-9.v1;TEM-1D.v1^	-	CTX-M-15	-	-	-	-	-	-	-	-	-	-	-
CP016920.1	GCA_001709275.1	Non-Mobilizable	CR	ST14	6139	ColKP3	0	-	-	MOBP1	+	0	0	-	-	-	-	-	-	-	-	-	-	-	-	-	-	-	-	OXA-232	-	-	-	-	-	-	-	-	-
CP016921.1	GCA_001709275.1	Non-Mobilizable	MDR; CR	ST14	283369	IncFIB(Mar),IncHI1B	2	-	-	MOBH	+	0	1	aac(6')-Ib-cr.v2;aadA2^;aph(3')-VI;armA	-	-	qnrB1.v2^	-	mphE.v2^;msrE	CatB4.v1	-	sul1	-	-	dfrA12;dfrA14.v1^	OXA-1	-	-	-	NDM-1	-	-	-	-	-	-	-	-	-
CP016922.1	GCA_001709275.1	Non-Mobilizable	-	ST14	103694	IncFIB(K)	18	-	-	MOBF	+	1	1	-	-	-	-	-	-	-	-	-	-	-	-	-	-	-	-	-	-	-	-	-	-	-	-	-	-
CP016924.1	GCA_001709295.1	Non-Mobilizable	-	ST14	111539	IncFIB(pKPHS1)	0	-	-	-	-	0	1	-	-	-	-	-	-	-	-	-	-	-	-	-	-	-	-	-	-	-	-	-	-	-	-	-	-
CP016925.1	GCA_001709295.1	Non-Mobilizable	MDR	ST14	63291	-	1	-	-	-	-	0	0	strA.v1^;strB.v1	-	-	qnrB1.v2^	-	-	-	-	sul2	tet(A).v1	-	dfrA14.v1^	TEM-1D.v1^	-	CTX-M-15	-	-	-	-	-	-	-	-	-	-	-
CP016927.1	GCA_001709295.1	Conjugative	MDR; CR	ST14	72093	IncL/M(pOXA-48)	6	+	100105	MOBP1	+	0	1	aph(3')-VI*;strA.v1;strA.v1;strB.v1	-	-	-	-	-	-	-	-	-	-	-	-	-	CTX-M-14^	-	OXA-48	-	-	-	-	-	-	-	-	-
CP017778.1	GCA_016864395.1	Conjugative	MDR	ST15	225961	IncA/C2,IncFIB(pKPHS1)	0	+	100395	MOBH	+	0	1	aac(6')-Ib4*	-	-	qnrB2.v1^	-	erm(42)*	-	-	sul1;sul2	-	-	-	-	-	-	-	-	-	-	-	-	-	-	-	-	-
CP017779.1	GCA_016864395.1	Conjugative	MDR	ST15	173923	FII(pBK30683)	21	+	100041	MOBF	+	1	1	aac(3)-IId^;aadA^	-	-	qnrS1	-	-	-	-	-	tet(D)	-	-	TEM-1D.v1^	-	-	-	-	-	-	-	-	-	-	-	-	-
CP017935.1	GCA_001870165.1	Non-Mobilizable	MDR	ST45	89621	IncR	13	-	-	-	-	0	0	aadA1.v1^	-	-	-	-	-	-	-	sul1	-	-	dfrA1.v2	-	-	-	-	-	-	-	-	-	-	-	-	-	-
CP017936.1	GCA_001870165.1	Conjugative	MDR	ST45	76186	IncL/M(pMU407)	6	+	100105	MOBP1	+	1	1	aac(6')-Ib-cr.v2	-	-	-	-	-	catB3.v2	arr-3	sul1	-	-	-	OXA-1	-	SHV-30	-	-	-	-	-	-	-	-	-	-	-
CP017937.1	GCA_001870165.1	Non-Mobilizable	CR	ST45	43621	repA	0	-	-	-	-	0	0	-	-	-	-	-	-	-	-	-	-	-	-	TEM-1D.v1^	-	-	-	KPC-2	-	-	-	-	-	-	-	-	-
CP017986.1	GCA_001956965.1	Non-Mobilizable	-	ST147	244706	IncFIB(Mar),IncHI1B	3	-	-	MOBH	+	0	1	-	-	-	-	-	-	-	-	-	-	-	-	-	-	-	-	-	-	-	-	-	-	-	-	-	-
CP017987.1	GCA_001956965.1	Conjugative	MDR; CR	ST147	117168	IncA/C2	0	+	100395	MOBH	+	0	1	aac(6')-Ib3^;strA.v1;strB.v1	-	-	-	-	-	floR.v2*	-	sul1;sul2	tet(A).v2	-	-	-	-	-	-	OXA-48	-	-	-	-	-	-	-	-	-
CP017988.1	GCA_001956965.1	Non-Mobilizable	-	ST147	73221	-	0	-	-	-	-	0	0	-	-	-	-	-	-	-	-	-	-	-	-	-	-	-	-	-	-	-	-	-	-	-	-	-	-
CP017989.1	GCA_001956965.1	Mobilizable	MDR	ST147	61011	IncR	0	+	100014	-	-	0	0	strA.v1;strB.v1	-	-	qnrS1	-	-	-	-	-	tet(A).v1	-	dfrA1.v1	TEM-1D.v1^	-	CTX-M-15	-	-	-	-	-	-	-	-	-	-	-
CP018313.1	GCA_001885255.2	Non-Mobilizable	-	ST147	245975	IncFIB(Mar),IncHI1B	3	-	-	MOBH	+	1	1	-	-	-	-	-	-	-	-	-	-	-	-	-	-	-	-	-	-	-	-	-	-	-	-	-	-
CP018314.1	GCA_001885255.2	Non-Mobilizable	-	ST147	68601	-	0	-	-	-	-	0	0	-	-	-	-	-	-	-	-	-	-	-	-	-	-	-	-	-	-	-	-	-	-	-	-	-	-
CP018315.1	GCA_001885255.2	Conjugative	CR	ST147	63587	IncL/M(pOXA-48)	9	+	100105	MOBP1	+	0	1	-	-	-	-	-	-	-	-	-	-	-	-	-	-	-	-	OXA-48	-	-	-	-	-	-	-	-	-
CP018316.1	GCA_001885255.2	Mobilizable	MDR	ST147	61012	IncR	0	+	100014	-	-	0	0	strA.v1;strB.v1	-	-	qnrS1	-	-	-	-	-	tet(A).v1	-	dfrA1.v1	TEM-1D.v1^	-	CTX-M-15	-	-	-	-	-	-	-	-	-	-	-
CP018317.1	GCA_001885255.2	Non-Mobilizable	-	ST147	4249	Col440I,ColpVC	0	-	-	-	-	0	0	-	-	-	-	-	-	-	-	-	-	-	-	-	-	-	-	-	-	-	-	-	-	-	-	-	-
CP018318.1	GCA_001885255.2	Conjugative	MDR	ST147	96082	IncA/C2	0	+	100395	MOBH	+	0	1	aac(6')-Ib3^;strA.v1;strB.v1	-	-	-	-	-	floR.v2*	-	sul1;sul2	tet(A).v2	-	-	-	-	-	-	-	-	-	-	-	-	-	-	-	-
CP018338.1	GCA_001902335.1	Mobilizable	-	ST23	202175	IncFIB(K)	2	+	100998	-	-	0	2	-	-	-	-	-	-	-	-	-	-	-	-	-	-	-	-	-	1	1	1	1	1	5-54%	28*-58%	2	rmpA2_8*-60%
CP018339.1	GCA_001902335.1	Non-Mobilizable	-	ST23	204862	IncFIB(Mar)	3	-	-	MOBH	+	1	1	-	-	-	-	-	-	-	-	-	-	-	-	-	-	-	-	-	-	-	-	-	-	-	-	-	-
CP018340.1	GCA_001902335.1	Conjugative	-	ST23	81939	IncFIA(HI1),IncFII	21	+	100096	MOBF	+	1	1	-	-	-	-	-	-	-	-	-	-	-	-	-	-	-	-	-	-	-	-	-	-	-	-	-	-
CP018341.1	GCA_001902335.1	Conjugative	MDR	ST23	81641	IncFII(pCRY)	0	+	100105	MOBP1	+	1	1	-	-	-	qnrS1	-	-	catII.2*	-	sul2	tet(A).v1	-	-	LAP-2	-	-	-	-	-	-	-	-	-	-	-	-	-
CP018342.1	GCA_001902335.1	Conjugative	CR	ST23	63588	IncL/M(pOXA-48)	9	+	100105	MOBP1	+	1	1	-	-	-	-	-	-	-	-	-	-	-	-	-	-	-	-	OXA-48	-	-	-	-	-	-	-	-	-
CP018343.1	GCA_001902335.1	Mobilizable	MDR	ST23	57266	IncFII	2	+	100015	-	-	0	0	aac(3)-IIa.v1*;aac(6')-Ib-cr.v2	-	-	-	-	-	CatB4.v1	-	-	-	-	-	OXA-1	-	-	-	-	-	-	-	-	-	-	-	-	-
CP018348.1	GCA_001902535.1	Non-Mobilizable	-	ST340	9294	ColRNAI	0	-	-	MOBC	+	0	1	-	-	-	-	-	-	-	-	-	-	-	-	-	-	-	-	-	-	-	-	-	-	-	-	-	-
CP018350.1	GCA_001902535.1	Mobilizable	-	ST340	66920	IncR	0	+	100014	-	-	0	0	aadA2;aadA^;aph3-Ia.v1^	-	-	-	-	mphA	cmlA1*	-	sul3	-	-	-	-	-	-	-	-	-	-	-	-	-	-	-	-	-
CP018351.1	GCA_001902535.1	Non-Mobilizable	MDR	ST340	184940	IncFIB(K),IncFII	20	-	-	MOBF	+	0	1	-	-	-	-	-	-	-	-	-	-	-	-	-	-	-	-	-	-	-	-	-	-	-	-	-	-
CP018353.1	GCA_001902255.1	Non-Mobilizable	-	ST258	13841	ColRNAI	0	-	-	-	-	0	1	aac(6')-Ib'.v1	-	-	-	-	-	-	-	-	-	-	-	-	-	-	-	-	-	-	-	-	-	-	-	-	-
CP018354.1	GCA_001902255.1	Mobilizable	MDR	ST258	45742	IncR	0	+	100014	-	-	0	0	aac(6')-Ib'.v1;aadA2;aadA^;aph(4)-Ia	-	-	-	-	-	cmlA1*	-	sul3	-	-	-	-	-	-	-	-	-	-	-	-	-	-	-	-	-
CP018355.1	GCA_001902255.1	Conjugative	MDR	ST258	207543	IncFIB(K),IncFII	20	+	100092	MOBF	+	1	1	aadA2^;aph3-Ia.v1^	-	-	-	-	mphA	catA1^	-	sul1	-	-	dfrA12	-	-	-	-	-	-	-	-	-	-	-	-	-	-
CP018365.1	GCA_001902355.1	Conjugative	MDR	ST395	260772	IncFIB(K),IncFII,IncR	21	+	100014	MOBF	+	1	1	aac(3)-IIa.v1^;aac(6')-Ib-cr.v2;aadA2^	-	-	-	-	mphA	CatB4.v1;catA1^	-	sul1;sul1	tet(A).v1	-	dfrA1.v1	OXA-1	-	CTX-M-15	-	-	-	-	-	-	-	-	-	-	-
CP018366.1	GCA_001902355.1	Conjugative	MDR; CR	ST395	94434	IncFIB(pB171),IncFII(Yp)	4	+	100096	MOBF	+	1	1	rmtC	-	-	-	-	-	-	-	sul1*	-	-	-	-	-	-	-	NDM-1	-	-	-	-	-	-	-	-	-
CP018423.1	GCA_001902215.1	Non-Mobilizable	-	ST258	45288	IncX3	0	-	-	MOBP1	+	1	1	-	-	-	-	-	-	-	-	-	-	-	-	-	-	SHV-12^	-	-	-	-	-	-	-	-	-	-	-
CP018424.1	GCA_001902215.1	Conjugative	MDR	ST258	208225	IncFIB(K),IncFII	20	+	100092	MOBF	+	1	1	aadA2^;aph3-Ia.v1^	-	-	-	-	mphA	catA1^	-	sul1	-	-	dfrA12	-	-	-	-	-	-	-	-	-	-	-	-	-	-
CP018425.1	GCA_001902215.1	Non-Mobilizable	-	ST258	15270	ColRNAI	0	-	-	MOBC	+	0	1	aac(6')-Ib'.v1	-	-	-	-	-	-	-	-	-	-	-	-	-	-	-	-	-	-	-	-	-	-	-	-	-
CP018426.1	GCA_001902215.1	Non-Mobilizable	CR	ST258	52058	repA	0	-	-	-	-	0	0	-	-	-	qnrS1	-	-	-	-	-	-	-	-	-	-	-	-	KPC-2	-	-	-	-	-	-	-	-	-
CP018429.1	GCA_001902195.1	Non-Mobilizable	-	ST258	45288	IncX3	0	-	-	MOBP1	+	1	1	-	-	-	-	-	-	-	-	-	-	-	-	-	-	SHV-12^	-	-	-	-	-	-	-	-	-	-	-
CP018430.1	GCA_001902195.1	Conjugative	MDR	ST258	208225	IncFIB(K),IncFII	20	+	100092	MOBF	+	1	1	aadA2^;aph3-Ia.v1^	-	-	-	-	mphA	catA1^	-	sul1	-	-	dfrA12	-	-	-	-	-	-	-	-	-	-	-	-	-	-
CP018431.1	GCA_001902195.1	Non-Mobilizable	-	ST258	18890	ColRNAI	0	-	-	MOBC	+	0	1	aac(6')-Ib'.v1	-	-	-	-	-	-	-	-	-	-	-	-	-	-	-	-	-	-	-	-	-	-	-	-	-
CP018432.1	GCA_001902195.1	Non-Mobilizable	CR	ST258	52059	repA	0	-	-	-	-	0	0	-	-	-	qnrS1	-	-	-	-	-	-	-	-	-	-	-	-	KPC-2	-	-	-	-	-	-	-	-	-
CP018433.1	GCA_001902235.1	Non-Mobilizable	-	ST258	15273	ColRNAI	0	-	-	MOBC	+	0	1	aac(6')-Ib'.v1	-	-	-	-	-	-	-	-	-	-	-	-	-	-	-	-	-	-	-	-	-	-	-	-	-
CP018434.1	GCA_001902235.1	Conjugative	MDR	ST258	208225	IncFIB(K),IncFII	20	+	100092	MOBF	+	1	1	aadA2^;aph3-Ia.v1^	-	-	-	-	mphA	catA1^	-	sul1	-	-	dfrA12	-	-	-	-	-	-	-	-	-	-	-	-	-	-
CP018435.1	GCA_001902235.1	Non-Mobilizable	-	ST258	45289	IncX3	0	-	-	MOBP1	+	1	1	-	-	-	-	-	-	-	-	-	-	-	-	-	-	SHV-12	-	-	-	-	-	-	-	-	-	-	-
CP018436.1	GCA_001902235.1	Non-Mobilizable	CR	ST258	52058	repA	0	-	-	-	-	0	0	-	-	-	qnrS1	-	-	-	-	-	-	-	-	-	-	-	-	KPC-2	-	-	-	-	-	-	-	-	-
CP018439.1	GCA_001902415.1	Non-Mobilizable	-	ST11	1933	ColpVC	0	-	-	-	-	0	0	-	-	-	-	-	-	-	-	-	-	-	-	-	-	-	-	-	-	-	-	-	-	-	-	-	-
CP018440.1	GCA_001902415.1	Non-Mobilizable	-	ST11	4510	Col440I	0	-	-	-	-	0	0	-	-	-	-	-	-	-	-	-	-	-	-	-	-	-	-	-	-	-	-	-	-	-	-	-	-
CP018441.1	GCA_001902415.1	Conjugative	MDR	ST11	180027	IncFIB(K),IncFII	20	+	100092	MOBF	+	1	1	aac(3)-IIa.v1^;aac(6')-Ib-cr.v2;aph3-Ia.v1^	-	-	-	-	-	CatB4.v1	-	-	-	-	dfrA14.v1^	OXA-1	-	CTX-M-15	-	-	-	-	-	-	-	-	-	-	-
CP018442.1	GCA_001902415.1	Mobilizable	MDR	ST11	34374	IncN	0	+	100014	MOBF	+	0	1	aadA2^	-	-	-	-	mphA	-	-	sul1	-	-	dfrA12	-	-	-	-	-	-	-	-	-	-	-	-	-	-
CP018443.1	GCA_001902415.1	Non-Mobilizable	CR	ST11	50611	IncL/M(pOXA-48)	9	-	-	-	-	1	1	-	-	-	-	-	-	-	-	-	-	-	-	-	-	-	-	OXA-48	-	-	-	-	-	-	-	-	-
CP018444.1	GCA_001902415.1	Mobilizable	-	ST11	5234	Col440I,Col440II	0	+	100147	MOBP1	+	0	0	-	-	-	-	-	-	-	-	-	-	-	-	-	-	-	-	-	-	-	-	-	-	-	-	-	-
CP018445.1	GCA_001902415.1	Non-Mobilizable	-	ST11	9294	ColRNAI	0	-	-	MOBC	+	0	1	-	-	-	-	-	-	-	-	-	-	-	-	-	-	-	-	-	-	-	-	-	-	-	-	-	-
CP018446.1	GCA_001902415.1	Non-Mobilizable	-	ST11	3559	Col440I	0	-	-	-	-	0	0	-	-	-	-	-	-	-	-	-	-	-	-	-	-	-	-	-	-	-	-	-	-	-	-	-	-
CP018448.1	GCA_001902435.1	Mobilizable	MDR	ST101	90685	IncFIA(HI1),IncR	1	+	100014	-	-	0	0	aac(3)-IIa.v1^;aac(6')-Ib'.v1;aadA*;aadA2;aadA^	-	-	-	-	mphA	cmlA1*;floR.v1*	-	sul3	tet(D)	-	dfrA14.v1^	OXA-9.v1;TEM-1D.v1^;TEM-1D.v1^	-	-	-	-	-	-	-	-	-	-	-	-	-
CP018449.1	GCA_001902435.1	Mobilizable	MDR; CR	ST101	67101	IncL/M(pMU407)	6	+	100105	MOBP1	+	1	0	aph(3')-VI*;strA.v1;strA.v1	-	-	-	-	-	-	-	-	-	-	-	-	-	CTX-M-14^	-	OXA-48	-	-	-	-	-	-	-	-	-
CP018451.1	GCA_001902515.1	Mobilizable	MDR	ST101	90684	IncFIA(HI1),IncR	1	+	100014	-	-	0	0	aac(3)-IIa.v1^;aac(6')-Ib'.v1;aadA*;aadA2;aadA^	-	-	-	-	mphA	cmlA1*;floR.v1*	-	sul3	tet(D)	-	dfrA14.v1^	OXA-9.v1;TEM-1D.v1^;TEM-1D.v1^	-	-	-	-	-	-	-	-	-	-	-	-	-
CP018452.1	GCA_001902515.1	Mobilizable	MDR; CR	ST101	67100	IncL/M(pMU407)	6	+	100105	MOBP1	+	1	0	aph(3')-VI*;strA.v1;strA.v1	-	-	-	-	-	-	-	-	-	-	-	-	-	CTX-M-14^	-	OXA-48	-	-	-	-	-	-	-	-	-
CP018453.1	GCA_001902515.1	Mobilizable	-	ST101	4075	Col440II	0	+	100147	MOBP1	+	0	0	-	-	-	-	-	-	-	-	-	-	-	-	-	-	-	-	-	-	-	-	-	-	-	-	-	-
CP018455.1	GCA_001902475.1	Conjugative	MDR; CR	ST11	162552	IncFII(pHN7A8),IncR	17	+	100096	MOBF	+	1	1	rmtB	-	-	-	-	-	-	-	-	-	-	-	TEM-1D.v1^	-	CTX-M-65;SHV-12	-	KPC-2	-	-	-	-	-	-	-	-	-
CP018665.1	GCA_001908515.1	Non-Mobilizable	-	ST244	2781	Col440I	1	-	-	-	-	0	0	-	-	-	-	-	-	-	-	-	-	-	-	-	-	-	-	-	-	-	-	-	-	-	-	-	-
CP018666.1	GCA_001908515.1	Mobilizable	-	ST244	3223	Col440II,ColRNAI	0	+	100147	MOBP1	+	0	0	-	-	-	-	-	-	-	-	-	-	-	-	-	-	-	-	-	-	-	-	-	-	-	-	-	-
CP018667.1	GCA_001908515.1	Non-Mobilizable	-	ST244	5566	-	0	-	-	-	-	0	0	-	-	-	-	-	-	-	-	-	-	-	-	-	-	-	-	-	-	-	-	-	-	-	-	-	-
CP018668.1	GCA_001908515.1	Non-Mobilizable	CR	ST244	43621	repA	0	-	-	-	-	0	0	-	-	-	-	-	-	-	-	-	-	-	-	TEM-1D.v1^	-	-	-	KPC-2	-	-	-	-	-	-	-	-	-
CP018669.1	GCA_001908515.1	Conjugative	MDR; CR	ST244	88688	IncL/M(pMU407)	6	+	100105	MOBP1	+	0	1	aadA2^	-	-	-	-	mphA	-	-	sul1	-	-	dfrA12	-	-	SHV-7^	-	KPC-2	-	-	-	-	-	-	-	-	-
CP018670.1	GCA_001908515.1	Non-Mobilizable	-	ST244	183432	IncFIA(HI1),IncFII	10	-	-	MOBF	+	1	1	-	-	-	-	-	-	-	-	-	-	-	-	-	-	-	-	-	-	-	-	-	-	-	-	-	-
CP018672.1	GCA_001908715.1	Non-Mobilizable	-	ST340	9294	ColRNAI	0	-	-	MOBC	+	0	1	-	-	-	-	-	-	-	-	-	-	-	-	-	-	-	-	-	-	-	-	-	-	-	-	-	-
CP018674.1	GCA_001908715.1	Conjugative	-	ST340	70606	IncFII(pKPX1)	1	+	100105	MOBP1	+	1	1	-	-	-	-	-	-	-	-	-	-	-	-	-	-	-	-	-	-	-	-	-	-	-	-	-	-
CP018675.1	GCA_001908715.1	Non-Mobilizable	-	ST340	181436	IncFIB(K),IncFII	21	-	-	MOBF	+	0	1	aac(3)-IV;aph(4)-Ia*	-	-	-	-	-	-	-	sul1	-	-	-	-	-	-	-	KPC-4	-	-	-	-	-	-	-	-	-
CP018687.1	GCA_001908595.1	Non-Mobilizable	-	ST147	246757	IncFIB(Mar),IncHI1B	3	-	-	MOBH	+	1	1	-	-	-	-	-	-	-	-	-	-	-	-	-	-	-	-	-	-	-	-	-	-	-	-	-	-
CP018688.1	GCA_001908595.1	Non-Mobilizable	-	ST147	75838	-	0	-	-	-	-	0	0	-	-	-	-	-	-	-	-	-	-	-	-	-	-	-	-	-	-	-	-	-	-	-	-	-	-
CP018689.1	GCA_001908595.1	Conjugative	MDR	ST147	96070	IncA/C2	0	+	100395	MOBH	+	0	1	aac(6')-Ib3^;strA.v1;strB.v1	-	-	-	-	-	floR.v2*	-	sul1;sul2	tet(A).v2	-	-	-	-	-	-	-	-	-	-	-	-	-	-	-	-
CP018690.1	GCA_001908595.1	Conjugative	CR	ST147	63589	IncL/M(pOXA-48)	9	+	100105	MOBP1	+	1	1	-	-	-	-	-	-	-	-	-	-	-	-	-	-	-	-	OXA-48	-	-	-	-	-	-	-	-	-
CP018691.1	GCA_001908595.1	Mobilizable	MDR	ST147	61007	IncR	0	+	100014	-	-	0	0	strA.v1;strB.v1	-	-	qnrS1	-	-	-	-	-	tet(A).v1	-	dfrA1.v1	TEM-1D.v1^	-	CTX-M-15	-	-	-	-	-	-	-	-	-	-	-
CP018693.1	GCA_001908895.1	Conjugative	MDR	ST11	180027	IncFIB(K),IncFII	19	+	100092	MOBF	+	1	1	aac(3)-IIa.v1^;aac(6')-Ib-cr.v2;aph3-Ia.v1^	-	-	-	-	-	CatB4.v1	-	-	-	-	dfrA14.v1^	OXA-1	-	CTX-M-15	-	-	-	-	-	-	-	-	-	-	-
CP018694.1	GCA_001908895.1	Non-Mobilizable	CR	ST11	50609	IncL/M(pOXA-48)	9	-	-	-	-	1	1	-	-	-	-	-	-	-	-	-	-	-	-	-	-	-	-	OXA-48	-	-	-	-	-	-	-	-	-
CP018696.1	GCA_001908875.1	Non-Mobilizable	-	ST147	246755	IncFIB(Mar),IncHI1B	3	-	-	MOBH	+	0	1	-	-	-	-	-	-	-	-	-	-	-	-	-	-	-	-	-	-	-	-	-	-	-	-	-	-
CP018697.1	GCA_001908875.1	Non-Mobilizable	-	ST147	79806	-	0	-	-	-	-	0	0	-	-	-	-	-	-	-	-	-	-	-	-	-	-	-	-	-	-	-	-	-	-	-	-	-	-
CP018698.1	GCA_001908875.1	Conjugative	MDR	ST147	96072	IncA/C2	0	+	100395	MOBH	+	0	1	aac(6')-Ib3^;strA.v1;strB.v1	-	-	-	-	-	floR.v2*	-	sul1;sul2	tet(A).v2	-	-	-	-	-	-	-	-	-	-	-	-	-	-	-	-
CP018699.1	GCA_001908875.1	Mobilizable	MDR	ST147	61010	IncR	0	+	100014	-	-	0	0	strA.v1;strB.v1	-	-	qnrS1	-	-	-	-	sul1	tet(A).v1	-	dfrA1.v1	TEM-1D.v1^	-	CTX-M-15	-	-	-	-	-	-	-	-	-	-	-
CP018700.1	GCA_001908875.1	Conjugative	CR	ST147	63588	IncL/M(pOXA-48)	9	+	100105	MOBP1	+	1	1	-	-	-	-	-	-	-	-	-	-	-	-	-	-	-	-	OXA-48	-	-	-	-	-	-	-	-	-
CP018702.1	GCA_001908625.1	Non-Mobilizable	-	ST147	246753	IncFIB(Mar),IncHI1B	3	-	-	MOBH	+	1	1	-	-	-	-	-	-	-	-	-	-	-	-	-	-	-	-	-	-	-	-	-	-	-	-	-	-
CP018703.1	GCA_001908625.1	Non-Mobilizable	-	ST147	66149	-	0	-	-	-	-	0	0	-	-	-	-	-	-	-	-	-	-	-	-	-	-	-	-	-	-	-	-	-	-	-	-	-	-
CP018704.1	GCA_001908625.1	Conjugative	MDR	ST147	96073	IncA/C2	0	+	100395	MOBH	+	0	1	aac(6')-Ib3^;strA.v1;strB.v1	-	-	-	-	-	floR.v2*	-	sul1;sul2	tet(A).v2	-	-	-	-	-	-	-	-	-	-	-	-	-	-	-	-
CP018705.1	GCA_001908625.1	Mobilizable	MDR	ST147	61010	IncR	0	+	100014	-	-	0	0	strA.v1;strB.v1	-	-	qnrS1	-	-	-	-	sul1	tet(A).v1	-	dfrA1.v1	TEM-1D.v1^	-	CTX-M-15	-	-	-	-	-	-	-	-	-	-	-
CP018706.1	GCA_001908625.1	Conjugative	CR	ST147	63588	IncL/M(pOXA-48)	9	+	100105	MOBP1	+	1	1	-	-	-	-	-	-	-	-	-	-	-	-	-	-	-	-	OXA-48	-	-	-	-	-	-	-	-	-
CP018708.1	GCA_001908655.1	Non-Mobilizable	-	ST147	246756	IncFIB(Mar),IncHI1B	3	-	-	MOBH	+	1	1	-	-	-	-	-	-	-	-	-	-	-	-	-	-	-	-	-	-	-	-	-	-	-	-	-	-
CP018709.1	GCA_001908655.1	Non-Mobilizable	-	ST147	73019	-	0	-	-	-	-	0	0	-	-	-	-	-	-	-	-	-	-	-	-	-	-	-	-	-	-	-	-	-	-	-	-	-	-
CP018710.1	GCA_001908655.1	Conjugative	MDR	ST147	96073	IncA/C2	0	+	100395	MOBH	+	0	1	aac(6')-Ib3^;strA.v1;strB.v1	-	-	-	-	-	floR.v2*	-	sul1;sul2	tet(A).v2	-	-	-	-	-	-	-	-	-	-	-	-	-	-	-	-
CP018711.1	GCA_001908655.1	Mobilizable	MDR	ST147	61009	IncR	0	+	100014	-	-	0	0	strA.v1;strB.v1	-	-	qnrS1	-	-	-	-	sul1	tet(A).v1	-	dfrA1.v1	TEM-1D.v1^	-	CTX-M-15	-	-	-	-	-	-	-	-	-	-	-
CP018712.1	GCA_001908655.1	Conjugative	-	ST147	63583	IncL/M(pOXA-48)	9	+	100105	MOBP1	+	1	1	-	-	-	-	-	-	-	-	-	-	-	-	-	-	-	-	-	-	-	-	-	-	-	-	-	-
CP018714.1	GCA_001908675.1	Non-Mobilizable	-	ST147	246756	IncFIB(Mar),IncHI1B	3	-	-	MOBH	+	1	1	-	-	-	-	-	-	-	-	-	-	-	-	-	-	-	-	-	-	-	-	-	-	-	-	-	-
CP018715.1	GCA_001908675.1	Non-Mobilizable	-	ST147	80892	-	0	-	-	-	-	0	0	-	-	-	-	-	-	-	-	-	-	-	-	-	-	-	-	-	-	-	-	-	-	-	-	-	-
CP018716.1	GCA_001908675.1	Conjugative	MDR	ST147	96074	IncA/C2	0	+	100395	MOBH	+	0	1	aac(6')-Ib3^;strA.v1;strB.v1	-	-	-	-	-	floR.v2*	-	sul1;sul2	tet(A).v2	-	-	-	-	-	-	-	-	-	-	-	-	-	-	-	-
CP018717.1	GCA_001908675.1	Conjugative	CR	ST147	63589	IncL/M(pOXA-48)	9	+	100105	MOBP1	+	1	1	-	-	-	-	-	-	-	-	-	-	-	-	-	-	-	-	OXA-48	-	-	-	-	-	-	-	-	-
CP018718.1	GCA_001908675.1	Mobilizable	MDR	ST147	61010	IncR	0	+	100014	-	-	0	0	strA.v1;strB.v1	-	-	qnrS1	-	-	-	-	sul1	tet(A).v1	-	dfrA1.v1	TEM-1D.v1^	-	CTX-M-15	-	-	-	-	-	-	-	-	-	-	-
CP018720.1	GCA_001908695.1	Non-Mobilizable	-	ST147	246757	IncFIB(Mar),IncHI1B	3	-	-	MOBH	+	1	1	-	-	-	-	-	-	-	-	-	-	-	-	-	-	-	-	-	-	-	-	-	-	-	-	-	-
CP018721.1	GCA_001908695.1	Non-Mobilizable	-	ST147	73597	-	0	-	-	-	-	0	0	-	-	-	-	-	-	-	-	-	-	-	-	-	-	-	-	-	-	-	-	-	-	-	-	-	-
CP018722.1	GCA_001908695.1	Conjugative	MDR	ST147	96073	IncA/C2	0	+	100395	MOBH	+	0	1	aac(6')-Ib3^;strA.v1;strB.v1	-	-	-	-	-	floR.v2*	-	sul1;sul2	tet(A).v2	-	-	-	-	-	-	-	-	-	-	-	-	-	-	-	-
CP018723.1	GCA_001908695.1	Conjugative	CR	ST147	63588	IncL/M(pOXA-48)	9	+	100105	MOBP1	+	1	1	-	-	-	-	-	-	-	-	-	-	-	-	-	-	-	-	OXA-48	-	-	-	-	-	-	-	-	-
CP018724.1	GCA_001908695.1	Mobilizable	MDR	ST147	61012	IncR	0	+	100014	-	-	0	0	strA.v1;strB.v1	-	-	qnrS1	-	-	-	-	sul1	tet(A).v1	-	dfrA1.v1	TEM-1D.v1^	-	CTX-M-15	-	-	-	-	-	-	-	-	-	-	-
CP018736.1	GCA_001913175.1	Conjugative	CR	ST101	63589	IncL/M(pOXA-48)	9	+	100105	MOBP1	+	1	1	-	-	-	-	-	-	-	-	-	-	-	-	-	-	-	-	OXA-48	-	-	-	-	-	-	-	-	-
CP018737.1	GCA_001913175.1	Mobilizable	MDR	ST101	72952	IncFIA(HI1),IncR	1	+	100014	-	-	0	0	aac(3)-IIa.v1^;aac(6')-Ib'.v1;aac(6')-Ib-cr.v2;aadA*	-	-	-	-	-	CatB4.v1	-	-	-	-	dfrA14.v1^	OXA-1;OXA-9.v1;TEM-1D.v1^	-	CTX-M-15	-	-	-	-	-	-	-	-	-	-	-
CP018738.1	GCA_001913175.1	Non-Mobilizable	-	ST101	5259	Col440I,Col440II	0	-	-	-	-	0	0	-	-	-	-	-	-	-	-	-	-	-	-	-	-	-	-	-	-	-	-	-	-	-	-	-	-
CP018739.1	GCA_001913175.1	Non-Mobilizable	-	ST101	3541	Col440I	1	-	-	-	-	0	0	-	-	-	-	-	-	-	-	-	-	-	-	-	-	-	-	-	-	-	-	-	-	-	-	-	-
CP018740.1	GCA_001913175.1	Mobilizable	-	ST101	4052	Col440II	0	+	100147	MOBP1	+	0	0	-	-	-	-	-	-	-	-	-	-	-	-	-	-	-	-	-	-	-	-	-	-	-	-	-	-
CP018817.1	GCA_001922465.1	Conjugative	MDR; CR	ST11	140825	IncA/C2	0	+	100395	MOBH	+	0	1	aac(6')-Ib3^;rmtC	-	-	-	-	-	-	-	sul1	-	-	-	CMY-6	-	-	-	NDM-1	-	-	-	-	-	-	-	-	-
CP018818.1	GCA_001922465.1	Non-Mobilizable	-	ST11	117755	IncFIB(K),IncFII	11	-	-	-	-	0	0	-	-	-	-	-	mphA	-	-	-	tet(A).v1	-	-	-	-	-	-	-	-	-	-	-	-	-	-	-	-
CP018819.1	GCA_001922465.1	Mobilizable	MDR	ST11	85161	IncFIA(HI1),IncR	1	+	100014	-	-	0	0	aac(3)-IIa.v1^;aac(6')-Ib'.v1;aac(6')-Ib-cr.v2;strA.v1^;strB.v1	-	-	qnrB9.2^	-	-	CatB4.v1	-	sul2	-	-	dfrA14.v1^	OXA-1;TEM-1D.v1^	-	CTX-M-15	-	-	-	-	-	-	-	-	-	-	-
CP018884.1	GCA_002951555.1	Non-Mobilizable	MDR; CR	ST437	121863	IncFIB(pQil)	2	-	-	-	-	1	1	aac(3)-IId^	-	-	qnrB1.v1	-	-	catA1^	-	-	-	-	dfrA30*	TEM-1D.v1^	-	CTX-M-15	-	KPC-2	-	-	-	-	-	-	-	-	-
CP018886.1	GCA_002951595.1	Conjugative	MDR	ST437	217456	IncFIB(K),IncFIB(K),IncFII	21	+	100092	MOBF	+	1	1	aph3-Ia.v1^	-	-	-	-	mphA	-	-	sul1	-	-	-	-	-	-	-	-	-	-	-	-	-	-	-	-	-
CP018887.1	GCA_002951595.1	Conjugative	MDR; CR	ST437	123208	IncFIB(pQil),IncN	1	+	100014	MOBF	+	1	1	aac(6')-Ib-cr.v2	-	-	-	-	-	CatB4.v1	-	-	tet(A).v1	-	dfrA30*	OXA-1	-	-	-	KPC-2	-	-	-	-	-	-	-	-	-
CP019048.1	GCA_002163895.1	Non-Mobilizable	MDR	ST23	230606	-	1	-	-	MOBH	+	1	1	-	-	-	qnrB4	-	-	-	-	sul1	-	-	-	DHA-1	-	SHV-12	-	-	-	-	-	-	-	-	-	-	-
CP019049.1	GCA_002163895.1	Mobilizable	Virulence	ST23	228613	IncFIB(K),IncHI1B	2	+	100998	-	-	0	2	-	-	-	-	-	-	-	-	-	-	-	-	-	-	-	-	-	1	1	1	1	1	52*	2	6*	rmpA2_6-60%
CP019050.1	GCA_002163895.1	Non-Mobilizable	-	ST23	111083	IncFIB(pKPHS1)	0	-	-	-	-	0	1	-	-	-	-	-	-	-	-	-	-	-	-	-	-	-	-	-	-	-	-	-	-	-	-	-	-
CP019078.1	GCA_002850335.1	Conjugative	MDR; CR	ST383	70987	IncL/M(pOXA-48)	9	+	100105	MOBP1	+	1	1	aph(3')-VI*;strA.v1;strA.v1;strB.v1	-	-	-	-	-	-	-	-	-	-	-	-	-	CTX-M-14^	-	OXA-48	-	-	-	-	-	-	-	-	-
CP019080.1	GCA_002850355.1	Conjugative	MDR; CR	ST383	70987	IncL/M(pOXA-48)	9	+	100105	MOBP1	+	1	1	aph(3')-VI*;strA.v1;strA.v1;strB.v1	-	-	-	-	-	-	-	-	-	-	-	-	-	CTX-M-9*	-	OXA-48	-	-	-	-	-	-	-	-	-
CP019161.1	GCA_001939885.2	Mobilizable	Virulence	ST485	261986	IncFIB(K),IncHI1B	0	+	100998	MOBH	+	0	1	-	-	-	-	-	-	-	-	-	-	-	-	-	-	-	-	-	1	1	1	1	10	2	2	2	rmpA2_6*-47%
CP019220.1	GCA_001952835.1	Mobilizable	-	ST2549	73952	IncI1	0	+	100082	MOBP1	+	0	1	aac(3)-IId^;aadA22^;aph3-Ia.v1^;aph3-Ia.v1^	-	-	-	-	-	-	-	-	-	-	-	CMY-2.v2;TEM-1D.v1^;TEM-1D.v1^	-	-	-	-	-	-	-	-	-	-	-	-	-
CP019773.1	GCA_002007665.1	Conjugative	MDR	ST512	208528	IncFIB(K),IncFII	19	+	100092	MOBF	+	1	1	aadA2^;aph3-Ia.v1^	-	-	-	-	mphA	catA1^	-	sul1	-	-	dfrA12	-	-	-	-	-	-	-	-	-	-	-	-	-	-
CP019774.1	GCA_002007665.1	Conjugative	CR	ST512	114073	IncFIB(pQil),IncFII	11	+	100092	MOBF	+	1	1	-	-	-	-	-	-	-	-	-	-	-	-	TEM-1D.v1^	-	-	-	KPC-3	-	-	-	-	-	-	-	-	-
CP019775.1	GCA_002007665.1	Non-Mobilizable	-	ST512	44559	IncX3	0	-	-	MOBP1	+	0	1	-	-	-	-	-	-	-	-	-	-	-	-	-	-	-	-	-	-	-	-	-	-	-	-	-	-
CP019776.1	GCA_002007665.1	Non-Mobilizable	-	ST512	14027	ColRNAI	0	-	-	MOBC	+	0	1	aac(6')-Ib'.v1	-	-	-	-	-	-	-	-	-	-	-	-	-	-	-	-	-	-	-	-	-	-	-	-	-
CP020062.1	GCA_002055765.1	Non-Mobilizable	MDR	ST234	152697	IncFIB(K),IncFII	19	-	-	MOBF	+	1	1	ant(2'')-Ia	-	-	-	-	-	catB3.v2	-	sul1	-	-	dfrA19*	-	-	SHV-5	-	-	-	-	-	-	-	-	-	-	-
CP020063.1	GCA_002055765.1	Non-Mobilizable	-	ST234	109019	IncFIB(pKPHS1)	0	-	-	-	-	0	1	-	-	-	-	-	-	-	-	-	-	-	-	-	-	-	-	-	-	-	-	-	-	-	-	-	-
CP020064.1	GCA_002055765.1	Conjugative	-	ST234	83376	IncFII(Yp)	1	+	100031	MOBF	+	1	1	aadA*	-	-	-	-	-	-	-	-	-	-	-	OXA-9.v1;TEM-1D.v1^	-	-	-	-	-	-	-	-	-	-	-	-	-
CP020065.1	GCA_002055765.1	Mobilizable	-	ST234	74540	IncFIA(HI1),IncFII	11	+	100092	MOBF	+	0	1	-	-	-	-	-	-	-	-	-	-	-	-	-	-	-	-	-	-	-	-	-	-	-	-	-	-
CP020066.1	GCA_002055765.1	Conjugative	MDR; CR	ST234	72663	ColRNAI,IncN	0	+	100014	MOBF	+	1	1	aac(6')-Ib'.v1	-	-	-	-	-	-	-	-	-	-	dfrA14.v1^	-	-	-	-	KPC-3	-	-	-	-	-	-	-	-	-
CP020068.1	GCA_002055855.1	Non-Mobilizable	MDR; CR	ST14	276460	IncFIB(Mar),IncHI1B	2	-	-	MOBH	+	0	1	aac(3)-IId^;aadA2^;aph(3')-VI;armA;strA.v1*;strB.v1*	-	-	-	-	mphE.v2^;msrE	-	-	sul1;sul2	-	-	dfrA12	-	-	-	-	NDM-1	-	-	-	-	-	-	-	-	-
CP020069.1	GCA_002055855.1	Conjugative	-	ST14	213013	IncFIB(K),IncFII	19	+	100092	MOBF	+	1	1	-	-	-	-	-	-	catA1^	-	-	-	-	-	-	-	-	-	-	-	-	-	-	-	-	-	-	-
CP020070.1	GCA_002055855.1	Non-Mobilizable	MDR	ST14	37875	IncR	0	-	-	-	-	0	0	aac(6')-Ib'.v1;aadA*	-	-	-	-	-	-	-	-	-	-	-	OXA-9.v1;TEM-1D.v1^	-	CTX-M-15	-	-	-	-	-	-	-	-	-	-	-
CP020072.1	GCA_002056385.1	Conjugative	MDR	ST258	209424	IncFIB(K),IncFII	21	+	100092	MOBF	+	1	1	aadA2^;aph3-Ia.v1^	-	-	-	-	mphA	catA1^	-	sul1	-	-	dfrA12	-	-	-	-	-	-	-	-	-	-	-	-	-	-
CP020073.1	GCA_002056385.1	Mobilizable	MDR	ST258	39762	IncR	0	+	100014	-	-	0	0	aac(3)-IV;aadA2;aadA^;aph(4)-Ia	-	-	-	-	-	cmlA1*	-	sul3	-	-	-	-	-	-	-	-	-	-	-	-	-	-	-	-	-
CP020074.1	GCA_002056385.1	Non-Mobilizable	-	ST258	43380	IncX3	0	-	-	MOBP1	+	0	1	-	-	-	-	-	-	-	-	-	-	-	-	-	-	SHV-12	-	-	-	-	-	-	-	-	-	-	-
CP020075.1	GCA_002056385.1	Non-Mobilizable	CR	ST258	22062	ColRNAI	0	-	-	MOBC	+	0	1	-	-	-	-	-	-	-	-	-	-	-	-	TEM-1D.v1^	-	-	-	KPC-3	-	-	-	-	-	-	-	-	-
CP020109.1	GCA_002056475.1	Conjugative	MDR	ST258	169952	IncFIB(K),IncFII	20	+	100092	MOBF	+	1	1	aadA2^	-	-	-	-	mphA	catA1^	-	sul1	-	-	dfrA12	-	-	-	-	-	-	-	-	-	-	-	-	-	-
CP020110.1	GCA_002056475.1	Mobilizable	MDR; CR	ST258	73467	IncR	0	+	100014	-	-	0	0	aac(3)-IV;aac(6')-Ib'.v1;aadA2;aadA^;aph(4)-Ia	-	-	-	-	-	cmlA1*	-	sul3	-	-	-	TEM-1D.v1^	-	-	-	KPC-2	-	-	-	-	-	-	-	-	-
CP020111.1	GCA_002056475.1	Non-Mobilizable	-	ST258	43381	IncX3	0	-	-	MOBP1	+	0	1	-	-	-	-	-	-	-	-	-	-	-	-	-	-	SHV-12	-	-	-	-	-	-	-	-	-	-	-
CP020112.1	GCA_002056475.1	Non-Mobilizable	-	ST258	13841	ColRNAI	0	-	-	MOBC	+	0	1	aac(6')-Ib'.v1	-	-	-	-	-	-	-	-	-	-	-	-	-	-	-	-	-	-	-	-	-	-	-	-	-
CP020499.1	GCA_003031505.1	Conjugative	-	ST258	178294	IncFIB(K),IncFII	20	+	100092	MOBF	+	1	1	-	-	-	-	-	-	-	-	-	-	-	-	-	-	-	-	-	-	-	-	-	-	-	-	-	-
CP020500.1	GCA_003031505.1	Mobilizable	MDR; CR	ST258	73467	IncR	0	+	100014	-	-	0	0	aac(3)-IV;aac(6')-Ib'.v1;aadA2;aadA^;aph(4)-Ia	-	-	-	-	-	cmlA1*	-	sul3	-	-	-	TEM-1D.v1^	-	-	-	KPC-2	-	-	-	-	-	-	-	-	-
CP020838.1	GCA_002156725.1	Conjugative	MDR	ST258	232540	IncFIB(K),IncFII	21	+	100092	MOBF	+	1	1	aadA2^;aph3-Ia.v1^	-	-	-	-	mphA	catA1^	-	sul1	-	-	dfrA12	-	-	-	-	-	-	-	-	-	-	-	-	-	-
CP020839.1	GCA_002156725.1	Non-Mobilizable	-	ST258	57580	IncX3	0	-	-	MOBP1	+	1	1	-	-	-	-	-	-	-	-	-	-	-	-	-	-	SHV-12	-	-	-	-	-	-	-	-	-	-	-
CP020840.1	GCA_002156725.1	Non-Mobilizable	-	ST258	11984	ColRNAI	0	-	-	MOBC	+	0	1	aac(6')-Ib'.v1	-	-	-	-	-	-	-	-	-	-	-	-	-	-	-	-	-	-	-	-	-	-	-	-	-
CP020842.1	GCA_002156745.1	Conjugative	MDR	ST37	180210	IncFIB(K),IncFII	21	+	100092	MOBF	+	1	1	aac(6')-Ib;rmtF	-	-	qnrB1.v1	-	-	-	arr-2	-	-	-	-	-	-	-	-	-	-	-	-	-	-	-	-	-	-
CP020843.1	GCA_002156745.1	Non-Mobilizable	-	ST37	97202	IncFII	18	-	-	MOBF	+	1	1	-	-	-	-	-	-	-	-	-	-	-	-	-	-	-	-	-	-	-	-	-	-	-	-	-	-
CP020844.1	GCA_002156745.1	Conjugative	CR	ST37	74177	IncL/M(pOXA-48)	9	+	100105	MOBP1	+	1	1	-	-	-	-	-	-	-	-	-	-	-	-	-	-	-	-	OXA-48;OXA-48	-	-	-	-	-	-	-	-	-
CP020845.1	GCA_002156745.1	Non-Mobilizable	-	ST37	9510	Col440I	1	-	-	-	-	0	0	-	-	-	-	-	-	-	-	-	-	-	-	-	-	-	-	-	-	-	-	-	-	-	-	-	-
CP020846.1	GCA_002156745.1	Non-Mobilizable	-	ST37	12540	Col440I	1	-	-	-	-	0	0	-	-	-	-	-	-	-	-	-	-	-	-	-	-	-	-	-	-	-	-	-	-	-	-	-	-
CP020854.1	GCA_002156785.1	Non-Mobilizable	MDR; CR	ST14	292471	IncFIB(Mar),IncHI1B	2	-	-	MOBH	+	0	1	aac(6')-Ib-cr.v2;aadA2^;aph(3')-VI;armA	-	-	qnrB1.v2^	-	mphE.v2^;msrE	CatB4.v1	-	sul1	-	-	dfrA12;dfrA14.v1^	OXA-1	-	-	-	NDM-1	-	-	-	-	-	-	-	-	-
CP020855.1	GCA_002156785.1	Conjugative	-	ST14	221428	IncFIB(K),IncFII	28	+	100092	MOBF	+	1	1	-	-	-	-	-	-	catA1^	-	-	-	-	-	-	-	-	-	-	-	-	-	-	-	-	-	-	-
CP020856.1	GCA_002156785.1	Mobilizable	MDR	ST14	76158	IncFIA(HI1),IncFIA(HI1),IncR	2	+	100014	-	-	0	0	aac(3)-IId^;aadA*;strA.v1*;strB.v1*	-	-	-	-	ereA2*	cmlA5	arr-2	sul1*;sul2	-	-	-	-	-	CTX-M-15	-	-	-	-	-	-	-	-	-	-	-
CP020902.1	GCA_002113865.1	Conjugative	MDR; CR	ST11	338512	IncFIB(Mar),IncFII,IncHI1B,IncR	3	+	100014	MOBF	+	1	1	aadA2^;aph(3')-VI;armA	-	-	qnrS1	-	mphE.v2;msrE	-	-	sul1	-	-	dfrA12	-	-	CTX-M-15	-	NDM-1	-	-	-	-	-	-	-	-	-
CP020903.1	GCA_002113865.1	Conjugative	MDR	ST11	200365	IncFIB(K),IncFII	19	+	100015	MOBF	+	1	1	aac(6')-Ib-cr.v2;aph3-Ia.v1^	-	-	-	-	-	CatB4.v1	-	-	tet(A).v1	-	-	OXA-1	-	-	-	-	-	-	-	-	-	-	-	-	-
CP020904.1	GCA_002113865.1	Conjugative	MDR	ST11	120533	IncFIB(pQil),IncFII	16	+	100092	MOBF	+	1	1	aac(3)-IIa.v1^;aac(6')-Ib'.v1;aac(6')-Ib-cr.v2;aadA*	-	-	-	-	-	CatB4.v1	-	-	-	-	-	OXA-1;OXA-9.v1;TEM-1D.v1^	-	CTX-M-15	-	-	-	-	-	-	-	-	-	-	-
CP020905.1	GCA_002113865.1	Non-Mobilizable	-	ST11	41111	IncFII(pCRY)	0	-	-	-	-	1	1	-	-	-	-	-	-	-	-	-	-	-	-	-	-	-	-	-	-	-	-	-	-	-	-	-	-
CP021166.1	GCA_003186535.1	Non-Mobilizable	MDR	ST983	177145	IncFIB(K)	16	-	-	MOBF	+	1	1	aac(6')-Ib-cr.v2;aac(6')-Ib-cr.v2;aac(6')-Ib-cr.v2;strA.v1^;strA.v1^;strB.v1;strB.v1	-	-	-	-	-	CatB4.v1;CatB4.v1;CatB4.v1	-	sul2;sul2	tet(A).v1	-	dfrA14.v1^;dfrA14.v1^	OXA-1;OXA-1;OXA-1;TEM-1D.v1^;TEM-1D.v1^	-	CTX-M-15;CTX-M-15	-	-	-	-	-	-	-	-	-	-	-
CP021540.1	GCA_002180075.1	Conjugative	MDR	ST258	201874	IncFIB(K)	21	+	100092	MOBF	+	1	1	aadA2^	-	-	-	-	mphA	catA1^	-	sul1	-	-	dfrA12	-	-	-	-	-	-	-	-	-	-	-	-	-	-
CP021541.1	GCA_002180075.1	Conjugative	MDR	ST258	111531	IncFIB(pQil),IncFII	19	+	100015	MOBF	+	1	1	-	-	-	-	-	-	-	-	-	tet(D)	-	-	TEM-1D.v1^	-	SHV-5	-	-	-	-	-	-	-	-	-	-	-
CP021542.1	GCA_002180075.1	Non-Mobilizable	-	ST258	43379	IncX3	0	-	-	MOBP1	+	0	1	-	-	-	-	-	-	-	-	-	-	-	-	-	-	SHV-12	-	-	-	-	-	-	-	-	-	-	-
CP021543.1	GCA_002180075.1	Non-Mobilizable	-	ST258	15271	ColRNAI	0	-	-	MOBC	+	0	1	aac(6')-Ib'.v1	-	-	-	-	-	-	-	-	-	-	-	-	-	-	-	-	-	-	-	-	-	-	-	-	-
CP021544.1	GCA_002180155.1	Conjugative	MDR	ST258	208223	IncFIB(K),IncFII	21	+	100092	MOBF	+	1	1	aadA2^;aph3-Ia.v1^	-	-	-	-	mphA	catA1^	-	sul1	-	-	dfrA12	-	-	-	-	-	-	-	-	-	-	-	-	-	-
CP021545.1	GCA_002180155.1	Non-Mobilizable	-	ST258	125536	IncFII(Yp)	3	-	-	MOBF	+	1	0	-	-	-	-	-	-	-	-	-	-	-	-	-	-	SHV-12	-	-	-	-	-	-	-	-	-	-	-
CP021546.1	GCA_002180155.1	Mobilizable	CR	ST258	74660	IncI2	0	+	100177	-	-	1	1	-	-	-	-	-	-	-	-	-	-	-	-	TEM-1D.v1^	-	-	-	KPC-3	-	-	-	-	-	-	-	-	-
CP021547.1	GCA_002180155.1	Mobilizable	MDR	ST258	45740	IncR	0	+	100014	-	-	0	0	aac(3)-IV;aac(6')-Ib'.v1;aadA2;aadA^;aph(4)-Ia	-	-	-	-	-	cmlA1*	-	sul3	-	-	-	-	-	-	-	-	-	-	-	-	-	-	-	-	-
CP021548.1	GCA_002180155.1	Non-Mobilizable	CR	ST258	22633	ColRNAI	0	-	-	MOBC	+	0	1	-	-	-	-	-	-	-	-	-	-	-	-	-	-	-	-	KPC-3	-	-	-	-	-	-	-	-	-
CP021686.1	GCA_002180175.1	Non-Mobilizable	-	ST11	183376	IncFIB(K),IncFII	19	-	-	MOBF	+	1	1	-	-	-	-	-	mphA	-	-	-	tet(A).v1	-	-	-	-	-	-	-	-	-	-	-	-	-	-	-	-
CP021687.1	GCA_002180175.1	Conjugative	CR	ST11	96814	IncFII(pKPX1)	0	+	100105	MOBP1	+	1	1	aac(6')-Ib'.v1	-	-	-	-	-	-	-	-	-	-	-	-	-	-	-	NDM-1	-	-	-	-	-	-	-	-	-
CP021688.1	GCA_002180175.1	Mobilizable	MDR	ST11	90199	IncFIA(HI1),IncR	2	+	100014	-	-	0	0	aac(6')-Ib-cr.v2;strA.v1^;strB.v1	-	-	qnrB9.2^	-	-	CatB4.v1;catII.2*	-	sul2	-	-	dfrA14.v1^	OXA-1	-	CTX-M-15	-	-	-	-	-	-	-	-	-	-	-
CP021697.1	GCA_002180255.1	Non-Mobilizable	-	ST163	191266	IncFIB(K)	0	-	-	-	-	0	0	-	-	-	-	-	-	-	-	-	-	-	-	-	-	-	-	-	-	-	-	-	-	-	-	-	-
CP021698.1	GCA_002180255.1	Mobilizable	MDR	ST163	87411	IncR	1	+	100014	-	-	0	0	strA.v1^;strB.v1	-	-	-	-	-	-	-	sul2	-	-	dfrA14.v1^	TEM-1D.v1^	-	CTX-M-15	-	-	-	-	-	-	-	-	-	-	-
CP021699.1	GCA_002180255.1	Non-Mobilizable	MDR; CR	ST163	354705	IncFIB(Mar),IncHI1B	1	-	-	MOBH	+	1	1	aac(3)-IId^;aac(6')-Ib-cr.v2	-	-	qnrB1.v2^;qnrB1.v2^	-	-	CatB4.v1	-	-	tet(B).v2*	-	dfrA30*	OXA-1	-	SHV-2A^	-	NDM-1	-	-	-	-	-	-	-	-	-
CP021700.1	GCA_002180255.1	Non-Mobilizable	-	ST163	8364	Col440I	1	-	-	-	-	0	0	-	-	-	-	-	-	-	-	-	-	-	-	-	-	-	-	-	-	-	-	-	-	-	-	-	-
CP021709.1	GCA_002180315.1	Conjugative	MDR; CR	ST14	186758	IncA/C2	0	+	100395	MOBH	+	0	1	armA	-	-	-	-	mphE.v2;msrE	-	-	sul1	-	-	-	CMY-4.v1	-	-	-	NDM-1	-	-	-	-	-	-	-	-	-
CP021710.1	GCA_002180315.1	Conjugative	-	ST14	214114	IncFIB(K),IncFII	20	+	100092	MOBF	+	1	1	-	-	-	-	-	-	catA1^	-	-	-	-	-	-	-	-	-	-	-	-	-	-	-	-	-	-	-
CP021711.1	GCA_002180315.1	Conjugative	-	ST14	78638	IncFII	3	+	100015	MOBF	+	1	1	-	-	-	-	-	-	-	-	-	-	-	-	TEM-1D.v1^	-	CTX-M-15	-	-	-	-	-	-	-	-	-	-	-
CP021712.1	GCA_002180315.1	Mobilizable	MDR	ST14	70457	IncFIA(HI1),IncR	1	+	100014	-	-	0	0	aac(3)-IId^;aac(6')-Ib'.v1;aadA*;aadA*;strA.v1*;strB.v1*	-	-	-	-	-	cmlA5	arr-2	sul1*;sul2	-	-	-	OXA-9.v1;TEM-1D.v1^	-	CTX-M-15	-	-	-	-	-	-	-	-	-	-	-
CP021713.1	GCA_002180295.1	Conjugative	MDR	ST258	208224	IncFIB(K),IncFII	21	+	100092	MOBF	+	1	1	aadA2^;aph3-Ia.v1^	-	-	-	-	mphA	catA1^	-	sul1	-	-	dfrA12	-	-	-	-	-	-	-	-	-	-	-	-	-	-
CP021714.1	GCA_002180295.1	Non-Mobilizable	-	ST258	106541	IncFIB(pKPHS1)	0	-	-	-	-	0	1	-	-	-	-	-	-	-	-	-	-	-	-	-	-	-	-	-	-	-	-	-	-	-	-	-	-
CP021715.1	GCA_002180295.1	Non-Mobilizable	-	ST258	43378	IncX3	0	-	-	MOBP1	+	0	1	-	-	-	-	-	-	-	-	-	-	-	-	-	-	SHV-12	-	-	-	-	-	-	-	-	-	-	-
CP021716.1	GCA_002180295.1	Non-Mobilizable	CR	ST258	43500	repA	0	-	-	-	-	0	0	-	-	-	-	-	-	-	-	-	-	-	-	-	-	TEM-168?	-	KPC-3	-	-	-	-	-	-	-	-	-
CP021717.1	GCA_002180295.1	Non-Mobilizable	-	ST258	15271	ColRNAI	0	-	-	MOBC	+	0	1	aac(6')-Ib'.v1	-	-	-	-	-	-	-	-	-	-	-	-	-	-	-	-	-	-	-	-	-	-	-	-	-
CP021741.1	GCA_002192315.1	Non-Mobilizable	MDR	ST45	89621	IncR	13	-	-	-	-	0	0	aadA1.v1^	-	-	-	-	-	-	-	sul1	-	-	dfrA1.v2	-	-	-	-	-	-	-	-	-	-	-	-	-	-
CP021742.1	GCA_002192315.1	Conjugative	MDR	ST45	76179	IncL/M(pMU407)	6	+	100105	MOBP1	+	1	1	aac(6')-Ib-cr.v2	-	-	-	-	-	catB3.v2	arr-3	sul1	-	-	-	OXA-1	-	SHV-30	-	-	-	-	-	-	-	-	-	-	-
CP021743.1	GCA_002192315.1	Non-Mobilizable	CR	ST45	43620	repA	0	-	-	-	-	0	0	-	-	-	-	-	-	-	-	-	-	-	-	TEM-1D.v1^	-	-	-	KPC-2	-	-	-	-	-	-	-	-	-
CP021752.1	GCA_002192335.1	Conjugative	MDR	ST258	209550	IncFIB(K),IncFII	21	+	100092	MOBF	+	1	1	aadA2^;aph3-Ia.v1^	-	-	-	-	mphA	catA1^	-	sul1	-	-	dfrA12	-	-	-	-	-	-	-	-	-	-	-	-	-	-
CP021753.1	GCA_002192335.1	Conjugative	-	ST258	116187	IncFII(Yp)	3	+	100031	MOBF	+	1	1	-	-	-	-	-	-	-	-	-	-	-	-	-	-	-	-	-	-	-	-	-	-	-	-	-	-
CP021754.1	GCA_002192335.1	Mobilizable	CR	ST258	74751	IncI2	0	+	100177	-	-	1	1	-	-	-	-	-	-	-	-	-	-	-	-	TEM-1D.v1^	-	-	-	KPC-3	-	-	-	-	-	-	-	-	-
CP021755.1	GCA_002192335.1	Mobilizable	MDR	ST258	45740	IncR	0	+	100014	-	-	0	0	aac(3)-IV;aac(6')-Ib'.v1;aadA2;aadA^;aph(4)-Ia	-	-	-	-	-	cmlA1*	-	sul3	-	-	-	-	-	-	-	-	-	-	-	-	-	-	-	-	-
CP021756.1	GCA_002192335.1	Non-Mobilizable	CR	ST258	22632	ColRNAI	0	-	-	MOBC	+	0	1	aac(6')-Ib'.v1	-	-	-	-	-	-	-	-	-	-	-	-	-	-	-	KPC-3	-	-	-	-	-	-	-	-	-
CP021758.1	GCA_002192375.1	Conjugative	-	ST147	121057	IncFII(pKPX1)	1	+	100105	MOBP1	+	1	1	aac(6')-Ib;rmtF	-	-	-	-	-	-	arr-2	-	-	-	-	-	-	-	-	-	-	-	-	-	-	-	-	-	-
CP021759.1	GCA_002192375.1	Non-Mobilizable	CR	ST147	46161	IncX3	0	-	-	MOBP1	+	0	1	-	-	-	-	-	-	-	-	-	-	-	-	-	-	-	-	NDM-7	-	-	-	-	-	-	-	-	-
CP021760.1	GCA_002192375.1	Non-Mobilizable	-	ST147	54404	-	0	-	-	-	-	0	0	-	-	-	-	-	-	-	-	-	-	-	-	-	-	-	-	-	-	-	-	-	-	-	-	-	-
CP021761.1	GCA_002192375.1	Non-Mobilizable	MDR	ST147	79767	IncR	0	-	-	-	+	0	0	aadA2^;strA.v1;strA.v1^;strB.v1;strB.v1	-	-	qnrB1.v2^	-	mphA	catII.2*	-	sul1;sul2	-	-	dfrA12;dfrA14.v1^	TEM-1D.v1^	-	CTX-M-15	-	-	-	-	-	-	-	-	-	-	-
CP021834.1	GCA_002197225.1	Non-Mobilizable	MDR	ST258	212837	IncFIB(K),IncFII	21	-	-	MOBF	+	1	1	aadA2^;aph3-Ia.v1^	-	-	-	-	mphA	-	-	sul1	-	-	dfrA12	-	-	-	-	-	-	-	-	-	-	-	-	-	-
CP021835.1	GCA_002197225.1	Conjugative	MDR; CR	ST258	210045	IncA/C2	0	+	100395	MOBH	+	1	1	aac(6')-33;ant(2'')-Ia	-	-	-	-	-	floR.v2*	-	sul1;sul2	-	-	-	TEM-1D.v1	-	-	-	KPC-2	-	-	-	-	-	-	-	-	-
CP021836.1	GCA_002197225.1	Non-Mobilizable	-	ST258	43378	IncX3	0	-	-	MOBP1	+	1	1	-	-	-	-	-	-	-	-	-	-	-	-	-	-	-	-	-	-	-	-	-	-	-	-	-	-
CP021837.1	GCA_002197225.1	Non-Mobilizable	-	ST258	15271	ColRNAI	0	-	-	MOBC	+	0	1	aac(6')-Ib'.v1	-	-	-	-	-	-	-	-	-	-	-	-	-	-	-	-	-	-	-	-	-	-	-	-	-
CP021856.1	GCA_002197505.1	Non-Mobilizable	MDR	ST258	146168	IncFIB(K)	2	-	-	-	+	0	0	aadA2^;aph3-Ia.v1^	-	-	-	-	mphA	catA1^	-	sul1	-	-	dfrA12	-	-	-	-	-	-	-	-	-	-	-	-	-	-
CP021857.1	GCA_002197505.1	Non-Mobilizable	-	ST258	106331	IncFII(Yp)	3	-	-	MOBF	+	1	1	-	-	-	-	-	-	-	-	-	-	-	-	-	-	SHV-12	-	-	-	-	-	-	-	-	-	-	-
CP021858.1	GCA_002197505.1	Mobilizable	MDR	ST258	47277	IncR	0	+	100014	-	-	0	0	aac(3)-IV;aadA2;aadA^;aph(4)-Ia	-	-	-	-	-	cmlA1*	-	sul3	-	-	-	-	-	-	-	-	-	-	-	-	-	-	-	-	-
CP021860.1	GCA_002197505.1	Non-Mobilizable	CR	ST258	24749	ColRNAI	0	-	-	-	-	0	1	aac(6')-Ib'.v1	-	-	-	-	-	-	-	-	-	-	-	-	-	-	-	KPC-3	-	-	-	-	-	-	-	-	-
CP021861.1	GCA_002197505.1	Mobilizable	MDR; CR	ST258	79489	IncI2	0	+	100177	-	-	0	1	aac(6')-Ib'.v2^;aadA*	-	-	-	-	-	-	-	-	-	-	-	OXA-9.v1;TEM-1D.v1^	-	-	-	KPC-3	-	-	-	-	-	-	-	-	-
CP021940.1	GCA_002202215.1	Non-Mobilizable	-	ST147	112868	IncFIB(pKPHS1)	0	-	-	-	-	0	1	-	-	-	-	-	-	-	-	-	-	-	-	-	-	-	-	-	-	-	-	-	-	-	-	-	-
CP021941.1	GCA_002202215.1	Non-Mobilizable	MDR; CR	ST147	54064	IncFIB(pQil)	0	-	-	-	-	0	0	aac(6')-Ib-cr.v2;aph(3')-VI	-	-	qnrS1	-	-	catB3.v2	arr-3	sul1	-	-	-	OXA-1	-	CTX-M-15	-	NDM-1	-	-	-	-	-	-	-	-	-
CP021942.1	GCA_002202215.1	Non-Mobilizable	-	ST147	76739	-	0	-	-	-	-	0	0	-	-	-	-	-	-	-	-	-	-	-	-	-	-	-	-	-	-	-	-	-	-	-	-	-	-
CP021943.1	GCA_002202215.1	Mobilizable	-	ST147	38384	IncR	0	+	100014	-	-	0	0	aac(6')-Ib'.v1;aadA*	-	-	-	-	-	-	-	-	-	-	-	OXA-9.v1;TEM-1D.v1^	-	-	-	-	-	-	-	-	-	-	-	-	-
CP021945.1	GCA_002202235.1	Non-Mobilizable	-	ST147	112868	IncFIB(pKPHS1)	0	-	-	-	-	0	1	-	-	-	-	-	-	-	-	-	-	-	-	-	-	-	-	-	-	-	-	-	-	-	-	-	-
CP021946.1	GCA_002202235.1	Conjugative	MDR	ST147	120345	-	10	+	100015	MOBF	+	1	1	-	-	-	qnrS1	-	-	floR.v1*	-	sul2	tet(A).v1	-	dfrA14.v1^	LAP-2	-	-	-	-	-	-	-	-	-	-	-	-	-
CP021947.1	GCA_002202235.1	Non-Mobilizable	MDR; CR	ST147	54064	IncFIB(pQil)	0	-	-	-	-	0	0	aac(6')-Ib-cr.v2	-	-	qnrS1	-	-	catB3.v2	arr-3	sul1	-	-	-	OXA-1	-	CTX-M-15	-	NDM-1	-	-	-	-	-	-	-	-	-
CP021948.1	GCA_002202235.1	Mobilizable	-	ST147	38384	IncR	0	+	100014	-	-	0	0	aac(6')-Ib'.v1;aadA*	-	-	-	-	-	-	-	-	-	-	-	OXA-9.v1;TEM-1D.v1^	-	-	-	-	-	-	-	-	-	-	-	-	-
CP021949.1	GCA_002202235.1	Non-Mobilizable	-	ST147	81698	-	0	-	-	-	-	0	0	-	-	-	-	-	-	-	-	-	-	-	-	-	-	-	-	-	-	-	-	-	-	-	-	-	-
CP021951.1	GCA_002202255.1	Non-Mobilizable	-	ST11	181589	IncFIB(K),IncFII	17	-	-	MOBF	+	0	1	-	-	-	-	-	mphA	-	-	-	tet(A).v1	-	-	-	-	-	-	-	-	-	-	-	-	-	-	-	-
CP021952.1	GCA_002202255.1	Conjugative	MDR; CR	ST11	176349	IncA/C2,IncFIA(HI1)	1	+	100395	MOBH	+	0	1	aac(3)-IId^;aac(6')-Ib3^;rmtC	-	-	qnrB9.2^	-	-	-	-	sul1;sul1^	-	-	-	CMY-6	-	-	-	NDM-1	-	-	-	-	-	-	-	-	-
CP021953.1	GCA_002202255.1	Non-Mobilizable	MDR	ST11	69541	IncR	0	-	-	-	-	0	0	aac(3)-IIa.v1^;aac(6')-Ib'.v1;aac(6')-Ib-cr.v2;strA.v1^;strB.v1	-	-	-	-	-	CatB4.v1	-	sul2	-	-	dfrA14.v1^	OXA-1;TEM-1D.v1^	-	CTX-M-15	-	-	-	-	-	-	-	-	-	-	-
CP021954.1	GCA_002202255.1	Non-Mobilizable	-	ST11	42816	-	0	-	-	-	-	0	1	-	-	-	-	-	-	-	-	-	-	-	-	-	-	-	-	-	-	-	-	-	-	-	-	-	-
CP021956.1	GCA_002202275.1	Mobilizable	MDR	ST1161	153527	IncA/C2	0	+	100395	-	-	1	1	aac(6')-Ib'.v1*;aadA*;aadA*;aadA*;rmtG	-	-	-	-	-	cmlA5	arr-2	sul1;sul1;sul2	-	-	-	OXA-10;OXA-10;OXA-9.v1;TEM-1D.v1^	-	CTX-M-2	-	-	-	-	-	-	-	-	-	-	-
CP021957.1	GCA_002202275.1	Non-Mobilizable	-	ST1161	72122	-	0	-	-	-	-	0	0	-	-	-	-	-	-	-	-	-	-	-	-	-	-	-	-	-	-	-	-	-	-	-	-	-	-
CP021958.1	GCA_002202195.1	Non-Mobilizable	MDR	ST37	128920	IncHI1B	0	-	-	-	-	0	0	aadA*;armA	-	-	-	-	mphE.v2;msrE*	cmlA5	-	sul1	-	-	-	OXA-10	-	-	-	-	-	-	-	-	-	-	-	-	-
CP021959.1	GCA_002202195.1	Conjugative	-	ST37	89382	IncFII	15	+	100015	MOBF	+	1	1	-	-	-	-	-	-	-	-	-	-	-	-	-	-	CTX-M-15	-	-	-	-	-	-	-	-	-	-	-
CP021961.1	GCA_002202195.1	Non-Mobilizable	MDR; CR	ST37	97389	IncFIB(K),IncHI1B	0	-	-	-	-	0	0	aadA*;aph(3')-VI	-	-	-	-	-	cmlA5	arr-2	sul1	tet(A).v1	-	-	OXA-10	-	-	-	NDM-1	-	-	-	-	-	-	-	-	-
CP021962.1	GCA_002202195.1	Non-Mobilizable	CR	ST37	132217	IncFIB(pKPHS1)	0	-	-	-	-	0	1	-	-	-	-	-	-	-	-	-	-	-	-	-	-	-	-	NDM-1	-	-	-	-	-	-	-	-	-
CP022125.1	GCA_002211905.1	Conjugative	-	ST15	187721	IncFIB(K),IncFII	19	+	100015	MOBF	+	1	1	-	-	-	-	-	mphA	-	-	-	tet(A).v1	-	-	-	-	-	-	-	-	-	-	-	-	-	-	-	-
CP022126.1	GCA_002211905.1	Conjugative	MDR; CR	ST15	140133	IncA/C2	0	+	100395	MOBH	+	0	1	aac(6')-Ib3^;rmtC	-	-	-	-	-	-	-	sul1	-	-	-	CMY-6	-	-	-	NDM-1	-	-	-	-	-	-	-	-	-
CP022128.1	GCA_002211905.1	Non-Mobilizable	-	ST15	111692	IncFIB(pKPHS1)	0	-	-	-	-	0	1	-	-	-	-	-	-	-	-	-	-	-	-	-	-	-	-	-	-	-	-	-	-	-	-	-	-
CP022144.1	GCA_002211665.1	Non-Mobilizable	-	ST437	209651	-	2	-	-	MOBH	+	1	1	-	-	-	-	-	-	-	-	-	-	-	-	-	-	-	-	-	-	-	-	-	-	-	-	-	-
CP022145.1	GCA_002211665.1	Conjugative	MDR	ST437	197670	IncFIB(K),IncFII	21	+	100092	MOBF	+	1	1	aph3-Ia.v1^	-	-	-	-	mphA	-	-	sul1	-	-	-	-	-	-	-	-	-	-	-	-	-	-	-	-	-
CP022146.1	GCA_002211665.1	Non-Mobilizable	MDR	ST437	65998	IncFIB(pQil)	1	-	-	-	-	0	0	aac(3)-IId^;aac(6')-Ib-cr.v2	-	-	-	-	-	CatB4.v1	-	-	tet(D)	-	dfrA30*	OXA-1;TEM-1D.v1^;TEM-1D.v1^	-	CTX-M-15	-	-	-	-	-	-	-	-	-	-	-
CP022147.1	GCA_002211665.1	Conjugative	CR	ST437	63605	IncL/M(pOXA-48)	9	+	100105	MOBP1	+	1	1	-	-	-	-	-	-	-	-	-	-	-	-	-	-	-	-	OXA-48	-	-	-	-	-	-	-	-	-
CP022574.1	GCA_002243445.1	Conjugative	MDR; CR	ST258	170415	IncFIB(K),IncFII	20	+	100092	MOBF	+	1	1	aph3-Ia.v1^	-	-	-	-	-	-	-	-	-	-	-	TEM-1D.v1^	-	-	-	KPC-2	-	-	-	-	-	-	-	-	-
CP022575.1	GCA_002243445.1	Non-Mobilizable	-	ST258	43380	IncX3	0	-	-	MOBP1	+	0	1	-	-	-	-	-	-	-	-	-	-	-	-	-	-	SHV-12	-	-	-	-	-	-	-	-	-	-	-
CP022576.1	GCA_002243445.1	Non-Mobilizable	-	ST258	13841	ColRNAI	0	-	-	MOBC	+	0	1	aac(6')-Ib'.v1	-	-	-	-	-	-	-	-	-	-	-	-	-	-	-	-	-	-	-	-	-	-	-	-	-
CP022612.1	GCA_003267985.1	Conjugative	MDR; CR	ST14	334957	IncFIA(HI1),IncFIB(Mar),IncHI1B,IncR	3	+	100014	MOBH	+	0	1	aac(3)-IId^;aac(6')-Ib'.v1;aadA*;aadA*;aadA2^;aph(3')-VI;armA;strA.v1*;strB.v1*	-	-	-	-	ereA2*;mphE.v2^;msrE	cmlA5	arr-2	sul1;sul1*;sul2	-	-	dfrA12	OXA-9.v1;TEM-1D.v1^	-	CTX-M-15	-	NDM-1	-	-	-	-	-	-	-	-	-
CP022613.1	GCA_003267985.1	Conjugative	-	ST14	102915	IncFIB(K)	17	+	100092	MOBF	+	1	1	-	-	-	-	-	-	-	-	-	-	-	-	-	-	-	-	-	-	-	-	-	-	-	-	-	-
CP022692.2	GCA_002249975.3	Conjugative	MDR	ST258	207351	IncFIB(K),IncFII	20	+	100092	MOBF	+	1	1	aadA2^;aph3-Ia.v1^	-	-	-	-	mphA	catA1^	-	sul1	-	-	dfrA12	-	-	-	-	-	-	-	-	-	-	-	-	-	-
CP022693.2	GCA_002249975.3	Conjugative	CR	ST258	113222	IncFIB(pQil),IncFII	13	+	100092	MOBF	+	1	1	-	-	-	-	-	-	-	-	-	-	-	-	TEM-1D.v1^	-	-	-	KPC-2	-	-	-	-	-	-	-	-	-
CP022694.2	GCA_002249975.3	Non-Mobilizable	-	ST258	43380	IncX3	0	-	-	MOBP1	+	0	1	-	-	-	-	-	-	-	-	-	-	-	-	-	-	SHV-12	-	-	-	-	-	-	-	-	-	-	-
CP022917.1	GCA_003597695.1	Conjugative	MDR; CR	ST307	246577	IncFIB(K),IncFIB(pQil),IncFII	25	+	100092	MOBF	+	1	1	strA.v1^;strB.v1	-	-	qnrB1.v2^	-	-	-	-	sul2	tet(A).v1	-	dfrA14.v1^	TEM-1D.v1^	-	-	-	KPC-2	-	-	-	-	-	-	-	-	-
CP022918.1	GCA_003597695.1	Non-Mobilizable	-	ST307	9068	ColRNAI	0	-	-	MOBC	+	0	1	-	-	-	-	-	-	-	-	-	-	-	-	-	-	-	-	-	-	-	-	-	-	-	-	-	-
CP022920.1	GCA_003597735.1	Conjugative	MDR; CR	ST307	246577	IncFIB(K),IncFIB(pQil),IncFII	25	+	100092	MOBF	+	1	1	strA.v1^;strB.v1	-	-	qnrB1.v2^	-	-	-	-	sul2	tet(A).v1	-	dfrA14.v1^	TEM-1D.v1^	-	-	-	KPC-2	-	-	-	-	-	-	-	-	-
CP022921.1	GCA_003597735.1	Non-Mobilizable	-	ST307	9294	ColRNAI	0	-	-	MOBC	+	0	1	-	-	-	-	-	-	-	-	-	-	-	-	-	-	-	-	-	-	-	-	-	-	-	-	-	-
CP022923.1	GCA_003597715.1	Conjugative	MDR; CR	ST307	246577	IncFIB(K),IncFIB(pQil),IncFII	25	+	100092	MOBF	+	1	1	strA.v1^;strB.v1	-	-	qnrB1.v2^	-	-	-	-	sul2	tet(A).v1	-	dfrA14.v1^	TEM-1D.v1^	-	-	-	KPC-2	-	-	-	-	-	-	-	-	-
CP022925.1	GCA_003597755.1	Non-Mobilizable	-	ST307	25082	-	1	-	-	-	-	0	0	-	-	-	-	-	-	-	-	-	-	-	-	-	-	-	-	-	-	-	-	-	-	-	-	-	-
CP022926.1	GCA_003597755.1	Conjugative	MDR; CR	ST307	258210	IncFIB(K),IncFIB(pQil),IncFII	25	+	100092	MOBF	+	1	1	aac(3)-IIa.v1^;aac(6')-Ib-cr.v2;strA.v1^;strB.v1	-	-	qnrB1.v2^	-	-	CatB4.v1	-	sul2	tet(A).v1	-	dfrA14.v1^	OXA-1;TEM-1D.v1^	-	CTX-M-15	-	KPC-2	-	-	-	-	-	-	-	-	-
CP023135.2	GCA_002307335.2	Mobilizable	-	ST2849	211454	IncFIB(K)	2	+	100998	-	-	0	1	-	-	-	-	-	-	-	-	-	-	-	-	-	-	-	-	-	1*	1*-26%	1*-62%	1*	1*-10%	4*-38%	2*-60%	2*-21%	rmpA2_8*-47%
CP023136.2	GCA_002307335.2	Non-Mobilizable	-	ST2849	31074	-	0	-	-	-	-	0	0	-	-	-	-	-	-	-	-	-	-	-	-	-	-	-	-	-	-	-	-	-	-	-	-	-	-
CP023137.2	GCA_002307335.2	Non-Mobilizable	-	ST2849	12361	IncX1	0	-	-	-	-	0	0	-	-	-	-	-	-	-	-	-	-	-	-	-	-	-	-	-	-	-	-	-	-	-	-	-	-
CP023250.1	GCA_003194285.1	Non-Mobilizable	MDR	ST147	65276	-	0	-	-	-	+	0	0	aac(6')-Ib-cr.v2;strA.v1^;strB.v1	-	-	-	-	-	CatB4.v1	-	sul2	tet(A).v1	-	dfrA14.v1^	OXA-1;TEM-1D.v1^	-	CTX-M-15	-	-	-	-	-	-	-	-	-	-	-
CP023251.1	GCA_003194285.1	Conjugative	CR	ST147	63075	IncL/M(pOXA-48)	9	+	100105	MOBP1	+	1	1	-	-	-	-	-	-	-	-	-	-	-	-	-	-	-	-	OXA-48	-	-	-	-	-	-	-	-	-
CP023252.1	GCA_003194285.1	Non-Mobilizable	-	ST147	4426	Col440I	1	-	-	-	-	0	0	-	-	-	-	-	-	-	-	-	-	-	-	-	-	-	-	-	-	-	-	-	-	-	-	-	-
CP023253.1	GCA_003194285.1	Non-Mobilizable	-	ST147	1907	ColpVC	0	-	-	-	-	0	0	-	-	-	-	-	-	-	-	-	-	-	-	-	-	-	-	-	-	-	-	-	-	-	-	-	-
CP023417.1	GCA_003443755.1	Non-Mobilizable	-	ST54	311641	IncFIB(K)	0	-	-	MOBH	+	0	1	-	-	-	-	-	-	-	-	-	-	-	-	-	-	-	-	-	-	-	-	-	-	-	-	-	-
CP023418.1	GCA_003443755.1	Conjugative	-	ST54	138885	IncFII(p14)	3	+	100015	MOBF	+	1	1	-	-	-	-	-	-	-	-	-	-	-	-	-	-	-	-	-	-	-	-	-	-	-	-	-	-
CP023419.1	GCA_003443755.1	Conjugative	MDR; CR	ST54	70869	IncL/M(pOXA-48)	8	+	100105	MOBP1	+	1	1	aac(6')-Ib4^;aadA1.v1^	-	-	-	-	-	catA1*;catB2.v1	-	sul1	-	-	dfrB1	-	-	-	-	VIM-1	-	-	-	-	-	-	-	-	-
CP023420.1	GCA_003443755.1	Conjugative	MDR	ST54	64940	IncN	0	+	100014	MOBF	+	0	1	aac(3)-IIa.v1;aac(6')-Ian	-	-	qnrB19^	-	-	catA1*	-	-	-	-	dfrA14.v1^	TEM-1D.v1^	-	SHV-12	-	-	-	-	-	-	-	-	-	-	-
CP023421.1	GCA_003443755.1	Non-Mobilizable	-	ST54	53096	-	0	-	-	-	-	0	0	-	-	-	-	-	-	-	-	-	-	-	-	-	-	-	-	-	-	-	-	-	-	-	-	-	-
CP023442.1	GCA_003194325.1	Non-Mobilizable	MDR; CR	ST17	186410	IncFIB(K),IncFII	14	-	-	-	-	0	0	aac(6')-Ib3^;aac(6')-Il;aadA1.v1^;aadA1.v1^;aph(3')-Ia	-	-	-	-	-	-	-	sul1	-	-	dfrA1.v2;dfrA1.v2	-	-	SHV-5*	-	VIM-1	-	-	-	-	-	-	-	-	-
CP023443.1	GCA_003194325.1	Conjugative	CR	ST17	117859	IncFII	21	+	100092	MOBF	+	1	1	-	-	-	-	-	-	-	-	-	-	-	-	TEM-1D.v1^	-	-	-	KPC-2	-	-	-	-	-	-	-	-	-
CP023444.1	GCA_003194325.1	Non-Mobilizable	-	ST17	32873	-	0	-	-	-	-	0	0	-	-	-	-	-	-	-	-	-	-	-	-	-	-	-	-	-	-	-	-	-	-	-	-	-	-
CP023488.1	GCA_001316565.3	Non-Mobilizable	MDR; CR	ST101	223434	IncFIB(K),IncFII	16	-	-	MOBF	+	1	1	armA;strA.v1*;strB.v1*	-	-	-	-	mphE.v2;msrE	-	-	sul1;sul2	tet(D)	-	dfrA14.v1^	-	-	-	-	NDM-1	-	-	-	-	-	-	-	-	-
CP023489.1	GCA_001316565.3	Conjugative	-	ST101	124323	IncFII	16	+	100092	MOBF	+	1	1	-	-	-	-	-	-	-	-	-	-	-	-	-	-	-	-	-	-	-	-	-	-	-	-	-	-
CP023503.1	GCA_002386225.2	Conjugative	-	ST340	135191	IncFIB(pQil),IncFII	14	+	100015	MOBF	+	1	1	-	-	-	qnrB1.v1	-	-	-	-	-	-	-	dfrA14.v1^;dfrA14.v1^	-	-	-	-	-	-	-	-	-	-	-	-	-	-
CP023554.1	GCA_001316945.3	Conjugative	MDR; CR	ST2017	212326	IncFIB(pB171),IncFII(Yp),IncR	6	+	100096	MOBF	+	1	1	rmtC	-	-	-	-	-	catII.2*	-	sul1*	tet(D)	-	dfrA14.v1^	-	-	-	-	NDM-1	-	-	-	-	-	-	-	-	-
CP023555.1	GCA_001316945.3	Conjugative	MDR	ST2017	169145	IncFIB(K),IncFII	18	+	100092	MOBF	+	1	1	aac(3)-IIa.v1^;aac(6')-Ib'.v2^;aac(6')-Ib-cr.v2;aadA*;aadA1.v1^;strA.v1*;strB.v1*	-	-	-	-	-	CatB4.v1	-	sul1;sul2	-	-	dfrA1.v2	OXA-1;OXA-9.v1;TEM-1D.v1^	-	CTX-M-15	-	-	-	-	-	-	-	-	-	-	-
CP023556.1	GCA_001316945.3	Non-Mobilizable	-	ST2017	65209	-	0	-	-	-	-	0	0	-	-	-	-	-	-	-	-	-	-	-	-	-	-	-	-	-	-	-	-	-	-	-	-	-	-
CP023557.1	GCA_001316945.3	Non-Mobilizable	-	ST2017	9293	ColRNAI	0	-	-	MOBC	+	0	1	-	-	-	-	-	-	-	-	-	-	-	-	-	-	-	-	-	-	-	-	-	-	-	-	-	-
CP023723.1	GCA_003203435.1	Conjugative	Virulence	ST11	297984	IncFIB(Mar),IncHI1B	3	+	100998	MOBH	+	1	1	-	-	-	-	-	-	-	-	-	-	-	-	-	-	-	-	-	1	1	1*	1	1	22	2	2	rmpA2_8*
CP023724.1	GCA_003203435.1	Conjugative	MDR	ST11	159072	IncA/C2	0	+	100395	MOBH	+	1	1	aac(3)-IId^;aadA2^;strA.v1^;strB.v1	-	-	qnrA1^	-	-	-	-	sul1;sul2	-	-	dfrA12	TEM-1D.v1^	-	-	-	-	-	-	-	-	-	-	-	-	-
CP023725.1	GCA_003203435.1	Non-Mobilizable	CR	ST11	103454	IncFII(pHN7A8),IncN,IncR	16	-	-	MOBF	+	0	1	-	-	-	-	-	-	-	-	-	-	-	-	-	-	-	-	KPC-2	-	-	-	-	-	-	-	-	-
CP023840.1	GCA_003856595.1	Conjugative	-	ST147	112141	FIA(pBK30683)	8	+	100092	MOBF	+	1	1	-	-	-	-	-	-	-	-	-	-	-	-	-	-	-	-	-	-	-	-	-	-	-	-	-	-
CP023841.1	GCA_003856595.1	Mobilizable	MDR	ST147	96190	IncFIB(pQil)	1	+	100014	-	-	0	0	aac(3)-IIa.v1^;aac(6')-Ib-cr.v2;strA.v1;strB.v1	-	-	qnrS1	-	-	CatB4.v1;catA1^	-	sul1	tet(A).v1	-	dfrA1.v1	OXA-1;TEM-1D.v1^	-	CTX-M-15	-	-	-	-	-	-	-	-	-	-	-
CP023842.1	GCA_003856595.1	Non-Mobilizable	-	ST147	8809	Col440I,Col440I	2	-	-	-	-	0	0	-	-	-	-	-	-	-	-	-	-	-	-	-	-	-	-	-	-	-	-	-	-	-	-	-	-
CP023843.1	GCA_003856595.1	Non-Mobilizable	-	ST147	2044	-	0	-	-	-	-	0	0	-	-	-	-	-	-	-	-	-	-	-	-	-	-	-	-	-	-	-	-	-	-	-	-	-	-
CP023906.1	GCA_002636095.1	Mobilizable	-	ST340	2155	Col440I	0	+	100069	-	-	0	0	-	-	-	-	-	-	-	-	-	-	-	-	-	-	-	-	-	-	-	-	-	-	-	-	-	-
CP023908.1	GCA_002636095.1	Non-Mobilizable	-	ST340	4000	Col440I	1	-	-	-	-	0	0	-	-	-	-	-	-	-	-	-	-	-	-	-	-	-	-	-	-	-	-	-	-	-	-	-	-
CP023909.1	GCA_002636095.1	Mobilizable	-	ST340	2211	Col440II	0	+	100147	MOBP1	+	0	0	-	-	-	-	-	-	-	-	-	-	-	-	-	-	-	-	-	-	-	-	-	-	-	-	-	-
CP023910.1	GCA_002636095.1	Conjugative	MDR; CR	ST340	100207	IncFII(pKPX1)	0	+	100105	MOBP1	+	1	1	aac(6')-Ib'.v1;aadA*;aph(3')-VI	-	-	qnrS1	-	-	-	-	-	-	-	-	OXA-9.v1;TEM-1D.v1^	-	CTX-M-15	-	NDM-1	-	-	-	-	-	-	-	-	-
CP023911.1	GCA_002636095.1	Mobilizable	-	ST340	5204	Col440I,Col440II	0	+	100147	MOBP1	+	0	0	-	-	-	-	-	-	-	-	-	-	-	-	-	-	-	-	-	-	-	-	-	-	-	-	-	-
CP023912.1	GCA_002636095.1	Non-Mobilizable	MDR	ST340	167814	IncFIB(K)	21	-	-	MOBF	+	0	1	aac(3)-IIa.v1^;aadA2^;aph3-Ia.v1^	-	-	-	-	mphA	-	-	sul1	tet(D)	-	dfrA12	TEM-1D.v1^	-	CTX-M-15	-	-	-	-	-	-	-	-	-	-	-
CP023914.1	GCA_002591075.1	Conjugative	MDR; CR	ST147	106853	IncFIB(pB171),IncFII(Yp)	4	+	100096	MOBF	+	1	1	rmtC	-	-	-	-	-	-	-	sul1*	-	-	-	-	-	-	-	NDM-1	-	-	-	-	-	-	-	-	-
CP023915.1	GCA_002591075.1	Non-Mobilizable	-	ST147	3808	ColRNAI	0	-	-	-	-	0	0	-	-	-	-	-	-	-	-	-	-	-	-	-	-	-	-	-	-	-	-	-	-	-	-	-	-
CP023916.1	GCA_002591075.1	Conjugative	MDR	ST147	130348	IncFIA(HI1),IncFIB(pQil),IncFII	12	+	100014	MOBF	+	1	1	aac(6')-Ib-cr.v2	-	-	-	-	-	CatB4.v1	-	-	-	-	-	OXA-1;TEM-1D.v1^	-	CTX-M-15	-	-	-	-	-	-	-	-	-	-	-
CP023917.1	GCA_002591075.1	Non-Mobilizable	-	ST147	164607	IncFIB(K),IncHI1B	0	-	-	-	-	0	0	-	-	-	-	-	-	-	-	-	-	-	-	-	-	SHV-12	-	-	-	-	-	-	-	-	-	-	-
CP023918.1	GCA_002591075.1	Conjugative	MDR	ST147	106914	IncFIA(HI1),IncFII	3	+	100015	MOBF	+	1	1	aadA5	-	-	qnrS1	-	ermB.v1*;mphA	-	-	sul1	-	-	dfrA17	-	-	CTX-M-15;CTX-M-15	-	-	-	-	-	-	-	-	-	-	-
CP023920.1	GCA_002635725.1	Non-Mobilizable	-	ST16	4619	Col440I	1	-	-	-	-	0	0	-	-	-	-	-	-	-	-	-	-	-	-	-	-	-	-	-	-	-	-	-	-	-	-	-	-
CP023921.1	GCA_002635725.1	Non-Mobilizable	-	ST16	5095	Col440I,Col440II	0	-	-	-	-	0	0	-	-	-	-	-	-	-	-	-	-	-	-	-	-	-	-	-	-	-	-	-	-	-	-	-	-
CP023922.1	GCA_002635725.1	Conjugative	MDR	ST16	129106	IncFIB(pQil),IncFII	11	+	100092	MOBF	+	1	1	aac(6')-Ib'.v1;aadA*	-	-	qnrB1.v1	-	-	-	-	-	-	-	-	OXA-9.v1;TEM-1D.v1^	-	CTX-M-15	-	-	-	-	-	-	-	-	-	-	-
CP023923.1	GCA_002635725.1	Conjugative	MDR; CR	ST16	140557	IncFIA,IncFIB(AP001918),IncFIC(FII)	2	+	100015	MOBF	+	1	1	aadA2^;rmtB	-	-	-	-	ermB.v1*;mphA	-	-	sul1	tet(B).v2*	-	dfrA12	-	-	-	-	NDM-1	-	-	-	-	-	-	-	-	-
CP023924.1	GCA_002635725.1	Non-Mobilizable	CR	ST16	12273	ColKP3,ColKP3	0	-	-	MOBP1	+	0	0	-	-	-	-	-	-	-	-	-	-	-	-	-	-	-	-	OXA-232;OXA-232	-	-	-	-	-	-	-	-	-
CP023926.1	GCA_002636375.1	Mobilizable	MDR; CR	ST147	78541	IncR	0	+	100014	-	-	0	0	aac(6')-Il;aadA1.v1^;aadA2*;aph3-Ia.v1*;aph3-Ia.v1^;strA.v1;strB.v1	-	-	-	-	mphA	-	-	sul1;sul1	-	-	dfrA1.v2;dfrA12*	-	-	-	-	VIM-1	-	-	-	-	-	-	-	-	-
CP023927.1	GCA_002636375.1	Non-Mobilizable	-	ST147	88025	-	0	-	-	-	-	0	0	-	-	-	-	-	-	-	-	-	-	-	-	-	-	-	-	-	-	-	-	-	-	-	-	-	-
CP023928.1	GCA_002636375.1	Non-Mobilizable	CR	ST147	113639	IncFIB(pQil),IncFII	12	-	-	MOBF	+	1	1	-	-	-	-	-	-	-	-	-	-	-	-	TEM-1D.v1^	-	-	-	KPC-2	-	-	-	-	-	-	-	-	-
CP023929.1	GCA_002636375.1	Non-Mobilizable	-	ST147	112260	IncFIB(pKPHS1)	0	-	-	-	-	0	1	-	-	-	-	-	-	-	-	-	-	-	-	-	-	-	-	-	-	-	-	-	-	-	-	-	-
CP023930.1	GCA_002636375.1	Non-Mobilizable	-	ST147	4166	Col440I	1	-	-	-	-	0	0	-	-	-	-	-	-	-	-	-	-	-	-	-	-	-	-	-	-	-	-	-	-	-	-	-	-
CP023931.1	GCA_002636375.1	Non-Mobilizable	-	ST147	2075	ColKP3	0	-	-	-	-	0	0	-	-	-	-	-	-	-	-	-	-	-	-	-	-	-	-	-	-	-	-	-	-	-	-	-	-
CP023940.1	GCA_002587165.1	Non-Mobilizable	-	ST11	1556	Col440I	1	-	-	-	-	0	0	-	-	-	-	-	-	-	-	-	-	-	-	-	-	-	-	-	-	-	-	-	-	-	-	-	-
CP023942.1	GCA_002587165.1	Conjugative	MDR; CR	ST11	187926	IncFII(pHN7A8),IncR	20	+	100096	MOBF	+	1	1	rmtB	-	-	-	-	-	catII.2*;catII.2*	-	-	-	-	-	TEM-1D.v1^	-	CTX-M-65	-	KPC-2	-	-	-	-	-	-	-	-	-
CP023943.1	GCA_002587165.1	Conjugative	MDR	ST11	196733	IncFIB(K),IncFII	20	+	100092	MOBF	+	1	1	aac(6')-Ib-cr.v2;aadA16*	-	-	-	-	-	catII.2*;floR.v1*	arr-3	sul1	-	-	dfrA27	-	-	CTX-M-27	-	-	-	-	-	-	-	-	-	-	-
CP023944.1	GCA_002587165.1	Non-Mobilizable	-	ST11	10061	ColRNAI	0	-	-	MOBC	+	0	1	-	-	-	-	-	-	-	-	-	-	-	-	-	-	-	-	-	-	-	-	-	-	-	-	-	-
CP023945.1	GCA_002587885.1	Non-Mobilizable	-	ST340	4163	Col440I	1	-	-	-	-	0	0	-	-	-	-	-	-	-	-	-	-	-	-	-	-	-	-	-	-	-	-	-	-	-	-	-	-
CP023947.1	GCA_002587885.1	Non-Mobilizable	MDR	ST340	153385	IncFIB(K),IncFII	12	-	-	-	-	0	0	aac(6')-Ib-cr.v2;strA.v1^;strB.v1	-	-	-	-	-	CatB4.v1	-	sul2*	-	-	-	OXA-1;TEM-1D.v1^	-	CTX-M-15	-	-	-	-	-	-	-	-	-	-	-
CP023948.1	GCA_002587885.1	Conjugative	MDR; CR	ST340	219350	IncA/C2,IncFIB(pQil),IncFII	12	+	100395	MOBH	+	1	1	aac(6')-Ib3^;rmtC	-	-	-	-	-	-	-	sul1	-	-	dfrA14.v1^	-	-	-	-	NDM-1	-	-	-	-	-	-	-	-	-
CP023950.1	GCA_002636215.1	Mobilizable	MDR	ST152	99251	-	0	+	100014	-	-	0	0	aac(3)-IIa.v1^;aac(6')-Ib-cr.v2;aac(6')-Ib-cr.v2;aadA16*;strA.v1^;strB.v1	-	-	qnrB6^	-	-	CatB4.v1	arr-3	sul1;sul1;sul2	-	-	dfrA27	OXA-1;TEM-1D.v1^	-	CTX-M-15	-	-	-	-	-	-	-	-	-	-	-
CP023951.1	GCA_002636215.1	Non-Mobilizable	-	ST152	38216	-	0	-	-	-	-	0	0	-	-	-	-	-	-	-	-	sul2	-	-	-	-	-	-	-	-	-	-	-	-	-	-	-	-	-
CP023952.1	GCA_002636215.1	Conjugative	MDR; CR	ST152	207802	IncA/C2	0	+	100395	MOBH	+	1	1	aac(6')-33;ant(2'')-Ia	-	-	-	-	-	-	-	sul1;sul2	-	-	-	TEM-1D.v1	-	-	-	KPC-2	-	-	-	-	-	-	-	-	-
CP023953.1	GCA_002636215.1	Conjugative	MDR	ST152	197671	IncFIB(K),IncFII	20	+	100092	MOBF	+	1	1	aadA1.v1^;aph3-Ia.v1^	-	-	-	-	-	catA1^	-	sul1	tet(D)	-	dfrA1.v2	-	-	-	-	-	-	-	-	-	-	-	-	-	-
CP023954.1	GCA_002636215.1	Non-Mobilizable	-	ST152	8215	ColRNAI	0	-	-	MOBC	+	0	1	-	-	-	-	-	-	-	-	-	-	-	-	-	-	-	-	-	-	-	-	-	-	-	-	-	-
CP023955.1	GCA_002636215.1	Non-Mobilizable	-	ST152	12418	-	0	-	-	-	-	0	0	aac(6')-Ib-cr.v1^	-	-	-	-	-	-	-	-	-	-	-	-	-	-	-	-	-	-	-	-	-	-	-	-	-
CP024039.1	GCA_003073235.1	Conjugative	MDR; CR	ST16	125285	IncFIA,IncFIB(AP001918),IncFIC(FII)	2	+	100015	MOBF	+	1	1	aadA2^	-	-	-	-	-	-	-	sul1	tet(B).v2*	-	dfrA12	-	-	-	-	NDM-1	-	-	-	-	-	-	-	-	-
CP024040.1	GCA_003073235.1	Conjugative	MDR	ST16	122082	IncFIB(pQil),IncFII	12	+	100092	MOBF	+	1	1	aac(6')-Ib'.v1;aadA*	-	-	-	-	-	-	-	-	-	-	-	OXA-9.v1;TEM-1D.v1^	-	CTX-M-15	-	-	-	-	-	-	-	-	-	-	-
CP024041.1	GCA_003073235.1	Non-Mobilizable	-	ST16	33858	IncX4	0	-	-	MOBP1	+	0	1	-	mcr-1.1^	-	-	-	-	-	-	-	-	-	-	-	-	-	-	-	-	-	-	-	-	-	-	-	-
CP024042.1	GCA_003073235.1	Non-Mobilizable	CR	ST16	6141	ColKP3	0	-	-	-	+	0	0	-	-	-	-	-	-	-	-	-	-	-	-	-	-	-	-	OXA-232	-	-	-	-	-	-	-	-	-
CP024043.1	GCA_003073235.1	Non-Mobilizable	-	ST16	5251	Col440I,Col440II	0	-	-	MOBP1	+	0	0	-	-	-	-	-	-	-	-	-	-	-	-	-	-	-	-	-	-	-	-	-	-	-	-	-	-
CP024044.1	GCA_003073235.1	Non-Mobilizable	-	ST16	4660	Col440I	1	-	-	-	-	0	0	-	-	-	-	-	-	-	-	-	-	-	-	-	-	-	-	-	-	-	-	-	-	-	-	-	-
CP024192.1	GCA_002741685.1	Conjugative	MDR; CR	ST340	221606	IncA/C2	0	+	100395	MOBH	+	1	1	aac(3)-IId^;aac(6')-Ib4	-	-	-	-	mphA	catB3.v2	-	sul1;sul1	tet(A).v1	-	-	TEM-1D.v1^	-	-	-	IMP-4	-	-	-	-	-	-	-	-	-
CP024193.1	GCA_002741685.1	Conjugative	-	ST340	147945	IncFIB(K),IncFII	21	+	100092	MOBF	+	1	1	-	-	-	-	-	-	-	-	-	-	-	-	-	-	-	-	-	-	-	-	-	-	-	-	-	-
CP024194.1	GCA_002741685.1	Mobilizable	MDR	ST340	89345	IncFIA(HI1),IncR	1	+	100014	-	-	0	0	aac(3)-IIa.v1^;aac(6')-Ib-cr.v2;strA.v1^;strB.v1	-	-	qnrB1.v2^	-	-	CatB4.v1	-	sul2	-	-	-	OXA-1;TEM-1D.v1^	-	CTX-M-15	-	-	-	-	-	-	-	-	-	-	-
CP024195.1	GCA_002741685.1	Non-Mobilizable	-	ST340	4660	Col440I	1	-	-	-	-	0	0	-	-	-	-	-	-	-	-	-	-	-	-	-	-	-	-	-	-	-	-	-	-	-	-	-	-
CP024196.1	GCA_002741685.1	Non-Mobilizable	-	ST340	4510	Col440I	0	-	-	-	-	0	0	-	-	-	-	-	-	-	-	-	-	-	-	-	-	-	-	-	-	-	-	-	-	-	-	-	-
CP024197.1	GCA_002741685.1	Mobilizable	-	ST340	3825	ColRNAI	1	+	100147	-	-	0	0	-	-	-	-	-	-	-	-	-	-	-	-	-	-	-	-	-	-	-	-	-	-	-	-	-	-
CP024430.1	GCA_003006175.1	Conjugative	MDR	ST147	131243	IncFII,IncR	3	+	100015	MOBF	+	1	1	aadA2^;strA.v1;strA.v1;strB.v1;strB.v1	-	-	-	-	-	catII.2*	-	sul2	-	-	dfrA12	TEM-1D.v1^	-	CTX-M-15	-	-	-	-	-	-	-	-	-	-	-
CP024431.1	GCA_003006175.1	Conjugative	-	ST147	114815	IncFII(pKPX1)	1	+	100105	MOBP1	+	1	1	aac(6')-Ib;rmtF	-	-	-	-	-	-	-	-	-	-	-	-	-	-	-	-	-	-	-	-	-	-	-	-	-
CP024432.1	GCA_003006175.1	Non-Mobilizable	-	ST147	45291	-	0	-	-	-	-	0	0	-	-	-	-	-	-	-	-	-	-	-	-	-	-	-	-	-	-	-	-	-	-	-	-	-	-
CP024433.1	GCA_003006175.1	Non-Mobilizable	-	ST147	55118	-	0	-	-	-	-	0	0	-	-	-	-	-	-	-	-	-	-	-	-	-	-	-	-	-	-	-	-	-	-	-	-	-	-
CP024434.1	GCA_003006175.1	Mobilizable	-	ST147	4715	ColRNAI	0	+	100130	-	-	0	0	-	-	-	-	-	-	-	-	-	-	-	-	-	-	-	-	-	-	-	-	-	-	-	-	-	-
CP024435.1	GCA_003006175.1	Non-Mobilizable	-	ST147	4167	Col440I	1	-	-	-	-	0	0	-	-	-	-	-	-	-	-	-	-	-	-	-	-	-	-	-	-	-	-	-	-	-	-	-	-
CP024436.1	GCA_003006175.1	Non-Mobilizable	-	ST147	2056	ColpVC	0	-	-	-	-	0	0	-	-	-	-	-	-	-	-	-	-	-	-	-	-	-	-	-	-	-	-	-	-	-	-	-	-
CP024459.1	GCA_002752955.1	Conjugative	MDR	ST45	211313	IncFIB(K),IncFII	21	+	100015	MOBF	+	1	1	aac(3)-IIa.v1^;strA.v1^;strB.v1	-	-	-	-	-	floR.v2*	-	sul2	tet(A).v2	-	-	-	-	-	-	-	9-2%	11	12	8*	17	-	-	-	-
CP024460.1	GCA_002752955.1	Non-Mobilizable	-	ST45	112745	IncFIB(pKPHS1)	0	-	-	-	-	0	1	-	-	-	-	-	-	-	-	-	-	-	-	-	-	-	-	-	-	-	-	-	-	-	-	-	-
CP024461.1	GCA_002752955.1	Conjugative	MDR	ST45	77269	IncFII(pCRY)	0	+	100105	MOBP1	+	1	1	-	-	-	qnrS1	-	-	-	-	-	tet(A).v1*	-	-	TEM-1D.v1^	-	CTX-M-55	-	-	-	-	-	-	-	-	-	-	-
CP024462.1	GCA_002752955.1	Non-Mobilizable	-	ST45	33858	IncX4	0	-	-	MOBP1	+	0	1	-	mcr-1.1^	-	-	-	-	-	-	-	-	-	-	-	-	-	-	-	-	-	-	-	-	-	-	-	-
CP024463.1	GCA_002752955.1	Non-Mobilizable	-	ST45	10046	ColRNAI	0	-	-	MOBC	+	0	1	-	-	-	-	-	-	-	-	-	-	-	-	-	-	-	-	-	-	-	-	-	-	-	-	-	-
CP024464.1	GCA_002752955.1	Non-Mobilizable	-	ST45	2780	Col440I	1	-	-	-	-	0	0	-	-	-	-	-	-	-	-	-	-	-	-	-	-	-	-	-	-	-	-	-	-	-	-	-	-
CP024465.1	GCA_002752955.1	Mobilizable	-	ST45	1551	Col(MG828)	0	+	100019	-	-	0	0	-	-	-	-	-	-	-	-	-	-	-	-	-	-	-	-	-	-	-	-	-	-	-	-	-	-
CP024490.1	GCA_002752775.1	Non-Mobilizable	-	ST29	71104	IncFIA(HI1)	3	-	-	-	-	0	0	-	-	-	-	-	-	-	-	-	-	-	-	-	-	-	-	-	-	-	-	-	-	-	-	-	-
CP024491.1	GCA_002752775.1	Non-Mobilizable	-	ST29	6657	Col440I	1	-	-	-	-	0	0	-	-	-	-	-	-	-	-	-	-	-	-	-	-	-	-	-	-	-	-	-	-	-	-	-	-
CP024492.1	GCA_002752775.1	Non-Mobilizable	-	ST29	5783	Col440I	0	-	-	-	-	0	0	-	-	-	-	-	-	-	-	-	-	-	-	-	-	-	-	-	-	-	-	-	-	-	-	-	-
CP024493.1	GCA_002752775.1	Mobilizable	-	ST29	3514	Col440I,Col440II	0	+	100069	-	-	0	0	-	-	-	-	-	-	-	-	-	-	-	-	-	-	-	-	-	-	-	-	-	-	-	-	-	-
CP024494.1	GCA_002752775.1	Mobilizable	-	ST29	3223	Col440II,ColRNAI	0	+	100147	-	+	0	0	-	-	-	-	-	-	-	-	-	-	-	-	-	-	-	-	-	-	-	-	-	-	-	-	-	-
CP024495.1	GCA_002752775.1	Non-Mobilizable	-	ST29	2723	Col(MGD2)	0	-	-	-	-	0	0	-	-	-	-	-	-	-	-	-	-	-	-	-	-	-	-	-	-	-	-	-	-	-	-	-	-
CP024497.1	GCA_002752905.1	Non-Mobilizable	-	ST323	212097	IncFIB(Mar)	3	-	-	MOBH	+	1	1	-	-	-	-	-	-	-	-	-	-	-	-	-	-	-	-	-	-	-	-	-	-	-	-	-	-
CP024498.1	GCA_002752905.1	Non-Mobilizable	-	ST323	4064	-	0	-	-	MOBQ	+	0	0	-	-	-	-	-	-	-	-	-	-	-	-	-	-	-	-	-	-	-	-	-	-	-	-	-	-
CP024522.1	GCA_002753055.1	Conjugative	MDR; CR	ST340	221606	IncA/C2	0	+	100395	MOBH	+	1	1	aac(3)-IId^;aac(6')-Ib4	-	-	-	-	mphA	catB3.v2	-	sul1;sul1	tet(A).v1	-	-	TEM-1D.v1^	-	-	-	IMP-4	-	-	-	-	-	-	-	-	-
CP024523.1	GCA_002753055.1	Conjugative	-	ST340	147932	IncFIB(K),IncFII	21	+	100092	MOBF	+	1	1	-	-	-	-	-	-	-	-	-	-	-	-	-	-	-	-	-	-	-	-	-	-	-	-	-	-
CP024524.1	GCA_002753055.1	Mobilizable	MDR	ST340	89345	IncFIA(HI1),IncR	1	+	100014	-	-	0	0	aac(3)-IIa.v1^;aac(6')-Ib-cr.v2;strA.v1^;strB.v1	-	-	qnrB1.v2^	-	-	CatB4.v1	-	sul2	-	-	-	OXA-1;TEM-1D.v1^	-	CTX-M-15	-	-	-	-	-	-	-	-	-	-	-
CP024525.1	GCA_002753055.1	Non-Mobilizable	-	ST340	4660	Col440I	1	-	-	-	-	0	0	-	-	-	-	-	-	-	-	-	-	-	-	-	-	-	-	-	-	-	-	-	-	-	-	-	-
CP024526.1	GCA_002753055.1	Non-Mobilizable	-	ST340	4510	Col440I	0	-	-	-	-	0	0	-	-	-	-	-	-	-	-	-	-	-	-	-	-	-	-	-	-	-	-	-	-	-	-	-	-
CP024527.1	GCA_002753055.1	Mobilizable	-	ST340	3825	ColRNAI	1	+	100147	-	-	0	0	-	-	-	-	-	-	-	-	-	-	-	-	-	-	-	-	-	-	-	-	-	-	-	-	-	-
CP024529.1	GCA_002753075.1	Conjugative	MDR; CR	ST340	221606	IncA/C2	0	+	100395	MOBH	+	1	1	aac(3)-IId^;aac(6')-Ib4	-	-	-	-	mphA	catB3.v2	-	sul1;sul1	tet(A).v1	-	-	TEM-1D.v1^	-	-	-	IMP-4	-	-	-	-	-	-	-	-	-
CP024530.1	GCA_002753075.1	Conjugative	-	ST340	147932	IncFIB(K),IncFII	21	+	100092	MOBF	+	1	1	-	-	-	-	-	-	-	-	-	-	-	-	-	-	-	-	-	-	-	-	-	-	-	-	-	-
CP024531.1	GCA_002753075.1	Mobilizable	MDR	ST340	89345	IncFIA(HI1),IncR	1	+	100014	-	-	0	0	aac(3)-IIa.v1^;aac(6')-Ib-cr.v2;strA.v1^;strB.v1	-	-	qnrB1.v2^	-	-	CatB4.v1	-	sul2	-	-	-	OXA-1;TEM-1D.v1^	-	CTX-M-15	-	-	-	-	-	-	-	-	-	-	-
CP024532.1	GCA_002753075.1	Non-Mobilizable	-	ST340	4660	Col440I	1	-	-	-	-	0	0	-	-	-	-	-	-	-	-	-	-	-	-	-	-	-	-	-	-	-	-	-	-	-	-	-	-
CP024533.1	GCA_002753075.1	Non-Mobilizable	-	ST340	4510	Col440I	0	-	-	-	-	0	0	-	-	-	-	-	-	-	-	-	-	-	-	-	-	-	-	-	-	-	-	-	-	-	-	-	-
CP024534.1	GCA_002753075.1	Mobilizable	-	ST340	3825	ColRNAI	1	+	100147	-	-	0	0	-	-	-	-	-	-	-	-	-	-	-	-	-	-	-	-	-	-	-	-	-	-	-	-	-	-
CP024536.1	GCA_002753165.1	Conjugative	MDR	ST340	187611	IncA/C2	0	+	100395	MOBH	+	1	1	aadA2^	-	-	-	-	-	-	-	sul1	tet(A).v1	-	dfrA12	TEM-1D.v1^	-	-	-	-	-	-	-	-	-	-	-	-	-
CP024537.1	GCA_002753165.1	Conjugative	-	ST340	147932	IncFIB(K),IncFII	21	+	100092	MOBF	+	1	1	-	-	-	-	-	-	-	-	-	-	-	-	-	-	-	-	-	-	-	-	-	-	-	-	-	-
CP024538.1	GCA_002753165.1	Mobilizable	MDR	ST340	89345	IncFIA(HI1),IncR	1	+	100014	-	-	0	0	aac(3)-IIa.v1^;aac(6')-Ib-cr.v2;strA.v1^;strB.v1	-	-	qnrB1.v2^	-	-	CatB4.v1	-	sul2	-	-	-	OXA-1;TEM-1D.v1^	-	CTX-M-15	-	-	-	-	-	-	-	-	-	-	-
CP024539.1	GCA_002753165.1	Non-Mobilizable	-	ST340	4660	Col440I	1	-	-	-	-	0	0	-	-	-	-	-	-	-	-	-	-	-	-	-	-	-	-	-	-	-	-	-	-	-	-	-	-
CP024540.1	GCA_002753165.1	Non-Mobilizable	-	ST340	4510	Col440I	0	-	-	-	-	0	0	-	-	-	-	-	-	-	-	-	-	-	-	-	-	-	-	-	-	-	-	-	-	-	-	-	-
CP024541.1	GCA_002753165.1	Mobilizable	-	ST340	3825	ColRNAI	1	+	100147	-	-	0	0	-	-	-	-	-	-	-	-	-	-	-	-	-	-	-	-	-	-	-	-	-	-	-	-	-	-
CP024543.1	GCA_002752995.1	Conjugative	-	ST37	110374	IncFIA(HI1),IncFII	8	+	100015	MOBF	+	1	1	-	-	-	-	-	-	-	-	-	-	-	-	-	-	-	-	-	-	-	-	-	-	-	-	-	-
CP024544.1	GCA_002752995.1	Conjugative	-	ST37	71587	IncFII(Yp)	2	+	100092	MOBF	+	1	1	-	-	-	-	-	-	-	-	-	-	-	-	-	-	-	-	-	-	-	-	-	-	-	-	-	-
CP024546.1	GCA_002753355.1	Conjugative	-	ST37	110374	IncFIA(HI1),IncFII	8	+	100015	MOBF	+	1	1	-	-	-	-	-	-	-	-	-	-	-	-	-	-	-	-	-	-	-	-	-	-	-	-	-	-
CP024547.1	GCA_002753355.1	Conjugative	-	ST37	71587	IncFII(Yp)	2	+	100092	MOBF	+	1	1	-	-	-	-	-	-	-	-	-	-	-	-	-	-	-	-	-	-	-	-	-	-	-	-	-	-
CP024550.1	GCA_002753405.1	Conjugative	MDR	ST340	187611	IncA/C2	0	+	100395	MOBH	+	1	1	aadA2^	-	-	-	-	-	-	-	sul1	tet(A).v1	-	dfrA12	TEM-1D.v1^	-	-	-	-	-	-	-	-	-	-	-	-	-
CP024551.1	GCA_002753405.1	Conjugative	-	ST340	147932	IncFIB(K),IncFII	21	+	100092	MOBF	+	1	1	-	-	-	-	-	-	-	-	-	-	-	-	-	-	-	-	-	-	-	-	-	-	-	-	-	-
CP024552.1	GCA_002753405.1	Mobilizable	MDR	ST340	89345	IncFIA(HI1),IncR	1	+	100014	-	-	0	0	aac(3)-IIa.v1^;aac(6')-Ib-cr.v2;strA.v1^;strB.v1	-	-	qnrB1.v2^	-	-	CatB4.v1	-	sul2	-	-	-	OXA-1;TEM-1D.v1^	-	CTX-M-15	-	-	-	-	-	-	-	-	-	-	-
CP024553.1	GCA_002753405.1	Non-Mobilizable	-	ST340	4660	Col440I	1	-	-	-	-	0	0	-	-	-	-	-	-	-	-	-	-	-	-	-	-	-	-	-	-	-	-	-	-	-	-	-	-
CP024554.1	GCA_002753405.1	Non-Mobilizable	-	ST340	4510	Col440I	0	-	-	-	-	0	0	-	-	-	-	-	-	-	-	-	-	-	-	-	-	-	-	-	-	-	-	-	-	-	-	-	-
CP024555.1	GCA_002753405.1	Mobilizable	-	ST340	3825	ColRNAI	1	+	100147	-	-	0	0	-	-	-	-	-	-	-	-	-	-	-	-	-	-	-	-	-	-	-	-	-	-	-	-	-	-
CP024557.1	GCA_002753555.1	Conjugative	MDR; CR	ST340	217685	IncA/C2	0	+	100395	MOBH	+	1	1	aac(3)-IId^;aac(6')-Ib4	-	-	-	-	mphA	catB3.v2	-	sul1;sul1	tet(A).v1	-	-	-	-	-	-	IMP-4	-	-	-	-	-	-	-	-	-
CP024558.1	GCA_002753555.1	Conjugative	-	ST340	147945	IncFIB(K),IncFII	21	+	100092	MOBF	+	1	1	-	-	-	-	-	-	-	-	-	-	-	-	-	-	-	-	-	-	-	-	-	-	-	-	-	-
CP024559.1	GCA_002753555.1	Mobilizable	MDR	ST340	89345	IncFIA(HI1),IncR	1	+	100014	-	-	0	0	aac(3)-IIa.v1^;aac(6')-Ib-cr.v2;strA.v1^;strB.v1	-	-	qnrB1.v2^	-	-	CatB4.v1	-	sul2	-	-	-	OXA-1;TEM-1D.v1^	-	CTX-M-15	-	-	-	-	-	-	-	-	-	-	-
CP024560.1	GCA_002753555.1	Non-Mobilizable	-	ST340	4660	Col440I	1	-	-	-	-	0	0	-	-	-	-	-	-	-	-	-	-	-	-	-	-	-	-	-	-	-	-	-	-	-	-	-	-
CP024561.1	GCA_002753555.1	Non-Mobilizable	-	ST340	4510	Col440I	0	-	-	-	-	0	0	-	-	-	-	-	-	-	-	-	-	-	-	-	-	-	-	-	-	-	-	-	-	-	-	-	-
CP024562.1	GCA_002753555.1	Mobilizable	-	ST340	3825	ColRNAI	1	+	100147	-	-	0	0	-	-	-	-	-	-	-	-	-	-	-	-	-	-	-	-	-	-	-	-	-	-	-	-	-	-
CP024564.1	GCA_002752975.1	Conjugative	MDR	ST340	187611	IncA/C2	0	+	100395	MOBH	+	1	1	aadA2^	-	-	-	-	-	-	-	sul1	tet(A).v1	-	dfrA12	TEM-1D.v1^	-	-	-	-	-	-	-	-	-	-	-	-	-
CP024565.1	GCA_002752975.1	Conjugative	-	ST340	147932	IncFIB(K),IncFII	21	+	100092	MOBF	+	1	1	-	-	-	-	-	-	-	-	-	-	-	-	-	-	-	-	-	-	-	-	-	-	-	-	-	-
CP024566.1	GCA_002752975.1	Mobilizable	MDR	ST340	89345	IncFIA(HI1),IncR	1	+	100014	-	-	0	0	aac(3)-IIa.v1^;aac(6')-Ib-cr.v2;strA.v1^;strB.v1	-	-	qnrB1.v2^	-	-	CatB4.v1	-	sul2	-	-	-	OXA-1;TEM-1D.v1^	-	CTX-M-15	-	-	-	-	-	-	-	-	-	-	-
CP024567.1	GCA_002752975.1	Non-Mobilizable	-	ST340	4660	Col440I	1	-	-	-	-	0	0	-	-	-	-	-	-	-	-	-	-	-	-	-	-	-	-	-	-	-	-	-	-	-	-	-	-
CP024568.1	GCA_002752975.1	Non-Mobilizable	-	ST340	4510	Col440I	0	-	-	-	-	0	0	-	-	-	-	-	-	-	-	-	-	-	-	-	-	-	-	-	-	-	-	-	-	-	-	-	-
CP024569.1	GCA_002752975.1	Mobilizable	-	ST340	3825	ColRNAI	1	+	100147	-	-	0	0	-	-	-	-	-	-	-	-	-	-	-	-	-	-	-	-	-	-	-	-	-	-	-	-	-	-
CP024571.1	GCA_002753605.1	Conjugative	MDR	ST340	187611	IncA/C2	0	+	100395	MOBH	+	1	1	aadA2^	-	-	-	-	-	-	-	sul1	tet(A).v1	-	dfrA12	TEM-1D.v1^	-	-	-	-	-	-	-	-	-	-	-	-	-
CP024572.1	GCA_002753605.1	Conjugative	-	ST340	147932	IncFIB(K),IncFII	21	+	100092	MOBF	+	1	1	-	-	-	-	-	-	-	-	-	-	-	-	-	-	-	-	-	-	-	-	-	-	-	-	-	-
CP024573.1	GCA_002753605.1	Mobilizable	MDR	ST340	90173	IncFIA(HI1),IncR	1	+	100014	-	-	0	0	aac(3)-IIa.v1^;aac(6')-Ib-cr.v2;strA.v1^;strB.v1	-	-	qnrB1.v2^	-	-	CatB4.v1	-	sul2	-	-	-	OXA-1;TEM-1D.v1^	-	CTX-M-15	-	-	-	-	-	-	-	-	-	-	-
CP024574.1	GCA_002753605.1	Non-Mobilizable	-	ST340	9326	Col440I,Col440I	2	-	-	-	-	0	0	-	-	-	-	-	-	-	-	-	-	-	-	-	-	-	-	-	-	-	-	-	-	-	-	-	-
CP024575.1	GCA_002753605.1	Mobilizable	-	ST340	3825	ColRNAI	1	+	100147	-	-	0	0	-	-	-	-	-	-	-	-	-	-	-	-	-	-	-	-	-	-	-	-	-	-	-	-	-	-
CP024579.1	GCA_002386225.2	Non-Mobilizable	-	ST340	4163	Col440I	1	-	-	-	-	0	0	-	-	-	-	-	-	-	-	-	-	-	-	-	-	-	-	-	-	-	-	-	-	-	-	-	-
CP024580.1	GCA_002386225.2	Non-Mobilizable	-	ST340	4709	Col440I	1	-	-	-	-	0	0	-	-	-	-	-	-	-	-	-	-	-	-	-	-	-	-	-	-	-	-	-	-	-	-	-	-
CP024581.1	GCA_002386225.2	Mobilizable	-	ST340	67964	IncA/C2	0	+	100395	MOBH	+	0	1	-	-	-	-	-	-	-	-	-	-	-	-	-	-	-	-	-	-	-	-	-	-	-	-	-	-
CP024708.1	GCA_003932915.1	Mobilizable	Virulence	ST65	237216	IncFIB(K),IncHI1B	2	+	100998	-	-	0	2	-	-	-	-	-	-	-	-	-	-	-	-	-	-	-	-	-	1	1	1	1	1	2	4-0%	2	rmpA2_6*-47%
CP024709.1	GCA_003932915.1	Non-Mobilizable	MDR; CR	ST65	47126	-	0	-	-	-	-	0	1	aac(6')-Ib3^	-	-	qnrS1	-	-	-	arr-3	-	-	-	-	-	-	-	-	KPC-2	-	-	-	-	-	-	-	-	-
CP024835.1	GCA_002787755.1	Non-Mobilizable	-	ST147	112150	IncFII(pKPX1)	1	-	-	MOBP1	+	1	1	-	-	-	qnrB1.v2^	-	-	-	arr-2	-	-	-	-	-	-	-	-	-	-	-	-	-	-	-	-	-	-
CP024836.1	GCA_002787755.1	Conjugative	MDR; CR	ST147	96185	IncFII	3	+	100015	MOBF	+	0	1	aadA2^;rmtB	-	-	-	-	ermB.v1*;mphA?	-	-	sul1	-	-	dfrA12	TEM-1D.v1^	-	-	-	NDM-5	-	-	-	-	-	-	-	-	-
CP024837.1	GCA_002787755.1	Non-Mobilizable	-	ST147	69628	-	0	-	-	-	-	0	0	-	-	-	-	-	-	-	-	-	-	-	-	-	-	-	-	-	-	-	-	-	-	-	-	-	-
CP024839.1	GCA_002786755.1	Non-Mobilizable	MDR	ST147	130922	IncFII(pKPX1)	1	-	-	MOBP1	+	1	1	aac(6')-Ib;aadA2^;rmtF	-	-	qnrB1.v2^	-	-	catII.2*	arr-2	-	-	-	dfrA12	-	-	-	-	-	-	-	-	-	-	-	-	-	-
CP024840.1	GCA_002786755.1	Conjugative	MDR; CR	ST147	96185	IncFII	3	+	100015	MOBF	+	1	1	aadA2^;rmtB	-	-	-	-	ermB.v1*;mphA?	-	-	sul1	-	-	dfrA12	TEM-1D.v1^	-	-	-	NDM-5	-	-	-	-	-	-	-	-	-
CP024841.1	GCA_002786755.1	Non-Mobilizable	-	ST147	72689	-	0	-	-	-	-	0	0	-	-	-	-	-	-	-	-	-	-	-	-	-	-	-	-	-	-	-	-	-	-	-	-	-	-
CP024875.1	GCA_003031325.1	Non-Mobilizable	MDR	ST15	227692	IncFIB(K),IncHI1B	0	-	-	-	-	0	0	-	-	-	-	-	-	catA1*	-	-	tet(D)	-	dfrA5	-	-	-	-	-	-	-	-	-	-	-	-	-	-
CP024876.1	GCA_003031325.1	Non-Mobilizable	MDR	ST15	129299	IncFII	19	-	-	MOBF	+	1	1	aac(3)-IId^;aac(6')-Ib-cr.v2;aadA16*;aph3-Ia.v1;strA.v1^;strB.v1	-	-	-	-	mphA	-	arr-3	sul2*	tet(A).v1	-	dfrA27	-	-	CTX-M-15	-	-	-	-	-	-	-	-	-	-	-
CP024877.1	GCA_003031325.1	Non-Mobilizable	-	ST15	109720	IncFIB(pKPHS1)	0	-	-	-	-	0	1	-	-	-	-	-	-	-	-	-	-	-	-	-	-	-	-	-	-	-	-	-	-	-	-	-	-
CP024878.1	GCA_003031325.1	Conjugative	-	ST15	73339	IncL/M(pOXA-48)	9	+	100105	MOBP1	+	1	1	-	-	-	-	-	-	-	-	-	-	-	-	TEM-1D.v1^	-	SHV-12	-	-	-	-	-	-	-	-	-	-	-
CP024879.1	GCA_003031325.1	Mobilizable	CR	ST15	38383	IncN2	0	+	100014	MOBF	+	0	1	-	-	-	-	-	-	-	-	-	-	-	-	-	-	-	-	NDM-1	-	-	-	-	-	-	-	-	-
CP024917.1	GCA_003031345.1	Conjugative	MDR	ST147	126018	IncFII	18	+	100096	MOBF	+	1	1	aac(6')-Ib-cr.v2;aadA16*	-	-	qnrB6^	-	mphA	-	arr-3	sul1;sul1	tet(A).v1	-	dfrA27	TEM-1D.v1^	-	CTX-M-15	-	-	-	-	-	-	-	-	-	-	-
CP024918.1	GCA_003031345.1	Conjugative	-	ST147	81261	IncI	0	+	100082	MOBP1	+	1	1	-	-	-	-	-	-	-	-	-	-	-	-	-	-	-	-	-	-	-	-	-	-	-	-	-	-
CP024919.1	GCA_003031345.1	Non-Mobilizable	-	ST147	33858	IncX4	0	-	-	MOBP1	+	0	1	-	mcr-1.1^	-	-	-	-	-	-	-	-	-	-	-	-	-	-	-	-	-	-	-	-	-	-	-	-
CP025006.1	GCA_002812365.1	Conjugative	CR	ST258	167373	IncFIB(K),IncFII	20	+	100092	MOBF	+	1	1	-	-	-	-	-	-	-	-	-	-	-	-	-	-	-	-	KPC-2	-	-	-	-	-	-	-	-	-
CP025007.1	GCA_002812365.1	Non-Mobilizable	MDR	ST258	51423	-	0	-	-	MOBP1	+	0	1	aph3-Ia.v1^	-	-	-	-	mphA	-	-	-	-	-	-	-	-	SHV-12	-	-	-	-	-	-	-	-	-	-	-
CP025009.1	GCA_002812385.1	Conjugative	CR	ST258	176049	ColRNAI,IncFIB(K),IncFII	20	+	100092	MOBF	+	1	1	aac(6')-Ib'.v1;aph3-Ia.v1^	-	-	-	-	-	-	-	-	-	-	-	-	-	-	-	KPC-2	-	-	-	-	-	-	-	-	-
CP025010.1	GCA_002812385.1	Conjugative	MDR; CR	ST258	118202	IncFIB(pQil),IncFII	12	+	100092	MOBF	+	1	1	aac(6')-Ib'.v1	-	-	-	-	-	-	-	-	-	-	-	TEM-1D.v1^	-	-	-	KPC-2	-	-	-	-	-	-	-	-	-
CP025038.1	GCA_002812665.1	Non-Mobilizable	MDR	ST258	199686	IncFIB(K),IncFII	20	-	-	MOBF	+	1	1	aadA2^	-	-	-	-	-	catA1^	-	sul1	-	-	dfrA12	-	-	-	-	-	-	-	-	-	-	-	-	-	-
CP025039.1	GCA_002812665.1	Conjugative	MDR; CR	ST258	146689	FII(pBK30683),IncFIA(HI1)	6	+	100096	MOBF	+	1	1	aac(6')-Ib'.v1;aadA*;strA.v1^;strB.v1	-	-	-	-	-	-	-	sul2	-	-	dfrA14.v1^	OXA-9.v1;TEM-1D.v1^	-	-	-	KPC-3	-	-	-	-	-	-	-	-	-
CP025040.1	GCA_002812665.1	Conjugative	-	ST258	83541	IncFII(Yp)	1	+	100031	MOBF	+	1	1	-	-	-	-	-	-	-	-	-	-	-	-	-	-	-	-	-	-	-	-	-	-	-	-	-	-
CP025041.1	GCA_002812665.1	Non-Mobilizable	-	ST258	63772	IncX3,IncX3	0	-	-	MOBP1	+	0	1	-	-	-	-	-	-	-	-	-	-	-	-	-	-	-	-	-	-	-	-	-	-	-	-	-	-
CP025042.1	GCA_002812665.1	Non-Mobilizable	-	ST258	35713	-	2	-	-	-	-	0	0	-	-	-	-	-	-	-	-	-	-	-	-	-	-	-	-	-	-	-	-	-	-	-	-	-	-
CP025081.1	GCA_002813595.1	Mobilizable	Virulence	ST23	231583	IncFIB(K),IncHI1B	2	+	100998	-	-	0	2	-	-	-	-	-	-	-	-	-	-	-	-	-	-	-	-	-	1	1	1	1	1	2	2	2	rmpA2_6*-47%
CP025141.1	GCA_002833445.1	Conjugative	MDR; CR	ST307	204734	IncA/C2	0	+	100395	MOBH	+	1	1	aac(6')-33;ant(2'')-Ia	-	-	-	-	-	-	-	sul1;sul2	-	-	-	TEM-1D.v1	-	-	-	KPC-2	-	-	-	-	-	-	-	-	-
CP025142.1	GCA_002833445.1	Conjugative	-	ST307	152230	IncFIB(K)	21	+	100015	MOBF	+	1	1	-	-	-	-	-	-	-	-	-	-	-	-	-	-	-	-	-	-	-	-	-	-	-	-	-	-
CP025144.1	GCA_002833425.1	Conjugative	MDR; CR	ST307	204123	IncA/C2	0	+	100395	MOBH	+	1	1	aac(6')-33;ant(2'')-Ia	-	-	-	-	-	-	-	sul1;sul2	-	-	-	TEM-1D.v1	-	-	-	KPC-2*	-	-	-	-	-	-	-	-	-
CP025145.1	GCA_002833425.1	Conjugative	-	ST307	149158	IncFIB(K)	21	+	100015	MOBF	+	1	1	-	-	-	-	-	-	-	-	-	-	-	-	-	-	-	-	-	-	-	-	-	-	-	-	-	-
CP025147.1	GCA_002833465.1	Conjugative	MDR; CR	ST307	205953	IncA/C2	0	+	100395	MOBH	+	1	1	aac(6')-33;ant(2'')-Ia	-	-	-	-	-	-	-	sul1;sul2	-	-	-	TEM-1D.v1	-	-	-	KPC-2	-	-	-	-	-	-	-	-	-
CP025148.1	GCA_002833465.1	Conjugative	CR	ST307	161986	IncFIB(K)	21	+	100015	MOBF	+	1	1	-	-	-	-	-	-	-	-	-	-	-	-	-	-	-	-	KPC-2	-	-	-	-	-	-	-	-	-
CP025212.1	GCA_002966875.1	Non-Mobilizable	-	ST34	145759	IncFIB(K)	19	-	-	MOBF	+	0	0	-	-	-	-	-	-	-	-	-	-	-	-	-	-	-	-	-	-	-	-	-	-	-	-	-	-
CP025213.1	GCA_002966875.1	Mobilizable	-	ST34	103957	IncR	0	+	100014	-	-	0	0	-	-	-	-	-	-	-	-	-	-	-	-	-	-	-	-	-	-	-	-	-	-	-	-	-	-
CP025214.1	GCA_002966875.1	Conjugative	-	ST34	87395	IncFII(pKPX1)	0	+	100105	MOBP1	+	1	1	-	-	-	-	-	-	-	-	-	-	-	-	-	-	-	-	-	-	-	-	-	-	-	-	-	-
CP025215.1	GCA_002966875.1	Non-Mobilizable	CR	ST34	68637	IncX3,IncX3	0	-	-	MOBP1	+	2	1	-	-	-	-	-	-	-	-	-	-	-	-	-	-	-	-	NDM-7	-	-	-	-	-	-	-	-	-
CP025457.1	GCA_002848545.1	Conjugative	-	ST11	223274	IncFIB(K),IncFII	15	+	100015	MOBF	+	1	1	-	-	-	-	-	-	-	-	-	-	-	-	-	-	-	-	-	-	-	-	-	-	-	-	-	-
CP025458.1	GCA_002848545.1	Mobilizable	MDR; CR	ST11	128563	IncFII(pHN7A8),IncR	15	+	100096	-	-	0	0	rmtB	-	-	-	-	-	catII.2*	-	-	-	-	-	TEM-1D.v1^	-	CTX-M-65;SHV-12	-	KPC-2	-	-	-	-	-	-	-	-	-
CP025459.1	GCA_002848545.1	Non-Mobilizable	-	ST11	10060	ColRNAI	0	-	-	MOBC	+	0	1	-	-	-	-	-	-	-	-	-	-	-	-	-	-	-	-	-	-	-	-	-	-	-	-	-	-
CP025460.1	GCA_002848545.1	Mobilizable	-	ST11	5596	ColRNAI	0	+	100147	MOBP1	+	0	0	-	-	-	-	-	-	-	-	-	-	-	-	-	-	-	-	-	-	-	-	-	-	-	-	-	-
CP025462.1	GCA_002848585.1	Conjugative	MDR	ST11	261706	IncFIB(Mar),IncHI1B	3	+	100998	MOBH	+	1	1	aac(3)-IId^	-	-	-	-	mphA	-	-	-	-	-	-	TEM-1D.v1^	-	-	-	-	1	1	1	1	1	-	-	-	rmpA2_8-60%
CP025463.1	GCA_002848585.1	Mobilizable	MDR; CR	ST11	161580	IncFII(pHN7A8),IncR	18	+	100096	-	-	1	0	rmtB	-	-	-	-	-	catII.2*	-	-	-	-	-	-	-	CTX-M-65;SHV-12	-	KPC-2	-	-	-	-	-	-	-	-	-
CP025464.1	GCA_002848585.1	Non-Mobilizable	-	ST11	10060	ColRNAI	0	-	-	MOBC	+	0	1	-	-	-	-	-	-	-	-	-	-	-	-	-	-	-	-	-	-	-	-	-	-	-	-	-	-
CP025465.1	GCA_002848585.1	Mobilizable	-	ST11	5596	ColRNAI	0	+	100147	MOBP1	+	0	0	-	-	-	-	-	-	-	-	-	-	-	-	-	-	-	-	-	-	-	-	-	-	-	-	-	-
CP025467.1	GCA_002848565.1	Non-Mobilizable	MDR; CR	ST11	246557	IncFIB(pKPHS1)	1	-	-	-	-	1	0	aac(6')-Ib4^;aadA1.v1^;aphA15	-	fosA3	-	-	-	catB2.v1	-	-	-	-	-	TEM-1D.v1^	-	CTX-M-3;SHV-12	-	VIM-1	-	-	-	-	-	-	-	-	-
CP025468.1	GCA_002848565.1	Conjugative	CR	ST11	129684	IncFII,IncR	19	+	100015	MOBF	+	1	1	-	-	-	-	-	-	-	-	-	-	-	-	-	-	-	-	KPC-2	-	-	-	-	-	-	-	-	-
CP025469.1	GCA_002848565.1	Non-Mobilizable	-	ST11	3353	ColRNAI	0	-	-	-	-	0	0	-	-	-	-	-	-	-	-	-	-	-	-	-	-	-	-	-	-	-	-	-	-	-	-	-	-
CP025470.1	GCA_002848565.1	Mobilizable	MDR	ST11	106402	IncA/C2	0	+	100395	-	-	0	1	aadA2^;rmtB;strA.v1^;strB.v1	-	-	-	-	-	-	-	sul2	tet(G).v1	-	dfrA12	TEM-1D.v1^;TEM-1D.v1^	-	-	-	-	-	-	-	-	-	-	-	-	-
CP025516.1	GCA_002848605.1	Conjugative	-	ST147	159714	IncFIB(K)	18	+	100092	MOBF	+	1	1	-	-	-	-	-	-	-	-	-	-	-	-	-	-	-	-	-	-	-	-	-	-	-	-	-	-
CP025517.1	GCA_002848605.1	Mobilizable	MDR; CR	ST147	77809	IncFIA(HI1),IncR	1	+	100014	-	-	0	0	aac(6')-Ib'.v1;aadA*;aadA*;aph(3')-VI	-	-	qnrS1	-	ereA2*	cmlA5	arr-2	sul1*	-	-	-	OXA-9.v1;TEM-1D.v1^	-	CTX-M-15	-	NDM-9	-	-	-	-	-	-	-	-	-
CP025577.1	GCA_004010995.1	Conjugative	-	ST101	215872	IncFIB(K),IncFII	15	+	100015	MOBF	+	1	1	-	-	-	-	-	-	-	-	-	-	-	-	-	-	-	-	-	-	-	-	-	-	-	-	-	-
CP025578.1	GCA_004010995.1	Mobilizable	MDR	ST101	80272	IncFIA(HI1),IncR	1	+	100014	-	-	0	0	aac(3)-IId^;strA.v1*;strB.v1*	-	-	qnrB1.v1	-	-	-	-	sul2	-	-	dfrA14.v1^	TEM-1D.v1^	-	CTX-M-15	-	-	-	-	-	-	-	-	-	-	-
CP025579.1	GCA_004010995.1	Mobilizable	-	ST101	4572	Col440I	0	+	100147	-	-	0	0	-	-	-	-	-	-	-	-	-	-	-	-	-	-	-	-	-	-	-	-	-	-	-	-	-	-
CP025580.1	GCA_004010995.1	Non-Mobilizable	-	ST101	4163	Col440I	1	-	-	-	-	0	0	-	-	-	-	-	-	-	-	-	-	-	-	-	-	-	-	-	-	-	-	-	-	-	-	-	-
CP025632.1	GCA_002870905.1	Mobilizable	-	ST23	169967	IncFIB(K),IncHI1B	2	+	100998	-	-	0	1	-	-	-	-	-	-	-	-	-	-	-	-	-	-	-	-	-	1	1	1	1	1	-	-	2	rmpA2_8*-60%
CP025634.1	GCA_002870925.1	Mobilizable	Virulence	ST23	172768	IncFIB(K),IncHI1B	1	+	100998	-	-	0	0	-	-	-	-	-	-	-	-	-	-	-	-	-	-	-	-	-	1	1	1	1	1	2	3	2	rmpA2_5-54%
CP025635.1	GCA_002870925.1	Non-Mobilizable	-	ST23	110182	IncFIB(pKPHS1)	0	-	-	-	-	0	1	-	-	-	-	-	-	-	-	-	-	-	-	-	-	-	-	-	-	-	-	-	-	-	-	-	-
CP025637.1	GCA_002870865.1	Non-Mobilizable	-	ST485	86207	-	0	-	-	-	-	0	0	-	-	-	-	-	-	-	-	-	-	-	-	-	-	-	-	-	-	-	-	-	-	-	-	-	-
CP025638.1	GCA_002870865.1	Mobilizable	Virulence	ST485	153586	IncFIB(K),IncHI1B	0	+	100998	MOBH	+	0	1	-	-	-	-	-	-	-	-	-	-	-	-	-	-	-	-	-	1	1	1	1	10	2	2	2	rmpA2_6*-47%
CP025640.1	GCA_002870885.1	Mobilizable	-	ST23	190470	IncHI1B	2	+	100998	-	-	0	2	-	-	-	-	-	-	-	-	-	-	-	-	-	-	-	-	-	1	1	1	1	1	-	-	-	rmpA2_8-60%
CP025642.1	GCA_002870945.1	Mobilizable	Virulence	ST1941	197806	IncFIB(K),IncHI1B	2	+	100998	-	-	0	2	-	-	-	-	-	-	-	-	-	-	-	-	-	-	-	-	-	1	1	1	1	1	2	2	2*-68%	rmpA2_6*-47%
CP025683.1	GCA_004014965.1	Non-Mobilizable	-	-	139211	IncFIB(K)	0	-	-	-	-	0	0	-	-	-	-	-	-	-	-	-	-	-	-	-	-	-	-	-	-	-	-	-	-	-	-	-	-
CP025817.1	GCA_002887435.1	Non-Mobilizable	-	ST340	101557	IncFIB(K)	15	-	-	-	-	0	0	-	-	-	-	-	-	-	-	-	-	-	-	-	-	-	-	-	-	-	-	-	-	-	-	-	-
CP025818.1	GCA_002887435.1	Mobilizable	-	ST340	30492	Col440I,Col440I,Col440I,Col440I,Col440II,ColRNAI,IncR	1	+	100069	MOBP1	+	0	0	-	-	-	qnrB19^	-	-	-	-	-	-	-	-	-	-	-	-	-	-	-	-	-	-	-	-	-	-
CP025952.1	GCA_002893825.1	Conjugative	MDR; CR	ST11	170821	IncFII(pHN7A8),IncR	19	+	100096	MOBF	+	0	1	rmtB	-	fosA3	-	-	-	catII.2*	-	-	-	-	-	TEM-1D.v1^	-	CTX-M-65	-	KPC-2	-	-	-	-	-	-	-	-	-
CP025964.2	GCA_002811335.4	Non-Mobilizable	MDR; CR	ST273	260970	-	1	-	-	MOBH	+	1	1	aac(6')-Ib4	-	-	-	-	-	-	-	sul1	-	-	-	-	-	CTX-M-3	-	IMP-4	-	-	-	-	-	-	-	-	-
CP025965.2	GCA_002811335.4	Conjugative	MDR; CR	ST273	59730	IncN	0	+	100014	MOBF	+	0	1	-	-	-	qnrS1	-	-	-	-	-	-	-	dfrA14.v1^	-	-	-	-	NDM-1	-	-	-	-	-	-	-	-	-
CP025966.2	GCA_002811335.4	Conjugative	MDR	ST273	130691	IncFII	19	+	100096	MOBF	+	1	1	aac(3)-IId^;aac(6')-Ib-cr.v2;aadA16*;aph3-Ia.v1;strA.v1^;strB.v1	-	-	-	-	mphA	floR.v1	arr-3	sul1;sul1;sul2*	tet(A).v2	-	dfrA27	-	-	-	-	-	-	-	-	-	-	-	-	-	-
CP026012.1	GCA_009497695.1	Mobilizable	Virulence	ST23	224152	IncFIB(K),IncHI1B	2	+	100998	-	-	0	2	-	-	-	-	-	-	-	-	-	-	-	-	-	-	-	-	-	1	1	1	1	1	2	2	2	rmpA2_3-47%
CP026018.1	GCA_009497735.1	Mobilizable	MDR	ST392	76297	IncFIA(HI1),IncR	1	+	100014	-	-	0	0	aac(3)-IId^;aac(6')-Ib-cr.v2;aadA16*	-	-	qnrB6^	-	-	floR.v1	arr-3	sul1;sul1;sul2	tet(D)	-	dfrA27	TEM-1D.v1^	-	-	-	-	-	-	-	-	-	-	-	-	-
CP026019.1	GCA_009497735.1	Non-Mobilizable	MDR; CR	ST392	305423	-	1	-	-	MOBH	+	1	1	aac(6')-Ib-cr.v2;aac(6')-Ib4^;aadA1.v1^;aadA2^;aphA15	-	-	qnrA1^	-	mphA	catB2.v1;catB3.v2;catII.2*;catII.2*	arr-3	sul1;sul1;sul1	-	-	dfrA12	OXA-1	-	SHV-12	-	VIM-1	-	-	-	-	-	-	-	-	-
CP026020.1	GCA_009497735.1	Non-Mobilizable	CR	ST392	41874	IncX5	0	-	-	MOBP1	+	1	1	-	-	-	-	-	-	-	-	-	-	-	-	-	-	-	-	KPC-2	-	-	-	-	-	-	-	-	-
CP026022.1	GCA_003953905.1	Mobilizable	Virulence	ST23	193176	IncFIB(K),IncHI1B	1	+	100998	-	-	0	1	-	-	-	-	-	-	-	-	-	-	-	-	-	-	CTX-M-24	-	-	1	1	1	1	1	2	3	2	rmpA2_6-60%
CP026024.1	GCA_009497755.1	Mobilizable	Virulence	ST1265	229796	IncFIB(K),IncHI1B	2	+	100998	-	-	0	2	-	-	-	-	-	-	-	-	-	-	-	-	-	-	-	-	-	1	1	1	1	1	2	3	2	rmpA2_8-60%
CP026025.1	GCA_009497755.1	Conjugative	CR	ST1265	81180	-	1	+	100010	MOBF	+	1	1	-	-	-	-	-	-	-	-	-	-	-	-	-	-	-	-	KPC-2	-	-	-	-	-	-	-	-	-
CP026131.1	GCA_003367555.1	Conjugative	MDR; CR	ST11	164510	IncFII(pHN7A8),IncR	18	+	100096	MOBF	+	1	1	rmtB	-	-	-	-	-	catII.2*	-	-	-	-	-	TEM-1D.v1^	-	CTX-M-65;SHV-12	-	KPC-2	-	-	-	-	-	-	-	-	-
CP026133.1	GCA_004119955.1	Non-Mobilizable	MDR; CR	ST11	105124	IncFII(pHN7A8),IncR	7	-	-	-	-	0	0	-	-	fosA3	-	-	-	catII.2*	-	-	-	-	-	-	-	CTX-M-65;SHV-12	-	KPC-2	-	-	-	-	-	-	-	-	-
CP026134.1	GCA_004119955.1	Non-Mobilizable	-	ST11	112465	IncFIB(pKPHS1)	0	-	-	-	-	0	1	-	-	-	-	-	-	-	-	-	-	-	-	-	-	-	-	-	-	-	-	-	-	-	-	-	-
CP026135.1	GCA_004119955.1	Conjugative	MDR	ST11	161567	IncFIB(K),IncFII	11	+	100092	MOBF	+	1	1	aac(3)-IId^;aadA2^	-	-	-	-	-	catII.2*	-	sul1	-	-	dfrA12	-	-	-	-	-	-	-	-	-	-	-	-	-	-
CP026137.1	GCA_004119975.1	Non-Mobilizable	MDR; CR	ST11	104887	IncFII(pHN7A8),IncR	1	-	-	-	-	0	0	-	-	fosA3	-	-	-	catII.2*;catII.2*	-	-	-	-	-	-	-	CTX-M-65;SHV-12;SHV-12	-	KPC-2	-	-	-	-	-	-	-	-	-
CP026138.1	GCA_004119975.1	Non-Mobilizable	-	ST11	113246	IncFIB(pKPHS1)	0	-	-	-	-	0	1	-	-	-	-	-	-	-	-	-	-	-	-	-	-	-	-	-	-	-	-	-	-	-	-	-	-
CP026139.1	GCA_004119975.1	Conjugative	MDR	ST11	86594	IncFIB(K),IncFII	9	+	100092	MOBF	+	1	1	aadA2^	-	-	-	-	-	-	-	sul1	-	-	dfrA12	-	-	-	-	-	-	-	-	-	-	-	-	-	-
CP026141.1	GCA_004119995.1	Conjugative	MDR; CR	ST11	164501	IncFII(pHN7A8),IncR	18	+	100096	MOBF	+	1	1	rmtB	-	-	-	-	-	catII.2*	-	-	-	-	-	TEM-1D.v1^	-	CTX-M-65;SHV-12	-	KPC-2	-	-	-	-	-	-	-	-	-
CP026142.1	GCA_004119995.1	Mobilizable	-	ST11	59379	IncL/M	7	+	100105	MOBP1	+	1	0	-	-	-	-	-	-	-	-	-	-	-	-	-	-	-	-	-	-	-	-	-	-	-	-	-	-
CP026146.1	GCA_004120075.1	Non-Mobilizable	-	ST11	113265	IncFIB(pKPHS1)	0	-	-	-	-	0	1	-	-	-	-	-	-	-	-	-	-	-	-	-	-	-	-	-	-	-	-	-	-	-	-	-	-
CP026147.1	GCA_004120075.1	Non-Mobilizable	MDR; CR	ST11	71854	IncFII(pHN7A8)	1	-	-	-	-	0	0	-	-	-	-	-	-	catII.2*	-	-	-	-	-	-	-	CTX-M-65;SHV-12	-	KPC-2	-	-	-	-	-	-	-	-	-
CP026148.1	GCA_004120075.1	Conjugative	MDR	ST11	86589	IncFIB(K),IncFII	9	+	100092	MOBF	+	1	1	aadA2^	-	-	-	-	-	-	-	sul1	-	-	dfrA12	-	-	-	-	-	-	-	-	-	-	-	-	-	-
CP026150.1	GCA_004120095.1	Non-Mobilizable	-	ST11	112458	IncFIB(pKPHS1)	0	-	-	-	-	0	1	-	-	-	-	-	-	-	-	-	-	-	-	-	-	-	-	-	-	-	-	-	-	-	-	-	-
CP026151.1	GCA_004120095.1	Conjugative	-	ST11	146984	IncFIB(K),IncFII	11	+	100092	MOBF	+	1	1	-	-	-	-	-	-	catII.2*	-	-	-	-	-	-	-	-	-	-	-	-	-	-	-	-	-	-	-
CP026152.1	GCA_004120095.1	Non-Mobilizable	CR	ST11	83260	IncFII(pHN7A8),IncR	2	-	-	-	-	0	0	-	-	-	-	-	-	catII.2*	-	-	-	-	-	-	-	-	-	KPC-2	-	-	-	-	-	-	-	-	-
CP026156.1	GCA_004120115.1	Mobilizable	MDR	ST11	77359	IncL/M	4	+	100105	MOBP1	+	1	0	aac(3)-IId^;aac(6')-Ib-cr.v2^	-	-	-	-	mphE.v2	-	-	sul1	-	-	-	TEM-1D.v1^	-	-	-	-	-	-	-	-	-	-	-	-	-
CP026158.1	GCA_004120175.1	Conjugative	MDR	ST17	95560	IncFII	3	+	100015	MOBF	+	1	1	aac(3)-IIa.v1^;aadA5	-	-	qnrS1	-	mphA	-	-	sul1	-	-	dfrA17	-	-	CTX-M-15	-	-	-	-	-	-	-	-	-	-	-
CP026161.1	GCA_004120035.1	Non-Mobilizable	-	ST343	165465	IncFIA(HI1),IncFIB(K),IncFII	7	-	-	MOBF	+	1	1	-	-	-	-	-	-	-	-	-	-	-	-	-	-	-	-	-	-	-	-	-	-	-	-	-	-
CP026163.1	GCA_004120055.1	Non-Mobilizable	-	ST661	120075	IncFIB(K),IncFII	18	-	-	MOBF	+	1	1	-	-	-	-	-	-	-	-	-	-	-	-	-	-	-	-	-	-	-	-	-	-	-	-	-	-
CP026165.1	GCA_004120155.1	Non-Mobilizable	-	ST1764	111252	IncFIB(pKPHS1)	0	-	-	-	-	0	1	-	-	-	-	-	-	-	-	-	-	-	-	-	-	-	-	-	-	-	-	-	-	-	-	-	-
CP026166.1	GCA_004120155.1	Mobilizable	-	ST1764	211437	IncFIB(K)	2	+	100998	-	-	0	2	-	-	-	-	-	-	-	-	-	-	-	-	-	-	-	-	-	1	1	1	1	1	5-54%	2	2	rmpA2_5-54%
CP026172.1	GCA_002903005.1	Non-Mobilizable	-	ST252	243967	IncFIB(Mar),IncHI1B	3	-	-	MOBH	+	0	1	-	-	-	-	-	-	-	-	-	-	-	-	-	-	-	-	-	-	-	-	-	-	-	-	-	-
CP026173.1	GCA_002903005.1	Non-Mobilizable	-	ST252	64271	IncFIB(pQil)	3	-	-	-	-	0	0	strA.v1^;strB.v1	-	-	-	-	-	-	-	sul2	-	-	-	-	-	-	-	-	-	-	-	-	-	-	-	-	-
CP026174.1	GCA_002903005.1	Non-Mobilizable	-	ST252	93680	FII(pBK30683)	3	-	-	MOBF	+	1	1	strA.v1^;strB.v1	-	-	-	-	-	-	-	sul2	-	-	-	-	-	-	-	-	-	-	-	-	-	-	-	-	-
CP026175.1	GCA_002903005.1	Non-Mobilizable	CR	ST252	172259	Col440I,IncFIB(K)	19	-	-	MOBF	+	1	1	-	-	-	-	-	-	-	-	-	-	-	-	-	-	-	-	KPC-2	-	-	-	-	-	-	-	-	-
CP026176.1	GCA_002903005.1	Non-Mobilizable	-	ST252	18977	Col440I,Col440I	0	-	-	-	-	0	0	-	-	-	-	-	-	-	-	-	-	-	-	-	-	-	-	-	-	-	-	-	-	-	-	-	-
CP026179.1	GCA_002903025.1	Conjugative	MDR; CR	ST359	237571	IncFIA(HI1),IncFII,IncN	14	+	100014	MOBF	+	1	1	aac(6')-Ib'.v2^;aadA*;strA.v1^;strB.v1	-	-	qnrB19^	-	-	-	-	sul2	-	-	dfrA14.v1^	OXA-9.v1;TEM-1D.v1^	-	SHV-12	-	KPC-2	-	-	-	-	-	-	-	-	-
CP026180.1	GCA_002903025.1	Non-Mobilizable	-	ST359	97198	IncFIB(K),IncFII	9	-	-	-	-	0	0	-	-	-	-	-	-	-	-	-	-	-	-	-	-	-	-	-	-	-	-	-	-	-	-	-	-
CP026181.1	GCA_002903025.1	Non-Mobilizable	-	ST359	94405	FII(pBK30683)	3	-	-	MOBF	+	1	1	-	-	-	-	-	-	-	-	-	-	-	-	-	-	-	-	-	-	-	-	-	-	-	-	-	-
CP026182.1	GCA_002903025.1	Mobilizable	-	ST359	61178	IncR	2	+	100014	-	-	0	0	-	-	-	-	-	-	-	-	-	-	-	-	-	-	-	-	-	-	-	-	-	-	-	-	-	-
CP026183.1	GCA_002903025.1	Non-Mobilizable	-	ST359	6974	Col440I	0	-	-	-	-	0	0	-	-	-	-	-	-	-	-	-	-	-	-	-	-	-	-	-	-	-	-	-	-	-	-	-	-
CP026184.1	GCA_002903025.1	Conjugative	-	ST359	60046	IncN3	0	+	100014	MOBF	+	1	1	-	-	-	-	-	-	-	-	-	-	-	-	-	-	-	-	-	-	-	-	-	-	-	-	-	-
CP026185.1	GCA_002903025.1	Non-Mobilizable	-	ST359	40784	-	1	-	-	-	-	0	0	-	-	-	-	-	-	-	-	-	-	-	-	-	-	-	-	-	-	-	-	-	-	-	-	-	-
CP026186.1	GCA_002903025.1	Non-Mobilizable	-	ST359	373179	IncFIB(Mar)	5	-	-	MOBH	+	1	1	-	-	-	-	-	-	-	-	-	-	-	-	-	-	-	-	-	-	-	-	-	-	-	-	-	-
CP026393.1	GCA_002935085.1	Non-Mobilizable	-	ST252	6761	Col440I	0	-	-	-	-	0	0	-	-	-	-	-	-	-	-	-	-	-	-	-	-	-	-	-	-	-	-	-	-	-	-	-	-
CP026394.1	GCA_002935085.1	Non-Mobilizable	CR	ST252	63725	IncFII(S),IncFII(SARC14)	0	-	-	-	-	0	0	-	-	-	-	-	-	-	-	-	-	-	-	-	-	-	-	KPC-2	-	-	-	-	-	-	-	-	-
CP026395.1	GCA_002935085.1	Conjugative	MDR; CR	ST252	80642	IncL/M(pOXA-48)	10	+	100105	MOBP1	+	1	1	ant(2'')-Ia	-	-	qnrB19^	-	-	-	-	-	-	-	-	TEM-1D.v1^	-	SHV-12	-	KPC-2	-	-	-	-	-	-	-	-	-
CP026396.1	GCA_002935085.1	Conjugative	-	ST252	144072	IncFII	15	+	100092	MOBF	+	1	1	-	-	-	-	-	-	-	-	-	-	-	-	-	-	-	-	-	-	-	-	-	-	-	-	-	-
CP026397.1	GCA_002935085.1	Conjugative	-	ST252	220406	IncFII,IncR	20	+	100015	MOBF	+	1	1	-	-	-	-	-	-	-	-	-	-	-	-	-	-	-	-	-	-	-	-	-	-	-	-	-	-
CP026398.1	GCA_002935085.1	Non-Mobilizable	-	ST252	249238	IncFIB(Mar),IncHI1B	3	-	-	MOBH	+	1	1	-	-	-	-	-	-	-	-	-	-	-	-	-	-	-	-	-	-	-	-	-	-	-	-	-	-
CP026496.1	GCA_003076555.1	Conjugative	MDR	ST307	58110	IncN	0	+	100014	MOBF	+	0	1	strA.v1^;strB.v1	-	-	-	-	-	-	-	sul2	-	-	dfrA14.v1^;dfrA14.v1^	-	-	CTX-M-15	-	-	-	-	-	-	-	-	-	-	-
CP026497.1	GCA_003076555.1	Conjugative	-	ST307	55141	IncL/M(pMU407)	6	+	100105	MOBP1	+	1	1	-	-	-	-	-	-	-	-	-	-	-	-	-	-	SHV-2A^	-	-	-	-	-	-	-	-	-	-	-
CP026582.3	GCA_001887985.4	Non-Mobilizable	-	ST11	10060	ColRNAI	0	-	-	MOBC	+	0	1	-	-	-	-	-	-	-	-	-	-	-	-	-	-	-	-	-	-	-	-	-	-	-	-	-	-
CP026583.3	GCA_001887985.4	Mobilizable	-	ST11	5596	ColRNAI	0	+	100147	-	+	0	0	-	-	-	-	-	-	-	-	-	-	-	-	-	-	-	-	-	-	-	-	-	-	-	-	-	-
CP026584.1	GCA_001887985.4	Conjugative	MDR; CR	ST11	156099	IncFII(pHN7A8),IncR	19	+	100096	MOBF	+	1	1	rmtB	-	-	-	-	-	catII.2*	-	-	-	-	-	TEM-1D.v1^	-	CTX-M-65	-	KPC-2	-	-	-	-	-	-	-	-	-
CP026587.1	GCA_002944845.1	Mobilizable	Virulence	ST86	215697	IncFIB(K),IncHI1B	2	+	100998	-	-	0	2	-	-	-	-	-	-	-	-	-	-	-	-	-	-	-	-	-	1	1	1	1*	1	4-47%	2	2	rmpA2_9
CP026588.1	GCA_002944845.1	Conjugative	MDR	ST86	126149	IncFII	18	+	100096	MOBF	+	1	1	aac(6')-Ib-cr.v2;aadA16*	-	-	qnrS1	-	mphA	floR.v1	arr-3	sul1	tet(A).v2	-	dfrA27	TEM-1D.v1^	-	CTX-M-3	-	-	-	-	-	-	-	-	-	-	-
CP026589.1	GCA_002944845.1	Mobilizable	MDR; CR	ST86	89247	IncFII(pHN7A8)	3	+	100096	-	-	0	0	rmtB	-	fosA3*	-	-	-	-	-	-	-	-	-	TEM-1D.v1^	-	CTX-M-65	-	KPC-2	-	-	-	-	-	-	-	-	-
CP026590.1	GCA_002944845.1	Non-Mobilizable	MDR; CR	ST86	49215	IncN	0	-	-	-	-	0	1	-	-	-	qnrS1	-	-	-	-	-	-	-	dfrA14.v1^	-	-	-	-	NDM-1	-	-	-	-	-	-	-	-	-
CP026752.1	GCA_002948565.1	Conjugative	-	ST14	211813	IncFIB(K),IncFII	19	+	100092	MOBF	+	1	1	-	-	-	-	-	-	catA1^	-	-	-	-	-	-	-	-	-	-	-	-	-	-	-	-	-	-	-
CP026753.1	GCA_002948565.1	Mobilizable	MDR	ST14	70730	IncFIA(HI1),IncR	1	+	100014	-	-	0	0	aac(3)-IId^;aac(6')-Ib'.v1;aadA*;aadA*;strA.v1*;strB.v1*	-	-	-	-	ereA2*	cmlA5	arr-2	sul1*;sul2	-	-	-	OXA-9.v1;TEM-1D.v1^	-	CTX-M-15	-	-	-	-	-	-	-	-	-	-	-
CP027037.1	GCA_001701835.2	Non-Mobilizable	MDR	ST11	187670	IncFIB(K),IncFII	20	-	-	MOBF	+	1	1	aac(3)-IIa.v1^;aac(6')-Ib-cr.v2;aadA2^;aph3-Ia.v1^	-	-	-	-	mphA	CatB4.v1	-	sul1	-	-	dfrA12	OXA-1	-	CTX-M-15	-	-	-	-	-	-	-	-	-	-	-
CP027038.1	GCA_001701835.2	Conjugative	MDR	ST11	155161	IncA/C2	0	+	100395	MOBH	+	1	1	aadA*;ant(2'')-Ia;rmtB;strA.v1^;strB.v1	-	-	-	-	-	cmlA5	arr-2	sul2	tet(A).v2;tet(G).v1	-	-	OXA-10;TEM-1D.v1^	-	VEB-1	-	-	-	-	-	-	-	-	-	-	-
CP027039.1	GCA_001701835.2	Conjugative	CR	ST11	63589	IncL/M(pOXA-48)	9	+	100105	MOBP1	+	1	1	-	-	-	-	-	-	-	-	-	-	-	-	-	-	-	-	OXA-48	-	-	-	-	-	-	-	-	-
CP027040.1	GCA_001701835.2	Mobilizable	-	ST11	5234	Col440I,Col440II	0	+	100147	MOBP1	+	0	0	-	-	-	-	-	-	-	-	-	-	-	-	-	-	-	-	-	-	-	-	-	-	-	-	-	-
CP027041.1	GCA_001701835.2	Non-Mobilizable	-	ST11	4940	Col440I	1	-	-	-	-	0	0	-	-	-	-	-	-	-	-	-	-	-	-	-	-	-	-	-	-	-	-	-	-	-	-	-	-
CP027043.1	GCA_001701425.2	Conjugative	MDR	ST147	192771	IncA/C2	0	+	100395	MOBH	+	1	1	aadA*;ant(2'')-Ia;rmtB;strB.v1	-	-	-	-	-	cmlA5	arr-2	sul2	tet(A).v2;tet(G).v1	-	dfrA14.v1^;dfrA23	OXA-10;TEM-1D.v1^	-	VEB-1	-	-	-	-	-	-	-	-	-	-	-
CP027044.1	GCA_001701425.2	Conjugative	-	ST147	168873	IncFIB(K),IncFII	17	+	100014	MOBF	+	1	1	aph3-Ia.v1^;strA.v1;strB.v1	-	-	-	-	-	-	-	-	-	-	dfrA1.v2;dfrA14.v1^	-	-	-	-	-	-	-	-	-	-	-	-	-	-
CP027045.1	GCA_001701425.2	Non-Mobilizable	-	ST147	108879	IncFIB(pKPHS1)	0	-	-	-	-	0	1	-	-	-	-	-	-	-	-	-	-	-	-	-	-	-	-	-	-	-	-	-	-	-	-	-	-
CP027046.1	GCA_001701425.2	Non-Mobilizable	-	ST147	55018	-	0	-	-	-	-	0	0	-	-	-	-	-	-	-	-	-	-	-	-	-	-	-	-	-	-	-	-	-	-	-	-	-	-
CP027047.1	GCA_001701425.2	Mobilizable	MDR; CR	ST147	53495	IncR	0	+	100014	-	-	0	0	aac(6')-Il;aph3-Ia.v1^;strA.v1;strB.v1	-	-	-	-	mphA	-	-	sul1	-	-	dfrA1.v2	-	-	-	-	VIM-27	-	-	-	-	-	-	-	-	-
CP027049.1	GCA_001701845.2	Conjugative	MDR; CR	ST258	170467	IncFIB(K),IncFII	19	+	100092	MOBF	+	1	1	aph3-Ia.v1^	-	-	-	-	-	-	-	-	-	-	-	TEM-1D.v1^	-	-	-	KPC-2	-	-	-	-	-	-	-	-	-
CP027050.1	GCA_001701845.2	Conjugative	MDR	ST258	50979	IncN	0	+	100014	MOBF	+	0	1	strB.v1	-	-	-	-	-	-	-	sul2	tet(A).v1	-	dfrA14.v2	TEM-1D.v1^	-	-	-	-	-	-	-	-	-	-	-	-	-
CP027051.1	GCA_001701845.2	Non-Mobilizable	-	ST258	43380	IncX3	0	-	-	MOBP1	+	0	1	-	-	-	-	-	-	-	-	-	-	-	-	-	-	SHV-12	-	-	-	-	-	-	-	-	-	-	-
CP027052.1	GCA_001701845.2	Non-Mobilizable	-	ST258	13841	ColRNAI	0	-	-	MOBC	+	0	1	aac(6')-Ib'.v1	-	-	-	-	-	-	-	-	-	-	-	-	-	-	-	-	-	-	-	-	-	-	-	-	-
CP027054.1	GCA_001702045.2	Conjugative	MDR	ST258	197872	IncFIB(K),IncFII	19	+	100092	MOBF	+	1	1	aadA2^;aph3-Ia.v1^	-	-	-	-	mphA	catA1^	-	sul1	-	-	dfrA12	-	-	-	-	-	-	-	-	-	-	-	-	-	-
CP027055.1	GCA_001702045.2	Conjugative	MDR	ST258	175636	IncA/C2	0	+	100395	MOBH	+	1	1	aadA*;ant(2'')-Ia;rmtB;strA.v1^;strB.v1	-	-	-	-	-	cmlA5	arr-2	sul2	tet(A).v2;tet(G).v1	-	dfrA14.v1^;dfrA23	OXA-10;TEM-1D.v1^	-	VEB-1	-	-	-	-	-	-	-	-	-	-	-
CP027056.1	GCA_001702045.2	Non-Mobilizable	CR	ST258	95481	IncFIB(pQil)	10	-	-	-	-	1	0	-	-	-	-	-	-	-	-	-	-	-	-	TEM-1D.v1^	-	-	-	KPC-2	-	-	-	-	-	-	-	-	-
CP027057.1	GCA_001702045.2	Non-Mobilizable	-	ST258	43380	IncX3	0	-	-	MOBP1	+	0	1	-	-	-	-	-	-	-	-	-	-	-	-	-	-	SHV-12	-	-	-	-	-	-	-	-	-	-	-
CP027058.1	GCA_001702045.2	Non-Mobilizable	-	ST258	13841	ColRNAI	0	-	-	MOBC	+	0	1	aac(6')-Ib'.v1	-	-	-	-	-	-	-	-	-	-	-	-	-	-	-	-	-	-	-	-	-	-	-	-	-
CP027065.3	GCA_002258145.4	Non-Mobilizable	-	ST11	10060	ColRNAI	0	-	-	MOBC	+	0	1	-	-	-	-	-	-	-	-	-	-	-	-	-	-	-	-	-	-	-	-	-	-	-	-	-	-
CP027066.3	GCA_002258145.4	Mobilizable	-	ST11	5596	ColRNAI	0	+	100147	MOBP1	+	0	0	-	-	-	-	-	-	-	-	-	-	-	-	-	-	-	-	-	-	-	-	-	-	-	-	-	-
CP027067.1	GCA_002258145.4	Non-Mobilizable	MDR; CR	ST11	120074	IncFII(pHN7A8),IncR	15	-	-	-	-	0	0	rmtB	-	fosA3	-	-	-	catII.2*	-	-	-	-	-	TEM-1D.v1^	-	CTX-M-65	-	KPC-2	-	-	-	-	-	-	-	-	-
CP027147.1	GCA_002968475.1	Non-Mobilizable	-	ST258	4223	-	0	-	-	-	-	0	0	-	-	-	-	-	-	-	-	-	-	-	-	-	-	-	-	-	-	-	-	-	-	-	-	-	-
CP027148.1	GCA_002968475.1	Non-Mobilizable	-	ST258	47286	IncL/M(pMU407)	6	-	-	MOBP1	+	1	1	aac(6')-Ib'.v1	-	-	-	-	-	-	-	-	-	-	-	-	-	-	-	-	-	-	-	-	-	-	-	-	-
CP027149.1	GCA_002968475.1	Non-Mobilizable	-	ST258	33772	IncFIB(pKPHS1)	0	-	-	-	-	0	0	aac(6')-Ib'.v1	-	-	-	-	-	-	-	-	-	-	-	-	-	-	-	-	-	-	-	-	-	-	-	-	-
CP027150.1	GCA_002968475.1	Mobilizable	MDR; CR	ST258	65684	IncR	0	+	100014	-	-	0	0	aac(3)-IV;aac(6')-Ib'.v1;aadA2;aadA^;aph(4)-Ia	-	-	-	-	-	cmlA1*	-	-	-	-	-	-	-	-	-	KPC-2	-	-	-	-	-	-	-	-	-
CP027151.1	GCA_002968475.1	Non-Mobilizable	-	ST258	6451	-	0	-	-	-	-	0	0	-	-	-	-	-	-	-	-	-	-	-	-	-	-	-	-	-	-	-	-	-	-	-	-	-	-
CP027152.1	GCA_002968475.1	Conjugative	MDR	ST258	208849	IncFIB(K),IncFII	20	+	100092	MOBF	+	1	1	aph3-Ia.v1^	-	-	-	-	mphA	catA1^	-	sul1	-	-	dfrA12	-	-	-	-	-	-	-	-	-	-	-	-	-	-
CP027153.1	GCA_002968475.1	Non-Mobilizable	-	ST258	6547	-	0	-	-	-	-	0	0	-	-	-	-	-	-	-	-	-	-	-	-	-	-	-	-	-	-	-	-	-	-	-	-	-	-
CP027154.1	GCA_002968475.1	Non-Mobilizable	-	ST258	11576	-	0	-	-	-	-	0	0	-	-	-	-	-	-	-	-	-	-	-	-	-	-	-	-	-	-	-	-	-	-	-	-	-	-
CP027155.1	GCA_002968475.1	Non-Mobilizable	-	ST258	49000	-	0	-	-	-	-	0	1	-	-	-	-	-	-	-	-	-	-	-	-	-	-	-	-	-	-	-	-	-	-	-	-	-	-
CP027156.1	GCA_002968475.1	Non-Mobilizable	-	ST258	184525	IncFIB(Mar),IncHI1B	3	-	-	MOBH	+	1	1	aac(6')-Ib'.v1	-	-	-	-	-	-	-	-	-	-	-	-	-	-	-	-	-	-	-	-	-	-	-	-	-
CP027157.1	GCA_002968495.1	Non-Mobilizable	-	ST258	27546	-	0	-	-	MOBP1	+	0	1	-	-	-	-	-	-	-	-	-	-	-	-	-	-	-	-	-	-	-	-	-	-	-	-	-	-
CP027158.1	GCA_002968495.1	Conjugative	CR	ST258	113639	IncFIB(pQil),IncFII	12	+	100092	MOBF	+	1	1	-	-	-	-	-	-	-	-	-	-	-	-	TEM-1D.v1^	-	-	-	KPC-2	-	-	-	-	-	-	-	-	-
CP027159.1	GCA_002968495.1	Non-Mobilizable	-	ST258	5563	IncX3	0	-	-	-	-	0	0	-	-	-	-	-	-	-	-	-	-	-	-	-	-	-	-	-	-	-	-	-	-	-	-	-	-
CP027161.1	GCA_002968495.1	Non-Mobilizable	MDR	ST258	207543	IncFIB(K),IncFII	21	-	-	MOBF	+	1	1	aadA2^;aph3-Ia.v1^	-	-	-	-	mphA	catA1^	-	sul1	-	-	dfrA12	-	-	-	-	-	-	-	-	-	-	-	-	-	-
CP027162.1	GCA_002968495.1	Mobilizable	MDR	ST258	42420	IncR	0	+	100014	-	-	0	0	aac(3)-IV*;aac(6')-Ib'.v1;aadA2;aadA^;aph(4)-Ia	-	-	-	-	-	cmlA1*	-	sul3	-	-	-	-	-	-	-	-	-	-	-	-	-	-	-	-	-
CP027163.1	GCA_002968495.1	Non-Mobilizable	-	ST258	1207	-	0	-	-	-	-	0	0	-	-	-	-	-	-	-	-	-	-	-	-	-	-	-	-	-	-	-	-	-	-	-	-	-	-
CP027164.1	GCA_002968495.1	Non-Mobilizable	-	ST258	5446	-	0	-	-	-	-	0	0	-	-	-	-	-	-	-	-	-	-	-	-	-	-	SHV-12	-	-	-	-	-	-	-	-	-	-	-
CP027613.1	GCA_003010735.1	Conjugative	MDR	ST2167	191856	IncFIB(K),IncFII	24	+	100092	MOBF	+	1	1	aadA2^	-	-	-	-	-	-	-	sul1	-	-	dfrA12	-	-	-	-	-	-	-	-	-	-	-	-	-	-
CP027614.1	GCA_003010735.1	Conjugative	-	ST2167	100759	FII(pBK30683)	5	+	100015	MOBF	+	1	1	-	-	-	-	-	-	-	-	-	-	-	-	-	-	-	-	-	-	-	-	-	-	-	-	-	-
CP027615.1	GCA_003010735.1	Non-Mobilizable	-	ST2167	108623	-	0	-	-	-	-	0	0	-	-	-	-	-	-	-	-	-	-	-	-	-	-	-	-	-	-	-	-	-	-	-	-	-	-
CP027616.1	GCA_003010735.1	Non-Mobilizable	MDR; CR	ST2167	129985	FII(pBK30683),IncFIA(HI1)	5	-	-	MOBF	+	1	1	aac(6')-Ib'.v1*;aadA*;strA.v1^;strB.v1	-	-	-	-	-	-	-	sul2	-	-	dfrA14.v1^	OXA-9.v1;TEM-1D.v1^	-	-	-	KPC-3	-	-	-	-	-	-	-	-	-
CP027617.1	GCA_003010735.1	Conjugative	-	ST2167	54242	IncN3	0	+	100014	MOBF	+	1	1	-	-	-	-	-	-	-	-	-	-	-	-	-	-	-	-	-	-	-	-	-	-	-	-	-	-
CP027695.1	GCA_003368025.1	Conjugative	MDR	ST258	177464	IncA/C2	0	+	100395	MOBH	+	1	1	aac(3)-IId^;aadA2^;strB.v1	-	-	-	-	-	-	-	sul2	tet(G).v1	-	dfrA12	TEM-1D.v1^;TEM-1D.v1^	-	CTX-M-14	-	-	-	-	-	-	-	-	-	-	-
CP027696.1	GCA_003368025.1	Conjugative	MDR	ST258	207465	IncFIB(K),IncFII	19	+	100092	MOBF	+	1	1	aadA2^	-	-	-	-	mphA	catA1^	-	sul1	-	-	dfrA12	-	-	-	-	-	-	-	-	-	-	-	-	-	-
CP027698.1	GCA_003368025.1	Non-Mobilizable	-	ST258	9291	ColRNAI	0	-	-	MOBC	+	0	1	-	-	-	-	-	-	-	-	-	-	-	-	-	-	-	-	-	-	-	-	-	-	-	-	-	-
CP027699.1	GCA_003368025.1	Conjugative	-	ST258	71749	IncL/M(pMU407)	6	+	100105	MOBP1	+	1	1	aac(6')-Ib'.v1*;aadA*	-	-	qnrE1	-	-	-	-	-	-	-	-	-	-	-	-	-	-	-	-	-	-	-	-	-	-
CP027700.1	GCA_003368025.1	Non-Mobilizable	CR	ST258	46606	IncU,IncX3	0	-	-	MOBP1	+	1	1	sat-2	-	-	-	-	-	-	-	-	-	-	-	-	-	-	-	KPC-2	-	-	-	-	-	-	-	-	-
CP028177.1	GCA_003030145.1	Conjugative	MDR	ST15	116768	IncFIB(pQil),IncFII	18	+	100092	MOBF	+	1	1	aac(3)-IId^;aac(6')-Ib'.v1;aadA*	-	-	-	-	-	-	-	-	tet(D)	-	-	TEM-1D.v1^;TEM-1D.v1^	-	SHV-12	-	-	-	-	-	-	-	-	-	-	-
CP028178.1	GCA_003030145.1	Conjugative	MDR; CR	ST15	100222	IncFII(pKPX1)	0	+	100105	MOBP1	+	1	1	aac(6')-Ib'.v1;aadA*;aph(3')-VI	-	-	qnrS1	-	-	-	-	-	-	-	-	OXA-9.v1;TEM-1D.v1^	-	CTX-M-15	-	NDM-1	-	-	-	-	-	-	-	-	-
CP028179.1	GCA_003030145.1	Mobilizable	MDR	ST15	38695	IncR	0	+	100014	-	-	0	0	strA.v1*;strB.v1*	-	-	-	-	-	-	-	sul2	-	-	dfrA14.v1^	-	-	-	-	-	-	-	-	-	-	-	-	-	-
CP028389.3	GCA_002257935.4	Conjugative	MDR; CR	ST36	166034	IncFII	18	+	100096	MOBF	+	1	1	aac(3)-IId^;aac(6')-Ib-cr.v2;aadA16*;aph3-Ia.v1;strA.v1^;strB.v1	-	-	-	-	mphA	floR.v1	arr-3	sul1;sul1;sul2*	tet(A).v2	-	dfrA27	-	-	-	-	KPC-2	-	-	-	-	-	-	-	-	-
[truncated: 3,078 more rows]
