# Supplementary material for: Mobilizable plasmids drive the spread of antimicrobial resistance genes and virulence genes in Klebsiella pneumoniae
Source: Genome Med. 2023 Dec 1;15:106. doi: 10.1186/s13073-023-01260-w (PMC10691111; doi:10.1186/s13073-023-01260-w)
Supplement: Supplementary file 4 — Additional file 4: Table S4. CRISPR-Cas systems, spacers, and proto-spacers detected in the complete genome sequences of K. pneumoniae from GenBank. [file 13073_2023_1260_MOESM4_ESM.xlsx]

## Sheet: CRISPR information
Table S4. The information of CRISPR-Cas systems, spacers, and proto-spacers detected in 1,194 completely sequenced Klebsiella pneumoniae strains with 3,923 plasmids from GenBank.
The accession no. of nucleotides harbouring CRISPR-Cas system	ThetypeofCRISPR-Cassystem	Plasmids targeted by the CRISPR-Cas system in K. pneumoniae	Location
AP006725.1	I-E	CP074582.1;CP077781.1;CP079635.1;LR134212.1	Chromosome
AP018747.1	I-E	AP018673.1;AP018749.1;AP018751.1;AP018754.1;AP019668.1;AP021910.1;AP021930.1;AP021931.1;AP022079.1;AP022140.1;AP023265.1;AP023266.1;AP023340.1;AP023455.1;AP024174.1;CP000648.1;CP000649.1;CP000650.1;CP003224.1;CP006663.1;CP006800.1;CP006921.1;CP006925.1;CP006927.1;CP007729.1;CP007730.1;CP007734.1;CP007736.1;CP008800.1;CP008829.1;CP008830.1;CP008833.1;CP008930.1;CP008932.1;CP009774.1;CP009777.1;CP0…	Chromosome
AP018753.1	I-E	AP018673.1;AP018749.1;AP018751.1;AP018754.1;AP019668.1;AP021910.1;AP021930.1;AP021931.1;AP022079.1;AP022140.1;AP023265.1;AP023266.1;AP023340.1;AP023455.1;AP024174.1;CP000648.1;CP000649.1;CP003224.1;CP006663.1;CP006800.1;CP006921.1;CP006925.1;CP006927.1;CP007729.1;CP007730.1;CP007734.1;CP007736.1;CP008800.1;CP008829.1;CP008830.1;CP008833.1;CP008930.1;CP008932.1;CP009774.1;CP009777.1;CP009875.1;CP0…	Chromosome
AP021880.1	I-E	AP018673.1;AP018674.1;AP018749.1;AP018751.1;AP018754.1;AP021910.1;AP021931.1;AP022079.1;AP022140.1;AP023265.1;AP023266.1;AP023340.1;AP023341.1;AP023454.1;AP023455.1;AP024174.1;CP000648.1;CP000649.1;CP000650.1;CP003224.1;CP006663.1;CP006800.1;CP006927.1;CP007729.1;CP007730.1;CP007734.1;CP007736.1;CP008800.1;CP008829.1;CP008830.1;CP008833.1;CP008930.1;CP008932.1;CP009115.1;CP009777.1;CP009875.1;CP0…	Chromosome
AP021929.1	V-A	CP074582.1;CP079635.1	Chromosome
AP023337.1	I-E	AP018673.1;AP018674.1;AP018749.1;AP018751.1;AP018754.1;AP021910.1;AP021931.1;AP022079.1;AP022140.1;AP023265.1;AP023266.1;AP023340.1;AP023341.1;AP023454.1;AP023455.1;AP024174.1;CP000648.1;CP000649.1;CP000650.1;CP003224.1;CP006663.1;CP006800.1;CP006927.1;CP007729.1;CP007730.1;CP007734.1;CP007736.1;CP008800.1;CP008829.1;CP008830.1;CP008833.1;CP008930.1;CP008932.1;CP009115.1;CP009777.1;CP009875.1;CP0…	Chromosome
AP024173.1	I-E	AP018673.1;AP018674.1;AP018748.1;AP018749.1;AP018751.1;AP018754.1;AP021930.1;AP022079.1;AP022140.1;AP023338.1;AP023339.1;AP023340.1;AP023341.1;AP023454.1;AP023455.1;AP024174.1;CP000648.1;CP003224.1;CP004000.1;CP006663.1;CP006799.1;CP006800.1;CP006926.1;CP007729.1;CP007734.1;CP008800.1;CP008829.1;CP008930.1;CP008933.1;CP009115.1;CP009773.1;CP009776.1;CP009777.1;CP009879.1;CP010393.1;CP011577.1;CP0…	Chromosome
CP003785.1	I-E	AP018673.1;AP019668.1;AP021910.1;AP021930.1;AP021931.1;AP023340.1;AP024174.1;CP000648.1;CP006921.1;CP006925.1;CP006927.1;CP007729.1;CP007734.1;CP008800.1;CP008829.1;CP008930.1;CP008932.1;CP009774.1;CP009777.1;CP010393.1;CP011577.1;CP011623.1;CP011646.1;CP011977.1;CP011981.1;CP011987.1;CP012428.1;CP012567.1;CP012884.1;CP012988.3;CP012993.2;CP013323.1;CP014121.1;CP014124.1;CP014649.1;CP014763.1;CP0…	Chromosome
CP007731.1	I-E	AP018673.1;AP018749.1;AP018751.1;AP018754.1;AP021910.1;AP021930.1;AP021931.1;AP022079.1;AP022140.1;AP023150.1;AP023265.1;AP023266.1;AP023341.1;AP023454.1;AP023455.1;AP024174.1;CP000648.1;CP000649.1;CP000650.1;CP003224.1;CP006663.1;CP006800.1;CP006927.1;CP007729.1;CP007730.1;CP007734.1;CP007736.1;CP008800.1;CP008829.1;CP008830.1;CP008833.1;CP008930.1;CP008932.1;CP009115.1;CP009777.1;CP009875.1;CP0…	Chromosome
CP008929.1	I-E	AP018673.1;AP018749.1;AP018751.1;AP018754.1;AP021910.1;AP022079.1;AP022140.1;AP023265.1;AP023266.1;AP023340.1;AP023455.1;CP000648.1;CP000649.1;CP000650.1;CP003224.1;CP006663.1;CP006800.1;CP007729.1;CP007730.1;CP007734.1;CP007736.1;CP008800.1;CP008829.1;CP008830.1;CP008833.1;CP008930.1;CP008932.1;CP009777.1;CP009875.1;CP009879.1;CP010393.1;CP011577.1;CP011623.1;CP011977.1;CP011981.1;CP011986.1;CP0…	Chromosome
CP009208.1	I-E	AP018673.1;AP018749.1;AP018751.1;AP018754.1;AP021910.1;AP022079.1;AP022140.1;AP023265.1;AP023266.1;AP023340.1;AP023455.1;CP000648.1;CP000649.1;CP000650.1;CP003224.1;CP006663.1;CP006800.1;CP007729.1;CP007730.1;CP007734.1;CP007736.1;CP008800.1;CP008829.1;CP008830.1;CP008833.1;CP008930.1;CP008932.1;CP009777.1;CP009875.1;CP009879.1;CP010393.1;CP011577.1;CP011623.1;CP011977.1;CP011981.1;CP011986.1;CP0…	Chromosome
CP009876.1	I-E	AP018673.1;AP018674.1;AP018749.1;AP018751.1;AP018754.1;AP021910.1;AP021931.1;AP022079.1;AP022140.1;AP023265.1;AP023266.1;AP023340.1;AP023341.1;AP023454.1;AP023455.1;AP024174.1;CP000648.1;CP000649.1;CP000650.1;CP003224.1;CP006663.1;CP006800.1;CP006927.1;CP007729.1;CP007730.1;CP007734.1;CP007736.1;CP008800.1;CP008829.1;CP008830.1;CP008833.1;CP008930.1;CP008932.1;CP009115.1;CP009777.1;CP009875.1;CP0…	Chromosome
CP011624.1	I-E	AP018673.1;AP018674.1;AP018749.1;AP018751.1;AP018754.1;AP021910.1;AP021931.1;AP022079.1;AP022140.1;AP023265.1;AP023267.1;AP023340.1;AP023455.1;CP000648.1;CP003224.1;CP006663.1;CP006800.1;CP007729.1;CP007736.1;CP008800.1;CP008829.1;CP008930.1;CP008932.1;CP009115.1;CP009777.1;CP009879.1;CP010393.1;CP011577.1;CP011623.1;CP011977.1;CP012566.1;CP012571.1;CP012988.3;CP012993.2;CP013323.1;CP014005.1;CP0…	Chromosome
CP012426.1	I-E	AP018673.1;AP018674.1;AP018749.1;AP018751.1;AP018754.1;AP021910.1;AP021931.1;AP022079.1;AP022140.1;AP023265.1;AP023266.1;AP023340.1;AP023341.1;AP023454.1;AP023455.1;AP024174.1;CP000648.1;CP000649.1;CP000650.1;CP003224.1;CP006663.1;CP006800.1;CP006927.1;CP007729.1;CP007730.1;CP007734.1;CP007736.1;CP008800.1;CP008829.1;CP008830.1;CP008833.1;CP008930.1;CP008932.1;CP009115.1;CP009777.1;CP009875.1;CP0…	Chromosome
CP012743.1	I-E	AP018673.1;AP018749.1;AP018751.1;AP018754.1;AP021910.1;AP021931.1;AP022079.1;AP022140.1;AP023150.1;AP023265.1;AP023266.1;AP023455.1;CP000648.1;CP000649.1;CP000650.1;CP003224.1;CP006663.1;CP006800.1;CP007729.1;CP007730.1;CP007734.1;CP008800.1;CP008829.1;CP008830.1;CP008833.1;CP008930.1;CP008932.1;CP009777.1;CP009875.1;CP009879.1;CP010393.1;CP011577.1;CP011623.1;CP011977.1;CP011981.1;CP011986.1;CP0…	Chromosome
CP012745.1	I-E	AP018673.1;AP018674.1;AP018749.1;AP018751.1;AP018754.1;AP021910.1;AP021931.1;AP022079.1;AP022140.1;AP023265.1;AP023266.1;AP023340.1;AP023341.1;AP023454.1;AP023455.1;AP024174.1;CP000648.1;CP000649.1;CP000650.1;CP003224.1;CP006663.1;CP006800.1;CP006927.1;CP007729.1;CP007730.1;CP007734.1;CP007736.1;CP008800.1;CP008829.1;CP008830.1;CP008833.1;CP008930.1;CP008932.1;CP009115.1;CP009777.1;CP009875.1;CP0…	Chromosome
CP013322.1	I-E	AP018673.1;AP018674.1;AP018749.1;AP018751.1;AP018754.1;AP021910.1;AP021931.1;AP022079.1;AP022140.1;AP023265.1;AP023267.1;AP023340.1;AP023455.1;CP000648.1;CP003224.1;CP006663.1;CP006800.1;CP007729.1;CP007736.1;CP008800.1;CP008829.1;CP008930.1;CP008932.1;CP009115.1;CP009777.1;CP009879.1;CP010393.1;CP011577.1;CP011623.1;CP011977.1;CP012566.1;CP012571.1;CP012988.3;CP012993.2;CP013323.1;CP014005.1;CP0…	Chromosome
CP013711.1	I-E	AP018673.1;AP019668.1;AP021910.1;AP021930.1;AP021931.1;AP023340.1;AP024174.1;CP000648.1;CP006921.1;CP006925.1;CP006927.1;CP007734.1;CP008800.1;CP008930.1;CP008932.1;CP009774.1;CP009777.1;CP010393.1;CP011577.1;CP011623.1;CP011646.1;CP011977.1;CP011981.1;CP011987.1;CP012428.1;CP012567.1;CP012884.1;CP012988.3;CP012993.2;CP013323.1;CP014121.1;CP014124.1;CP014763.1;CP014765.1;CP015132.1;CP015135.1;CP0…	Chromosome
CP014004.1	I-E	AP018673.1;AP018749.1;AP018751.1;AP018754.1;AP019668.1;AP021910.1;AP021930.1;AP021931.1;AP022079.1;AP022140.1;AP023265.1;AP023266.1;AP023340.1;AP023455.1;AP024174.1;CP000648.1;CP000649.1;CP000650.1;CP003224.1;CP006663.1;CP006800.1;CP006921.1;CP006925.1;CP006927.1;CP007729.1;CP007730.1;CP007734.1;CP007736.1;CP008800.1;CP008829.1;CP008830.1;CP008833.1;CP008930.1;CP008932.1;CP009774.1;CP009777.1;CP0…	Chromosome
CP014008.1	I-E	CP079158.1;CP079675.1	Chromosome
CP014010.1	I-E	AP018673.1;AP019668.1;AP021910.1;AP021930.1;AP021931.1;AP023340.1;AP024174.1;CP000648.1;CP006921.1;CP006925.1;CP006927.1;CP007729.1;CP007734.1;CP008800.1;CP008829.1;CP008930.1;CP008932.1;CP009774.1;CP009777.1;CP010393.1;CP011577.1;CP011623.1;CP011646.1;CP011977.1;CP011981.1;CP011987.1;CP012428.1;CP012567.1;CP012884.1;CP012988.3;CP012993.2;CP013323.1;CP014121.1;CP014124.1;CP014649.1;CP014763.1;CP0…	Chromosome
CP015025.1	I-E	AP018673.1;AP018674.1;AP018749.1;AP018751.1;AP018754.1;AP021910.1;AP021931.1;AP022079.1;AP022140.1;AP023265.1;AP023266.1;AP023340.1;AP023341.1;AP023454.1;AP023455.1;AP024174.1;CP000648.1;CP000649.1;CP000650.1;CP003224.1;CP006663.1;CP006800.1;CP006927.1;CP007729.1;CP007730.1;CP007734.1;CP007736.1;CP008800.1;CP008829.1;CP008830.1;CP008833.1;CP008930.1;CP008932.1;CP009115.1;CP009777.1;CP009875.1;CP0…	Chromosome
CP015500.1	I-E	AP018673.1;AP018674.1;AP018749.1;AP018751.1;AP018754.1;AP021910.1;AP021931.1;AP022079.1;AP022140.1;AP023265.1;AP023266.1;AP023340.1;AP023341.1;AP023454.1;AP023455.1;AP024174.1;CP000648.1;CP000649.1;CP000650.1;CP003224.1;CP006663.1;CP006800.1;CP006927.1;CP007729.1;CP007730.1;CP007734.1;CP007736.1;CP008800.1;CP008829.1;CP008830.1;CP008833.1;CP008930.1;CP008932.1;CP009115.1;CP009777.1;CP009875.1;CP0…	Chromosome
CP015990.1	I-E	AP018673.1;AP018749.1;AP018751.1;AP018754.1;AP019668.1;AP021910.1;AP021930.1;AP021931.1;AP022079.1;AP022140.1;AP023265.1;AP023266.1;AP023340.1;AP023455.1;AP024174.1;CP000648.1;CP000649.1;CP000650.1;CP003224.1;CP006663.1;CP006800.1;CP006921.1;CP006925.1;CP006927.1;CP007729.1;CP007730.1;CP007734.1;CP007736.1;CP008800.1;CP008829.1;CP008830.1;CP008833.1;CP008930.1;CP008932.1;CP009774.1;CP009777.1;CP0…	Chromosome
CP016813.1	I-E	AP018673.1;AP019668.1;AP021910.1;AP021930.1;AP021931.1;AP023340.1;AP024174.1;CP000648.1;CP006921.1;CP006925.1;CP006927.1;CP007729.1;CP007734.1;CP008800.1;CP008829.1;CP008930.1;CP008932.1;CP009774.1;CP009777.1;CP010393.1;CP011577.1;CP011623.1;CP011646.1;CP011977.1;CP011981.1;CP011987.1;CP012428.1;CP012567.1;CP012884.1;CP012988.3;CP012993.2;CP013323.1;CP014121.1;CP014124.1;CP014649.1;CP014763.1;CP0…	Chromosome
CP017777.1	I-E	AP018673.1;AP018749.1;AP018751.1;AP018754.1;AP019668.1;AP021910.1;AP021930.1;AP021931.1;AP022079.1;AP022140.1;AP023265.1;AP023266.1;AP023340.1;AP023455.1;AP024174.1;CP000648.1;CP000649.1;CP000650.1;CP003224.1;CP006663.1;CP006800.1;CP006921.1;CP006925.1;CP006927.1;CP007729.1;CP007730.1;CP007734.1;CP007736.1;CP008800.1;CP008829.1;CP008830.1;CP008833.1;CP008930.1;CP008932.1;CP009774.1;CP009777.1;CP0…	Chromosome
CP017985.1	I-E	AP018673.1;AP018674.1;AP018749.1;AP018751.1;AP018754.1;AP021910.1;AP021931.1;AP022079.1;AP022140.1;AP023265.1;AP023266.1;AP023340.1;AP023341.1;AP023454.1;AP023455.1;AP024174.1;CP000648.1;CP000649.1;CP000650.1;CP003224.1;CP006663.1;CP006800.1;CP006927.1;CP007729.1;CP007730.1;CP007734.1;CP007736.1;CP008800.1;CP008829.1;CP008830.1;CP008833.1;CP008930.1;CP008932.1;CP009115.1;CP009777.1;CP009875.1;CP0…	Chromosome
CP018686.1	I-E	AP018673.1;AP018674.1;AP018749.1;AP018751.1;AP018754.1;AP021910.1;AP021931.1;AP022079.1;AP022140.1;AP023265.1;AP023266.1;AP023340.1;AP023341.1;AP023454.1;AP023455.1;AP024174.1;CP000648.1;CP000649.1;CP000650.1;CP003224.1;CP006663.1;CP006800.1;CP006927.1;CP007729.1;CP007730.1;CP007734.1;CP007736.1;CP008800.1;CP008829.1;CP008830.1;CP008833.1;CP008930.1;CP008932.1;CP009115.1;CP009777.1;CP009875.1;CP0…	Chromosome
CP018707.1	I-E	AP018673.1;AP018674.1;AP018749.1;AP018751.1;AP018754.1;AP021910.1;AP021931.1;AP022079.1;AP022140.1;AP023265.1;AP023266.1;AP023340.1;AP023341.1;AP023454.1;AP023455.1;AP024174.1;CP000648.1;CP000649.1;CP000650.1;CP003224.1;CP006663.1;CP006800.1;CP006927.1;CP007729.1;CP007730.1;CP007734.1;CP007736.1;CP008800.1;CP008829.1;CP008830.1;CP008833.1;CP008930.1;CP008932.1;CP009115.1;CP009777.1;CP009875.1;CP0…	Chromosome
CP018713.1	I-E	AP018673.1;AP018674.1;AP018749.1;AP018751.1;AP018754.1;AP021910.1;AP021931.1;AP022079.1;AP022140.1;AP023265.1;AP023266.1;AP023340.1;AP023341.1;AP023454.1;AP023455.1;AP024174.1;CP000648.1;CP000649.1;CP000650.1;CP003224.1;CP006663.1;CP006800.1;CP006927.1;CP007729.1;CP007730.1;CP007734.1;CP007736.1;CP008800.1;CP008829.1;CP008830.1;CP008833.1;CP008930.1;CP008932.1;CP009115.1;CP009777.1;CP009875.1;CP0…	Chromosome
CP018719.1	I-E	AP018673.1;AP018674.1;AP018749.1;AP018751.1;AP018754.1;AP021910.1;AP021931.1;AP022079.1;AP022140.1;AP023265.1;AP023266.1;AP023340.1;AP023341.1;AP023454.1;AP023455.1;AP024174.1;CP000648.1;CP000649.1;CP000650.1;CP003224.1;CP006663.1;CP006800.1;CP006927.1;CP007729.1;CP007730.1;CP007734.1;CP007736.1;CP008800.1;CP008829.1;CP008830.1;CP008833.1;CP008930.1;CP008932.1;CP009115.1;CP009777.1;CP009875.1;CP0…	Chromosome
CP019079.1	I-E	AP018673.1;AP018749.1;AP018751.1;AP018754.1;AP021910.1;AP021931.1;AP022079.1;AP022140.1;AP023150.1;AP023265.1;AP023266.1;AP023455.1;CP000648.1;CP000649.1;CP000650.1;CP003224.1;CP006663.1;CP006800.1;CP007729.1;CP007730.1;CP007734.1;CP008800.1;CP008829.1;CP008830.1;CP008833.1;CP008930.1;CP008932.1;CP009777.1;CP009875.1;CP009879.1;CP010393.1;CP011577.1;CP011623.1;CP011977.1;CP011981.1;CP011986.1;CP0…	Chromosome
CP019160.1	I-E	AP018673.1;AP018674.1;AP018749.1;AP018751.1;AP018754.1;AP019668.1;AP021910.1;AP021911.1;AP021930.1;AP021931.1;AP022079.1;AP022140.1;AP023265.1;AP023266.1;AP023339.1;AP023340.1;AP023341.1;AP023454.1;AP023455.1;AP023456.1;AP024174.1;CP000648.1;CP000649.1;CP000650.1;CP003224.1;CP006662.2;CP006663.1;CP006800.1;CP006801.1;CP006926.1;CP007729.1;CP007730.1;CP007734.1;CP007736.1;CP008800.1;CP008829.1;CP0…	Chromosome
CP020067.1	I-E	AP018673.1;AP018749.1;AP018751.1;AP018754.1;AP019668.1;AP021910.1;AP021930.1;AP021931.1;AP022079.1;AP022140.1;AP023265.1;AP023266.1;AP023340.1;AP023455.1;AP024174.1;CP000648.1;CP000649.1;CP000650.1;CP003224.1;CP006663.1;CP006800.1;CP006921.1;CP006925.1;CP006927.1;CP007729.1;CP007730.1;CP007734.1;CP007736.1;CP008800.1;CP008829.1;CP008830.1;CP008833.1;CP008930.1;CP008932.1;CP009774.1;CP009777.1;CP0…	Chromosome
CP021708.1	I-E	AP018673.1;AP018749.1;AP018751.1;AP018754.1;AP019668.1;AP021910.1;AP021930.1;AP021931.1;AP022079.1;AP022140.1;AP023265.1;AP023266.1;AP023340.1;AP023455.1;AP024174.1;CP000648.1;CP000649.1;CP003224.1;CP006663.1;CP006800.1;CP006921.1;CP006925.1;CP006927.1;CP007729.1;CP007730.1;CP007734.1;CP007736.1;CP008800.1;CP008829.1;CP008830.1;CP008833.1;CP008930.1;CP008932.1;CP009774.1;CP009777.1;CP009875.1;CP0…	Chromosome
CP021740.1	I-E	AP018673.1;AP018674.1;AP018749.1;AP018751.1;AP018754.1;AP021910.1;AP021930.1;AP021931.1;AP022079.1;AP022140.1;AP023265.1;AP023266.1;AP023339.1;AP023340.1;AP023341.1;AP023454.1;AP023455.1;AP024174.1;CP000648.1;CP000649.1;CP000650.1;CP003224.1;CP006663.1;CP006800.1;CP006926.1;CP007729.1;CP007730.1;CP007734.1;CP007736.1;CP008800.1;CP008829.1;CP008830.1;CP008833.1;CP008930.1;CP008932.1;CP009115.1;CP0…	Chromosome
CP021939.1	I-E	AP018673.1;AP018674.1;AP018749.1;AP018751.1;AP018754.1;AP021910.1;AP021931.1;AP022079.1;AP022140.1;AP023265.1;AP023266.1;AP023340.1;AP023341.1;AP023454.1;AP023455.1;AP024174.1;CP000648.1;CP000649.1;CP000650.1;CP003224.1;CP006663.1;CP006800.1;CP006927.1;CP007729.1;CP007730.1;CP007734.1;CP007736.1;CP008800.1;CP008829.1;CP008830.1;CP008833.1;CP008930.1;CP008932.1;CP009115.1;CP009777.1;CP009875.1;CP0…	Chromosome
CP021944.1	I-E	AP018673.1;AP018674.1;AP018749.1;AP018751.1;AP018754.1;AP021910.1;AP021931.1;AP022079.1;AP022140.1;AP023265.1;AP023266.1;AP023340.1;AP023341.1;AP023454.1;AP023455.1;AP024174.1;CP000648.1;CP000649.1;CP000650.1;CP003224.1;CP006663.1;CP006800.1;CP006927.1;CP007729.1;CP007730.1;CP007734.1;CP007736.1;CP008800.1;CP008829.1;CP008830.1;CP008833.1;CP008930.1;CP008932.1;CP009115.1;CP009777.1;CP009875.1;CP0…	Chromosome
CP022023.1	I-E	AP018673.1;AP018749.1;AP018751.1;AP018754.1;AP019668.1;AP021910.1;AP021930.1;AP021931.1;AP022079.1;AP022140.1;AP023265.1;AP023266.1;AP023340.1;AP023455.1;AP024174.1;CP000648.1;CP000649.1;CP000650.1;CP003224.1;CP006663.1;CP006800.1;CP006921.1;CP006925.1;CP006927.1;CP007729.1;CP007730.1;CP007734.1;CP007736.1;CP008800.1;CP008829.1;CP008830.1;CP008833.1;CP008930.1;CP008932.1;CP009774.1;CP009777.1;CP0…	Chromosome
CP022127.1	I-E	AP018673.1;AP018749.1;AP018751.1;AP018754.1;AP021910.1;AP022079.1;AP022140.1;AP023265.1;AP023266.1;AP023340.1;AP023455.1;CP000648.1;CP000649.1;CP000650.1;CP003224.1;CP006663.1;CP006800.1;CP007729.1;CP007730.1;CP007734.1;CP007736.1;CP008800.1;CP008829.1;CP008830.1;CP008833.1;CP008930.1;CP008932.1;CP009777.1;CP009875.1;CP009879.1;CP010393.1;CP011577.1;CP011623.1;CP011977.1;CP011981.1;CP011986.1;CP0…	Chromosome
CP023249.1	I-E	AP018673.1;AP018674.1;AP018749.1;AP018751.1;AP018754.1;AP021910.1;AP021931.1;AP022079.1;AP022140.1;AP023265.1;AP023266.1;AP023340.1;AP023341.1;AP023454.1;AP023455.1;AP024174.1;CP000648.1;CP000649.1;CP000650.1;CP003224.1;CP006663.1;CP006800.1;CP006927.1;CP007729.1;CP007730.1;CP007734.1;CP007736.1;CP008800.1;CP008829.1;CP008830.1;CP008833.1;CP008930.1;CP008932.1;CP009115.1;CP009777.1;CP009875.1;CP0…	Chromosome
CP023839.1	I-E	AP018673.1;AP018674.1;AP018749.1;AP018751.1;AP018754.1;AP021910.1;AP021931.1;AP022079.1;AP022140.1;AP023265.1;AP023266.1;AP023340.1;AP023341.1;AP023454.1;AP023455.1;AP024174.1;CP000648.1;CP000649.1;CP000650.1;CP003224.1;CP006663.1;CP006800.1;CP006927.1;CP007729.1;CP007730.1;CP007734.1;CP007736.1;CP008800.1;CP008829.1;CP008830.1;CP008833.1;CP008930.1;CP008932.1;CP009115.1;CP009777.1;CP009875.1;CP0…	Chromosome
CP023913.1	I-E	AP018673.1;AP018674.1;AP018749.1;AP018751.1;AP018754.1;AP021910.1;AP021931.1;AP022079.1;AP022140.1;AP023265.1;AP023266.1;AP023340.1;AP023341.1;AP023454.1;AP023455.1;AP024174.1;CP000648.1;CP000649.1;CP000650.1;CP003224.1;CP006663.1;CP006800.1;CP006927.1;CP007729.1;CP007730.1;CP007734.1;CP007736.1;CP008800.1;CP008829.1;CP008830.1;CP008833.1;CP008930.1;CP008932.1;CP009115.1;CP009777.1;CP009875.1;CP0…	Chromosome
CP023925.1	I-E	AP018673.1;AP018674.1;AP018749.1;AP018751.1;AP018754.1;AP021910.1;AP021931.1;AP022079.1;AP022140.1;AP023265.1;AP023266.1;AP023340.1;AP023341.1;AP023454.1;AP023455.1;AP024174.1;CP000648.1;CP000649.1;CP000650.1;CP003224.1;CP006663.1;CP006800.1;CP006927.1;CP007729.1;CP007730.1;CP007734.1;CP007736.1;CP008800.1;CP008829.1;CP008830.1;CP008833.1;CP008930.1;CP008932.1;CP009115.1;CP009777.1;CP009875.1;CP0…	Chromosome
CP024458.1	I-E	AP018673.1;AP018674.1;AP018749.1;AP018751.1;AP018754.1;AP021910.1;AP021930.1;AP021931.1;AP022079.1;AP022140.1;AP023265.1;AP023339.1;AP023340.1;AP023341.1;AP023454.1;AP023455.1;AP024174.1;CP000648.1;CP003224.1;CP006663.1;CP006800.1;CP006926.1;CP007729.1;CP007734.1;CP008800.1;CP008829.1;CP008930.1;CP008932.1;CP009115.1;CP009773.1;CP009776.1;CP009777.1;CP009879.1;CP010393.1;CP011577.1;CP011623.1;CP0…	Chromosome
CP024834.1	I-E	AP018673.1;AP018674.1;AP018749.1;AP018751.1;AP018754.1;AP021910.1;AP021931.1;AP022079.1;AP022140.1;AP023265.1;AP023266.1;AP023340.1;AP023341.1;AP023454.1;AP023455.1;AP024174.1;CP000648.1;CP000649.1;CP000650.1;CP003224.1;CP006663.1;CP006800.1;CP006927.1;CP007729.1;CP007730.1;CP007734.1;CP007736.1;CP008800.1;CP008829.1;CP008830.1;CP008833.1;CP008930.1;CP008932.1;CP009115.1;CP009777.1;CP009875.1;CP0…	Chromosome
CP024838.1	I-E	AP018673.1;AP018674.1;AP018749.1;AP018751.1;AP018754.1;AP021910.1;AP021931.1;AP022079.1;AP022140.1;AP023265.1;AP023266.1;AP023340.1;AP023341.1;AP023454.1;AP023455.1;AP024174.1;CP000648.1;CP000649.1;CP000650.1;CP003224.1;CP006663.1;CP006800.1;CP006927.1;CP007729.1;CP007730.1;CP007734.1;CP007736.1;CP008800.1;CP008829.1;CP008830.1;CP008833.1;CP008930.1;CP008932.1;CP009115.1;CP009777.1;CP009875.1;CP0…	Chromosome
CP025087.1	I-E	AP018673.1;AP019668.1;AP021910.1;AP021930.1;AP021931.1;AP023340.1;AP024174.1;CP000648.1;CP006921.1;CP006925.1;CP006927.1;CP007729.1;CP007734.1;CP008800.1;CP008829.1;CP008930.1;CP008932.1;CP009774.1;CP009777.1;CP010393.1;CP011577.1;CP011623.1;CP011646.1;CP011977.1;CP011981.1;CP011987.1;CP012428.1;CP012567.1;CP012884.1;CP012988.3;CP012993.2;CP013323.1;CP014121.1;CP014124.1;CP014649.1;CP014763.1;CP0…	Chromosome
CP025088.1	I-E	AP018673.1;AP019668.1;AP021910.1;AP021930.1;AP021931.1;AP023340.1;AP024174.1;CP000648.1;CP006921.1;CP006925.1;CP006927.1;CP007729.1;CP007734.1;CP008800.1;CP008829.1;CP008930.1;CP008932.1;CP009774.1;CP009777.1;CP010393.1;CP011577.1;CP011623.1;CP011646.1;CP011977.1;CP011981.1;CP011987.1;CP012428.1;CP012567.1;CP012884.1;CP012988.3;CP012993.2;CP013323.1;CP014121.1;CP014124.1;CP014649.1;CP014763.1;CP0…	Chromosome
CP025089.1	I-E	AP018673.1;AP018674.1;AP018749.1;AP018751.1;AP018754.1;AP019668.1;AP021910.1;AP021911.1;AP021930.1;AP021931.1;AP022079.1;AP022140.1;AP023265.1;AP023266.1;AP023339.1;AP023340.1;AP023341.1;AP023454.1;AP023455.1;AP023456.1;AP024174.1;CP000648.1;CP000649.1;CP000650.1;CP003224.1;CP006662.2;CP006663.1;CP006800.1;CP006801.1;CP006926.1;CP007729.1;CP007730.1;CP007734.1;CP007736.1;CP008800.1;CP008829.1;CP0…	Chromosome
CP025090.1	I-E	AP018673.1;AP019668.1;AP021910.1;AP021930.1;AP021931.1;AP023340.1;AP024174.1;CP000648.1;CP006921.1;CP006925.1;CP006927.1;CP007729.1;CP007734.1;CP008800.1;CP008829.1;CP008930.1;CP008932.1;CP009774.1;CP009777.1;CP010393.1;CP011577.1;CP011623.1;CP011646.1;CP011977.1;CP011981.1;CP011987.1;CP012428.1;CP012567.1;CP012884.1;CP012988.3;CP012993.2;CP013323.1;CP014121.1;CP014124.1;CP014649.1;CP014763.1;CP0…	Chromosome
CP025092.1	V-A	AP018673.1;AP018749.1;AP018751.1;AP018754.1;AP021910.1;AP021930.1;AP021931.1;AP022079.1;AP022140.1;AP023265.1;AP023266.1;AP023267.1;AP023340.1;AP023455.1;AP024174.1;CP000648.1;CP000649.1;CP000650.1;CP003224.1;CP006663.1;CP006800.1;CP006927.1;CP007729.1;CP007730.1;CP007734.1;CP007736.1;CP008800.1;CP008829.1;CP008830.1;CP008833.1;CP008930.1;CP008932.1;CP009115.1;CP009777.1;CP009875.1;CP009879.1;CP0…	Chromosome
CP025211.1	I-E	AP018673.1;AP018749.1;AP018751.1;AP018754.1;AP021910.1;AP021931.1;AP022079.1;AP022140.1;AP023150.1;AP023265.1;AP023266.1;AP023455.1;CP000648.1;CP000649.1;CP000650.1;CP003224.1;CP006663.1;CP006800.1;CP007729.1;CP007730.1;CP007734.1;CP008800.1;CP008829.1;CP008830.1;CP008833.1;CP008930.1;CP008932.1;CP009777.1;CP009875.1;CP009879.1;CP010393.1;CP011577.1;CP011623.1;CP011977.1;CP011981.1;CP011986.1;CP0…	Chromosome
CP025515.1	I-E	AP018673.1;AP018674.1;AP018749.1;AP018751.1;AP018754.1;AP021910.1;AP021931.1;AP022079.1;AP022140.1;AP023265.1;AP023266.1;AP023340.1;AP023341.1;AP023454.1;AP023455.1;AP024174.1;CP000648.1;CP000650.1;CP003224.1;CP006663.1;CP006800.1;CP006927.1;CP007729.1;CP007730.1;CP007734.1;CP008800.1;CP008829.1;CP008830.1;CP008833.1;CP008930.1;CP008932.1;CP009115.1;CP009777.1;CP009875.1;CP009879.1;CP010393.1;CP0…	Chromosome
CP025541.3	I-E	CP034318.1;CP079158.1;CP079635.1;CP079675.1	Chromosome
CP025630.1	V-A	AP018673.1;AP018749.1;AP018751.1;AP018754.1;AP021910.1;AP021930.1;AP021931.1;AP022079.1;AP022140.1;AP023265.1;AP023266.1;AP023267.1;AP023340.1;AP023455.1;AP024174.1;CP000648.1;CP000649.1;CP000650.1;CP003224.1;CP006663.1;CP006800.1;CP006927.1;CP007729.1;CP007730.1;CP007734.1;CP007736.1;CP008800.1;CP008829.1;CP008830.1;CP008833.1;CP008930.1;CP008932.1;CP009115.1;CP009777.1;CP009875.1;CP009879.1;CP0…	Chromosome
CP025631.1	I-E	AP018673.1;AP019668.1;AP021910.1;AP021930.1;AP021931.1;AP023340.1;AP024174.1;CP000648.1;CP006921.1;CP006925.1;CP006927.1;CP007729.1;CP007734.1;CP008800.1;CP008829.1;CP008930.1;CP008932.1;CP009774.1;CP009777.1;CP010393.1;CP011577.1;CP011623.1;CP011646.1;CP011977.1;CP011981.1;CP011987.1;CP012428.1;CP012567.1;CP012884.1;CP012988.3;CP012993.2;CP013323.1;CP014121.1;CP014124.1;CP014649.1;CP014763.1;CP0…	Chromosome
CP025633.1	I-E	AP018673.1;AP019668.1;AP021910.1;AP021930.1;AP021931.1;AP023340.1;AP024174.1;CP000648.1;CP006921.1;CP006925.1;CP006927.1;CP007729.1;CP007734.1;CP008800.1;CP008829.1;CP008930.1;CP008932.1;CP009774.1;CP009777.1;CP010393.1;CP011577.1;CP011623.1;CP011646.1;CP011977.1;CP011981.1;CP011987.1;CP012428.1;CP012567.1;CP012884.1;CP012988.3;CP012993.2;CP013323.1;CP014121.1;CP014124.1;CP014649.1;CP014763.1;CP0…	Chromosome
CP025641.1	I-E	AP018673.1;AP019668.1;AP021910.1;AP021930.1;AP021931.1;AP023340.1;AP024174.1;CP000648.1;CP006921.1;CP006925.1;CP006927.1;CP007729.1;CP007734.1;CP008800.1;CP008829.1;CP008930.1;CP008932.1;CP009774.1;CP009777.1;CP010393.1;CP011577.1;CP011623.1;CP011646.1;CP011977.1;CP011981.1;CP011987.1;CP012428.1;CP012567.1;CP012884.1;CP012988.3;CP012993.2;CP013323.1;CP014121.1;CP014124.1;CP014649.1;CP014763.1;CP0…	Chromosome
CP025963.2	I-E	AP018673.1;AP018674.1;AP018749.1;AP018751.1;AP018754.1;AP021910.1;AP021931.1;AP022079.1;AP022140.1;AP023265.1;AP023266.1;AP023340.1;AP023341.1;AP023454.1;AP023455.1;AP024174.1;CP000648.1;CP000649.1;CP000650.1;CP003224.1;CP006663.1;CP006800.1;CP006927.1;CP007729.1;CP007730.1;CP007734.1;CP007736.1;CP008800.1;CP008829.1;CP008830.1;CP008833.1;CP008930.1;CP008932.1;CP009115.1;CP009777.1;CP009875.1;CP0…	Chromosome
CP026017.1	I-E	AP018673.1;AP018674.1;AP018749.1;AP018751.1;AP018754.1;AP021910.1;AP021931.1;AP022079.1;AP022140.1;AP023265.1;AP023266.1;AP023340.1;AP023341.1;AP023454.1;AP023455.1;AP024174.1;CP000648.1;CP000649.1;CP000650.1;CP003224.1;CP006663.1;CP006800.1;CP006927.1;CP007729.1;CP007730.1;CP007734.1;CP007736.1;CP008800.1;CP008829.1;CP008830.1;CP008833.1;CP008930.1;CP008932.1;CP009115.1;CP009777.1;CP009875.1;CP0…	Chromosome
CP026023.1	I-E	AP018673.1;AP019668.1;AP021910.1;AP021930.1;AP021931.1;AP023340.1;AP024174.1;CP000648.1;CP006921.1;CP006925.1;CP006927.1;CP007729.1;CP007734.1;CP008800.1;CP008829.1;CP008930.1;CP008932.1;CP009774.1;CP009777.1;CP010393.1;CP011577.1;CP011623.1;CP011646.1;CP011977.1;CP011981.1;CP011987.1;CP012428.1;CP012567.1;CP012884.1;CP012988.3;CP012993.2;CP013323.1;CP014121.1;CP014124.1;CP014649.1;CP014763.1;CP0…	Chromosome
CP027042.1	I-E	AP018673.1;AP018674.1;AP018749.1;AP018751.1;AP018754.1;AP021910.1;AP021931.1;AP022079.1;AP022140.1;AP023265.1;AP023266.1;AP023340.1;AP023341.1;AP023454.1;AP023455.1;AP024174.1;CP000648.1;CP000649.1;CP000650.1;CP003224.1;CP006663.1;CP006800.1;CP006927.1;CP007729.1;CP007730.1;CP007734.1;CP007736.1;CP008800.1;CP008829.1;CP008830.1;CP008833.1;CP008930.1;CP008932.1;CP009115.1;CP009777.1;CP009875.1;CP0…	Chromosome
CP027189.1	I-E	CP007729.1;CP008829.1;CP014649.1;CP022925.1;CP037929.1;CP046383.1;CP046941.1;CP046951.1;CP068687.1;CP068692.1;CP074582.1;CP077781.1;CP079635.1;LR134212.1;LR134277.1;LR134279.1;LR134281.1;LR890473.1	Chromosome
CP028176.1	I-E	AP018673.1;AP018749.1;AP018751.1;AP018754.1;AP019668.1;AP021910.1;AP021930.1;AP021931.1;AP022079.1;AP022140.1;AP023265.1;AP023266.1;AP023340.1;AP023455.1;AP024174.1;CP000648.1;CP000649.1;CP000650.1;CP003224.1;CP006663.1;CP006800.1;CP006921.1;CP006925.1;CP006927.1;CP007729.1;CP007730.1;CP007734.1;CP007736.1;CP008800.1;CP008829.1;CP008830.1;CP008833.1;CP008930.1;CP008932.1;CP009774.1;CP009777.1;CP0…	Chromosome
CP028850.1	I-E	AP018673.1;AP019668.1;AP021910.1;AP021930.1;AP021931.1;AP023340.1;AP024174.1;CP000648.1;CP006921.1;CP006925.1;CP006927.1;CP007729.1;CP007734.1;CP008800.1;CP008829.1;CP008930.1;CP008932.1;CP009774.1;CP009777.1;CP010393.1;CP011577.1;CP011623.1;CP011646.1;CP011977.1;CP011981.1;CP011987.1;CP012428.1;CP012567.1;CP012884.1;CP012988.3;CP012993.2;CP013323.1;CP014121.1;CP014124.1;CP014649.1;CP014763.1;CP0…	Chromosome
CP028953.1	V-A	CP074582.1;CP079635.1	Chromosome
CP028990.1	V-A	CP074582.1;CP079635.1	Chromosome
CP029582.1	I-E	AP018673.1;AP018674.1;AP018749.1;AP018751.1;AP018754.1;AP021910.1;AP021931.1;AP022079.1;AP022140.1;AP023265.1;AP023266.1;AP023340.1;AP023341.1;AP023454.1;AP023455.1;AP024174.1;CP000648.1;CP000649.1;CP000650.1;CP003224.1;CP006663.1;CP006800.1;CP006927.1;CP007729.1;CP007730.1;CP007734.1;CP007736.1;CP008800.1;CP008829.1;CP008830.1;CP008833.1;CP008930.1;CP008932.1;CP009115.1;CP009777.1;CP009875.1;CP0…	Chromosome
CP029722.1	V-A	CP074582.1;CP079635.1	Chromosome
CP030269.1	I-E	AP018673.1;AP019668.1;AP021910.1;AP021930.1;AP021931.1;AP023340.1;AP024174.1;CP000648.1;CP006921.1;CP006925.1;CP006927.1;CP007729.1;CP007734.1;CP008800.1;CP008829.1;CP008930.1;CP008932.1;CP009774.1;CP009777.1;CP010393.1;CP011577.1;CP011623.1;CP011646.1;CP011977.1;CP011981.1;CP011987.1;CP012428.1;CP012567.1;CP012884.1;CP012988.3;CP012993.2;CP013323.1;CP014121.1;CP014124.1;CP014649.1;CP014763.1;CP0…	Chromosome
CP031792.1	V-A	CP074582.1;CP079635.1	Chromosome
CP031938.1	V-A	CP074582.1;CP079635.1	Chromosome
CP032222.1	I-E	AP018673.1;AP018674.1;AP018749.1;AP018751.1;AP018754.1;AP021910.1;AP021931.1;AP022079.1;AP022140.1;AP023265.1;AP023266.1;AP023340.1;AP023341.1;AP023454.1;AP023455.1;AP024174.1;CP000648.1;CP000649.1;CP000650.1;CP003224.1;CP006663.1;CP006800.1;CP006927.1;CP007729.1;CP007730.1;CP007734.1;CP007736.1;CP008800.1;CP008829.1;CP008830.1;CP008833.1;CP008930.1;CP008932.1;CP009115.1;CP009777.1;CP009875.1;CP0…	Chromosome
CP032833.1	I-E	AP021913.1;AP023342.1;AP024179.1;AP024180.1;CP000651.1;CP000652.1;CP003995.1;CP011619.1;CP013321.1;CP015397.1;CP018665.1;CP018739.1;CP020845.1;CP020846.1;CP021700.1;CP022144.1;CP023252.1;CP023842.1;CP023908.1;CP023920.1;CP023930.1;CP023940.1;CP023945.1;CP024044.1;CP024195.1;CP024197.1;CP024435.1;CP024464.1;CP024491.1;CP024525.1;CP024527.1;CP024532.1;CP024534.1;CP024539.1;CP024541.1;CP024553.1;CP0…	Chromosome
CP034076.1	I-E	AP018673.1;AP018749.1;AP018751.1;AP018754.1;AP019668.1;AP021910.1;AP021930.1;AP021931.1;AP022079.1;AP022140.1;AP023265.1;AP023266.1;AP023340.1;AP023455.1;AP024174.1;CP000648.1;CP000649.1;CP000650.1;CP003224.1;CP006663.1;CP006800.1;CP006921.1;CP006925.1;CP006927.1;CP007729.1;CP007730.1;CP007734.1;CP007736.1;CP008800.1;CP008829.1;CP008830.1;CP008833.1;CP008930.1;CP008932.1;CP009774.1;CP009777.1;CP0…	Chromosome
CP034077.1	I-E	AP018673.1;AP018749.1;AP018751.1;AP018754.1;AP019668.1;AP021910.1;AP021930.1;AP021931.1;AP022079.1;AP022140.1;AP023265.1;AP023266.1;AP023340.1;AP023455.1;AP024174.1;CP000648.1;CP000649.1;CP000650.1;CP003224.1;CP006663.1;CP006800.1;CP006921.1;CP006925.1;CP006927.1;CP007729.1;CP007730.1;CP007734.1;CP007736.1;CP008800.1;CP008829.1;CP008830.1;CP008833.1;CP008930.1;CP008932.1;CP009774.1;CP009777.1;CP0…	Chromosome
CP034200.2	I-E	AP018673.1;AP018749.1;AP018751.1;AP018754.1;AP021910.1;AP021931.1;AP022079.1;AP022140.1;AP023150.1;AP023265.1;AP023266.1;AP023455.1;CP000648.1;CP000649.1;CP000650.1;CP003224.1;CP006663.1;CP006800.1;CP007729.1;CP007730.1;CP007734.1;CP008800.1;CP008829.1;CP008830.1;CP008833.1;CP008930.1;CP008932.1;CP009777.1;CP009875.1;CP009879.1;CP010393.1;CP011577.1;CP011623.1;CP011977.1;CP011981.1;CP011986.1;CP0…	Chromosome
CP034408.1	I-E	AP018673.1;AP019668.1;AP021910.1;AP021930.1;AP021931.1;AP023340.1;AP024174.1;CP000648.1;CP006921.1;CP006925.1;CP006927.1;CP007729.1;CP007734.1;CP008800.1;CP008829.1;CP008930.1;CP008932.1;CP009774.1;CP009777.1;CP010393.1;CP011577.1;CP011623.1;CP011646.1;CP011977.1;CP011981.1;CP011987.1;CP012428.1;CP012567.1;CP012884.1;CP012988.3;CP012993.2;CP013323.1;CP014121.1;CP014124.1;CP014649.1;CP014763.1;CP0…	Chromosome
CP035196.1	I-E	AP018673.1;AP018749.1;AP018751.1;AP018754.1;AP021910.1;AP021931.1;AP022079.1;AP022140.1;AP023150.1;AP023265.1;AP023266.1;AP023455.1;CP000648.1;CP000649.1;CP000650.1;CP003224.1;CP006663.1;CP006800.1;CP007729.1;CP007730.1;CP007734.1;CP008800.1;CP008829.1;CP008830.1;CP008833.1;CP008930.1;CP008932.1;CP009777.1;CP009875.1;CP009879.1;CP010393.1;CP011577.1;CP011623.1;CP011977.1;CP011981.1;CP011986.1;CP0…	Chromosome
CP035202.1	I-E	CP052622.1;CP052630.1	Chromosome
CP035210.1	I-E	AP018673.1;AP018674.1;AP018749.1;AP018751.1;AP018754.1;AP021910.1;AP021931.1;AP022079.1;AP022140.1;AP023265.1;AP023266.1;AP023340.1;AP023455.1;CP000648.1;CP000649.1;CP000650.1;CP003224.1;CP006663.1;CP006800.1;CP007729.1;CP007730.1;CP007734.1;CP007736.1;CP008800.1;CP008829.1;CP008830.1;CP008833.1;CP008930.1;CP008932.1;CP009115.1;CP009777.1;CP009875.1;CP009879.1;CP010393.1;CP011577.1;CP011623.1;CP0…	Chromosome
CP035383.1	I-E	AP018673.1;AP019668.1;AP021910.1;AP021930.1;AP021931.1;AP023340.1;AP024174.1;CP000648.1;CP006921.1;CP006925.1;CP006927.1;CP007729.1;CP007734.1;CP008800.1;CP008829.1;CP008930.1;CP008932.1;CP009774.1;CP009777.1;CP010393.1;CP011577.1;CP011623.1;CP011646.1;CP011977.1;CP011981.1;CP011987.1;CP012428.1;CP012567.1;CP012884.1;CP012988.3;CP012993.2;CP013323.1;CP014121.1;CP014124.1;CP014649.1;CP014763.1;CP0…	Chromosome
CP035905.1	I-E	AP018673.1;AP019668.1;AP021910.1;AP021930.1;AP021931.1;AP023340.1;AP024174.1;CP000648.1;CP006921.1;CP006925.1;CP006927.1;CP007729.1;CP007734.1;CP008800.1;CP008829.1;CP008930.1;CP008932.1;CP009774.1;CP009777.1;CP010393.1;CP011577.1;CP011623.1;CP011646.1;CP011977.1;CP011981.1;CP011987.1;CP012428.1;CP012567.1;CP012884.1;CP012988.3;CP012993.2;CP013323.1;CP014121.1;CP014124.1;CP014649.1;CP014763.1;CP0…	Chromosome
CP036187.1	I-E	AP018673.1;AP018749.1;AP018751.1;AP018754.1;AP019668.1;AP021910.1;AP021930.1;AP021931.1;AP022079.1;AP022140.1;AP023265.1;AP023266.1;AP023340.1;AP023455.1;AP024174.1;CP000648.1;CP000649.1;CP000650.1;CP003224.1;CP006663.1;CP006800.1;CP006921.1;CP006925.1;CP006927.1;CP007729.1;CP007730.1;CP007734.1;CP007736.1;CP008800.1;CP008829.1;CP008830.1;CP008833.1;CP008930.1;CP008932.1;CP009774.1;CP009777.1;CP0…	Chromosome
CP036190.1	I-E	AP018673.1;AP019668.1;AP021910.1;AP021930.1;AP021931.1;AP023340.1;AP024174.1;CP000648.1;CP006921.1;CP006925.1;CP006927.1;CP007729.1;CP007734.1;CP008800.1;CP008829.1;CP008930.1;CP008932.1;CP009774.1;CP009777.1;CP010393.1;CP011577.1;CP011623.1;CP011646.1;CP011977.1;CP011981.1;CP011987.1;CP012428.1;CP012567.1;CP012884.1;CP012988.3;CP012993.2;CP013323.1;CP014121.1;CP014124.1;CP014649.1;CP014763.1;CP0…	Chromosome
CP036335.1	I-E	AP018673.1;AP018749.1;AP018751.1;AP018754.1;AP019668.1;AP021910.1;AP021930.1;AP021931.1;AP022079.1;AP022140.1;AP023265.1;AP023266.1;AP023340.1;AP023455.1;AP024174.1;CP000648.1;CP000649.1;CP000650.1;CP003224.1;CP006663.1;CP006800.1;CP006921.1;CP006925.1;CP006927.1;CP007729.1;CP007730.1;CP007734.1;CP007736.1;CP008800.1;CP008829.1;CP008830.1;CP008833.1;CP008930.1;CP008932.1;CP009774.1;CP009777.1;CP0…	Chromosome
CP036438.1	I-E	CP068687.1;CP068692.1	Chromosome
CP036442.1	I-E	AP018673.1;AP018674.1;AP018749.1;AP018751.1;AP018754.1;AP021910.1;AP021930.1;AP021931.1;AP022079.1;AP022140.1;AP023265.1;AP023266.1;AP023339.1;AP023340.1;AP023341.1;AP023454.1;AP023455.1;AP024174.1;CP000648.1;CP000649.1;CP000650.1;CP003224.1;CP006663.1;CP006800.1;CP006926.1;CP007729.1;CP007730.1;CP007734.1;CP007736.1;CP008800.1;CP008829.1;CP008830.1;CP008833.1;CP008930.1;CP008932.1;CP009115.1;CP0…	Chromosome
CP037742.1	I-E	AP018673.1;AP019668.1;AP021910.1;AP021930.1;AP021931.1;AP023340.1;AP024174.1;CP000648.1;CP006921.1;CP006925.1;CP006927.1;CP007729.1;CP007734.1;CP008800.1;CP008829.1;CP008930.1;CP008932.1;CP009774.1;CP009777.1;CP010393.1;CP011577.1;CP011623.1;CP011646.1;CP011977.1;CP011981.1;CP011987.1;CP012428.1;CP012567.1;CP012884.1;CP012988.3;CP012993.2;CP013323.1;CP014121.1;CP014124.1;CP014649.1;CP014763.1;CP0…	Chromosome
CP039795.1	I-E	AP018673.1;AP018749.1;AP018751.1;AP018754.1;AP019668.1;AP021910.1;AP021930.1;AP021931.1;AP022079.1;AP022140.1;AP023265.1;AP023266.1;AP023340.1;AP023455.1;AP024174.1;CP000648.1;CP000649.1;CP000650.1;CP003224.1;CP006663.1;CP006800.1;CP006921.1;CP006925.1;CP006927.1;CP007729.1;CP007730.1;CP007734.1;CP007736.1;CP008800.1;CP008829.1;CP008830.1;CP008833.1;CP008930.1;CP008932.1;CP009774.1;CP009777.1;CP0…	Chromosome
CP039802.1	I-E	AP018673.1;AP018749.1;AP018751.1;AP018754.1;AP019668.1;AP021910.1;AP021930.1;AP021931.1;AP022079.1;AP022140.1;AP023265.1;AP023266.1;AP023340.1;AP023455.1;AP024174.1;CP000648.1;CP000649.1;CP000650.1;CP003224.1;CP006663.1;CP006800.1;CP006921.1;CP006925.1;CP006927.1;CP007729.1;CP007730.1;CP007734.1;CP007736.1;CP008800.1;CP008829.1;CP008830.1;CP008833.1;CP008930.1;CP008932.1;CP009774.1;CP009777.1;CP0…	Chromosome
CP040593.1	I-E	AP018673.1;AP018749.1;AP018751.1;AP018754.1;AP021910.1;AP022079.1;AP022140.1;AP023265.1;AP023266.1;AP023340.1;AP023455.1;CP000648.1;CP000649.1;CP000650.1;CP003224.1;CP006663.1;CP006800.1;CP007729.1;CP007730.1;CP007734.1;CP007736.1;CP008800.1;CP008829.1;CP008830.1;CP008833.1;CP008930.1;CP008932.1;CP009777.1;CP009875.1;CP009879.1;CP010393.1;CP011577.1;CP011623.1;CP011977.1;CP011981.1;CP011986.1;CP0…	Chromosome
CP040993.1	V-A	CP074582.1;CP079635.1	Chromosome
CP041353.2	I-E	CP068687.1;CP068692.1	Chromosome
CP042481.1	I-E	AP023267.1;AP023340.1;CP007736.1;CP015135.1;CP015396.1;CP020062.1;CP026179.1;CP027613.1;CP032195.1;CP032832.1;CP042483.1;CP052353.1;CP052437.1;CP063864.1;CP064853.1;CP069904.1;LR134212.1;LR890179.1;LR890226.1;LR890321.1;LR890363.1;LR890423.1;LR890447.1;LR890599.1	Chromosome
CP043669.1	I-B	AP018673.1;AP018749.1;AP018751.1;AP018754.1;AP019668.1;AP021910.1;AP021930.1;AP021931.1;AP022079.1;AP022140.1;AP023265.1;AP023266.1;AP023340.1;AP023455.1;AP024174.1;CP000648.1;CP000649.1;CP000650.1;CP003224.1;CP006663.1;CP006800.1;CP006921.1;CP006925.1;CP006927.1;CP007729.1;CP007730.1;CP007734.1;CP007736.1;CP008800.1;CP008829.1;CP008830.1;CP008833.1;CP008930.1;CP008932.1;CP009774.1;CP009777.1;CP0…	Chromosome
CP043859.1	I-E	AP018673.1;AP018749.1;AP018751.1;AP018754.1;AP019668.1;AP021910.1;AP021930.1;AP021931.1;AP022079.1;AP022140.1;AP023265.1;AP023266.1;AP023340.1;AP023455.1;AP024174.1;CP000648.1;CP000649.1;CP003224.1;CP006663.1;CP006800.1;CP006921.1;CP006925.1;CP006927.1;CP007729.1;CP007730.1;CP007734.1;CP007736.1;CP008800.1;CP008829.1;CP008830.1;CP008833.1;CP008930.1;CP008932.1;CP009774.1;CP009777.1;CP009875.1;CP0…	Chromosome
CP044033.1	V-A	CP052430.1	Chromosome
CP044039.1	I-E	AP018673.1;AP018674.1;AP018749.1;AP018751.1;AP018754.1;AP021910.1;AP021931.1;AP022079.1;AP022140.1;AP023265.1;AP023266.1;AP023340.1;AP023341.1;AP023454.1;AP023455.1;AP024174.1;CP000648.1;CP000649.1;CP000650.1;CP003224.1;CP006663.1;CP006800.1;CP006927.1;CP007729.1;CP007730.1;CP007734.1;CP007736.1;CP008800.1;CP008829.1;CP008830.1;CP008833.1;CP008930.1;CP008932.1;CP009115.1;CP009777.1;CP009875.1;CP0…	Chromosome
CP044368.1	I-E	AP006726.1;AP018673.1;AP019666.1;AP021910.1;AP021930.1;AP021931.1;AP023150.1;AP024758.1;CP000648.1;CP002911.1;CP006921.1;CP006925.1;CP006927.1;CP007729.1;CP007734.1;CP007736.1;CP008800.1;CP008829.1;CP008930.1;CP008932.1;CP009774.1;CP009777.1;CP009879.1;CP010393.1;CP011577.1;CP011623.1;CP011646.1;CP011839.1;CP011977.1;CP011981.1;CP011987.1;CP012566.1;CP012567.1;CP012571.1;CP012884.1;CP012988.3;CP0…	Chromosome
CP044393.1	I-E	AP018673.1;AP018674.1;AP018749.1;AP018751.1;AP018754.1;AP022079.1;AP022140.1;AP023265.1;AP023267.1;AP023340.1;AP023455.1;AP024174.1;AP024758.1;CP000648.1;CP003224.1;CP006663.1;CP006800.1;CP006927.1;CP007729.1;CP007734.1;CP008800.1;CP008829.1;CP008930.1;CP008932.1;CP009115.1;CP009777.1;CP009879.1;CP010393.1;CP011577.1;CP011623.1;CP011977.1;CP011981.1;CP012566.1;CP012567.1;CP012571.1;CP012572.1;CP0…	Chromosome
CP045674.1	I-E	AP018673.1;AP018749.1;AP018751.1;AP018754.1;AP021910.1;AP022079.1;AP022140.1;AP023265.1;AP023266.1;AP023340.1;AP023455.1;CP000648.1;CP000649.1;CP000650.1;CP003224.1;CP006663.1;CP006800.1;CP007729.1;CP007730.1;CP007734.1;CP007736.1;CP008800.1;CP008829.1;CP008830.1;CP008833.1;CP008930.1;CP008932.1;CP009777.1;CP009875.1;CP009879.1;CP010393.1;CP011577.1;CP011623.1;CP011977.1;CP011981.1;CP011986.1;CP0…	Chromosome
CP045694.1	I-E	AP018673.1;AP021910.1;AP021930.1;AP022079.1;AP023341.1;AP023454.1;AP023455.1;AP024174.1;CP003224.1;CP006927.1;CP007729.1;CP007734.1;CP007736.1;CP008800.1;CP008829.1;CP008930.1;CP009115.1;CP009777.1;CP009879.1;CP010393.1;CP011577.1;CP011623.1;CP011977.1;CP011981.1;CP012566.1;CP012567.1;CP012571.1;CP012572.1;CP012988.3;CP012993.2;CP013323.1;CP014005.1;CP014121.1;CP015131.1;CP015383.1;CP015386.1;CP0…	Chromosome
CP046949.1	I-E	AP018673.1;AP018749.1;AP018751.1;AP018754.1;AP019668.1;AP021910.1;AP021930.1;AP021931.1;AP022079.1;AP022140.1;AP023265.1;AP023266.1;AP023340.1;AP023455.1;AP024174.1;CP000648.1;CP000649.1;CP000650.1;CP003224.1;CP006663.1;CP006800.1;CP006921.1;CP006925.1;CP006927.1;CP007729.1;CP007730.1;CP007734.1;CP007736.1;CP008800.1;CP008829.1;CP008830.1;CP008833.1;CP008930.1;CP008932.1;CP009774.1;CP009777.1;CP0…	Chromosome
CP047271.1	I-E	AP018673.1;AP018749.1;AP018751.1;AP018754.1;AP021910.1;AP021930.1;AP021931.1;AP022079.1;AP022140.1;AP023150.1;AP023265.1;AP023266.1;AP023341.1;AP023454.1;AP023455.1;AP024174.1;CP000648.1;CP000649.1;CP000650.1;CP003224.1;CP006663.1;CP006800.1;CP006927.1;CP007729.1;CP007730.1;CP007734.1;CP007736.1;CP008800.1;CP008829.1;CP008830.1;CP008833.1;CP008930.1;CP008932.1;CP009115.1;CP009777.1;CP009875.1;CP0…	Chromosome
CP047595.1	I-E	AP018673.1;AP019668.1;AP021910.1;AP021930.1;AP021931.1;AP023340.1;AP024174.1;CP000648.1;CP006921.1;CP006925.1;CP006927.1;CP007729.1;CP007734.1;CP008800.1;CP008829.1;CP008930.1;CP008932.1;CP009774.1;CP009777.1;CP010393.1;CP011577.1;CP011623.1;CP011646.1;CP011977.1;CP011981.1;CP011987.1;CP012428.1;CP012567.1;CP012884.1;CP012988.3;CP012993.2;CP013323.1;CP014121.1;CP014124.1;CP014649.1;CP014763.1;CP0…	Chromosome
CP047675.1	I-E	AP018673.1;AP019668.1;AP021910.1;AP021930.1;AP021931.1;AP023340.1;AP024174.1;CP000648.1;CP006921.1;CP006925.1;CP006927.1;CP007729.1;CP007734.1;CP008800.1;CP008829.1;CP008930.1;CP008932.1;CP009774.1;CP009777.1;CP010393.1;CP011577.1;CP011623.1;CP011646.1;CP011977.1;CP011981.1;CP011987.1;CP012428.1;CP012567.1;CP012884.1;CP012988.3;CP012993.2;CP013323.1;CP014121.1;CP014124.1;CP014649.1;CP014763.1;CP0…	Chromosome
CP047700.1	I-E	AP018673.1;AP018749.1;AP018751.1;AP018754.1;AP021910.1;AP021931.1;AP022079.1;AP022140.1;AP023150.1;AP023265.1;AP023266.1;AP023455.1;CP000648.1;CP000649.1;CP000650.1;CP003224.1;CP006663.1;CP006800.1;CP007729.1;CP007730.1;CP007734.1;CP008800.1;CP008829.1;CP008830.1;CP008833.1;CP008930.1;CP008932.1;CP009777.1;CP009875.1;CP009879.1;CP010393.1;CP011577.1;CP011623.1;CP011977.1;CP011981.1;CP011986.1;CP0…	Chromosome
CP050360.1	I-E	AP018673.1;AP018674.1;AP018749.1;AP018751.1;AP018754.1;AP021910.1;AP021931.1;AP022079.1;AP022140.1;AP023265.1;AP023266.1;AP023340.1;AP023341.1;AP023454.1;AP023455.1;AP024174.1;CP000648.1;CP000649.1;CP000650.1;CP003224.1;CP006663.1;CP006800.1;CP006927.1;CP007729.1;CP007730.1;CP007734.1;CP007736.1;CP008800.1;CP008829.1;CP008830.1;CP008833.1;CP008930.1;CP008932.1;CP009115.1;CP009777.1;CP009875.1;CP0…	Chromosome
CP050455.1	I-E	AP018673.1;AP018674.1;AP018749.1;AP018751.1;AP018754.1;AP021930.1;AP022079.1;AP022140.1;AP023265.1;AP023339.1;AP023340.1;AP023341.1;AP023454.1;AP023455.1;AP024174.1;CP000648.1;CP003224.1;CP006663.1;CP006800.1;CP006926.1;CP007729.1;CP007734.1;CP008800.1;CP008829.1;CP008930.1;CP009115.1;CP009773.1;CP009776.1;CP009777.1;CP009879.1;CP010393.1;CP011577.1;CP011623.1;CP011977.1;CP011981.1;CP012566.1;CP0…	Chromosome
CP050845.1	I-E	AP018673.1;AP018749.1;AP018751.1;AP018754.1;AP021910.1;AP021930.1;AP021931.1;AP022079.1;AP022140.1;AP023150.1;AP023265.1;AP023266.1;AP023341.1;AP023454.1;AP023455.1;AP024174.1;CP000648.1;CP000649.1;CP000650.1;CP003224.1;CP006663.1;CP006800.1;CP006927.1;CP007729.1;CP007730.1;CP007734.1;CP007736.1;CP008800.1;CP008829.1;CP008830.1;CP008833.1;CP008930.1;CP008932.1;CP009115.1;CP009777.1;CP009875.1;CP0…	Chromosome
CP052143.1	V-A	CP074582.1;CP079635.1	Chromosome
CP052162.1	V-A	CP074582.1;CP079635.1	Chromosome
CP052177.1	V-A	CP074582.1;CP079635.1	Chromosome
CP052197.1	V-A	CP074582.1;CP079635.1	Chromosome
CP052203.1	V-A	CP074582.1;CP079635.1	Chromosome
CP052262.1	I-E	AP018673.1;AP018674.1;AP018749.1;AP018751.1;AP018754.1;AP021910.1;AP021930.1;AP021931.1;AP022079.1;AP022140.1;AP023265.1;AP023266.1;AP023339.1;AP023340.1;AP023341.1;AP023454.1;AP023455.1;AP024174.1;CP000648.1;CP000649.1;CP000650.1;CP003224.1;CP006663.1;CP006800.1;CP006926.1;CP007729.1;CP007730.1;CP007734.1;CP007736.1;CP008800.1;CP008829.1;CP008830.1;CP008833.1;CP008930.1;CP008932.1;CP009115.1;CP0…	Chromosome
CP052272.1	I-E	AP018673.1;AP018674.1;AP018749.1;AP018751.1;AP018754.1;AP021910.1;AP021931.1;AP022079.1;AP022140.1;AP023265.1;AP023266.1;AP023340.1;AP023341.1;AP023454.1;AP023455.1;AP024174.1;CP000648.1;CP000649.1;CP000650.1;CP003224.1;CP006663.1;CP006800.1;CP006927.1;CP007729.1;CP007730.1;CP007734.1;CP007736.1;CP008800.1;CP008829.1;CP008830.1;CP008833.1;CP008930.1;CP008932.1;CP009115.1;CP009777.1;CP009875.1;CP0…	Chromosome
CP052275.1	I-E	AP018673.1;AP018674.1;AP018749.1;AP018751.1;AP018754.1;AP021910.1;AP021931.1;AP022079.1;AP022140.1;AP023265.1;AP023266.1;AP023340.1;AP023341.1;AP023454.1;AP023455.1;AP024174.1;CP000648.1;CP000649.1;CP000650.1;CP003224.1;CP006663.1;CP006800.1;CP006927.1;CP007729.1;CP007730.1;CP007734.1;CP007736.1;CP008800.1;CP008829.1;CP008830.1;CP008833.1;CP008930.1;CP008932.1;CP009115.1;CP009777.1;CP009875.1;CP0…	Chromosome
CP052286.1	I-E	AP018673.1;AP018674.1;AP018749.1;AP018751.1;AP018754.1;AP021910.1;AP021931.1;AP022079.1;AP022140.1;AP023265.1;AP023266.1;AP023340.1;AP023341.1;AP023454.1;AP023455.1;AP024174.1;CP000648.1;CP000649.1;CP000650.1;CP003224.1;CP006663.1;CP006800.1;CP006927.1;CP007729.1;CP007730.1;CP007734.1;CP007736.1;CP008800.1;CP008829.1;CP008830.1;CP008833.1;CP008930.1;CP008932.1;CP009115.1;CP009777.1;CP009875.1;CP0…	Chromosome
CP052292.1	I-E	AP018673.1;AP018674.1;AP018749.1;AP018751.1;AP018754.1;AP021910.1;AP021931.1;AP022079.1;AP022140.1;AP023265.1;AP023266.1;AP023340.1;AP023341.1;AP023454.1;AP023455.1;AP024174.1;CP000648.1;CP000649.1;CP000650.1;CP003224.1;CP006663.1;CP006800.1;CP006927.1;CP007729.1;CP007730.1;CP007734.1;CP007736.1;CP008800.1;CP008829.1;CP008830.1;CP008833.1;CP008930.1;CP008932.1;CP009115.1;CP009777.1;CP009875.1;CP0…	Chromosome
CP052297.1	I-E	AP018673.1;AP018674.1;AP018749.1;AP018751.1;AP018754.1;AP021910.1;AP021931.1;AP022079.1;AP022140.1;AP023265.1;AP023266.1;AP023340.1;AP023341.1;AP023454.1;AP023455.1;AP024174.1;CP000648.1;CP000649.1;CP000650.1;CP003224.1;CP006663.1;CP006800.1;CP006927.1;CP007729.1;CP007730.1;CP007734.1;CP007736.1;CP008800.1;CP008829.1;CP008830.1;CP008833.1;CP008930.1;CP008932.1;CP009115.1;CP009777.1;CP009875.1;CP0…	Chromosome
CP052303.1	V-A	CP074582.1;CP079635.1	Chromosome
CP052306.1	I-E	AP018673.1;AP018674.1;AP018749.1;AP018751.1;AP018754.1;AP021910.1;AP021931.1;AP022079.1;AP022140.1;AP023265.1;AP023266.1;AP023340.1;AP023341.1;AP023454.1;AP023455.1;AP024174.1;CP000648.1;CP000649.1;CP000650.1;CP003224.1;CP006663.1;CP006800.1;CP006927.1;CP007729.1;CP007730.1;CP007734.1;CP007736.1;CP008800.1;CP008829.1;CP008830.1;CP008833.1;CP008930.1;CP008932.1;CP009115.1;CP009777.1;CP009875.1;CP0…	Chromosome
CP052309.1	I-E	AP018673.1;AP018749.1;AP018751.1;AP018754.1;AP019668.1;AP021910.1;AP021930.1;AP021931.1;AP022079.1;AP022140.1;AP023265.1;AP023266.1;AP023340.1;AP023455.1;AP024174.1;CP000648.1;CP000649.1;CP000650.1;CP003224.1;CP006663.1;CP006800.1;CP006921.1;CP006925.1;CP006927.1;CP007729.1;CP007730.1;CP007734.1;CP007736.1;CP008800.1;CP008829.1;CP008830.1;CP008833.1;CP008930.1;CP008932.1;CP009774.1;CP009777.1;CP0…	Chromosome
CP052315.1	V-A	CP074582.1;CP079635.1	Chromosome
CP052336.1	V-A	CP074582.1;CP079635.1	Chromosome
CP052351.1	I-E	AP018673.1;AP018749.1;AP018751.1;AP018754.1;AP019668.1;AP021910.1;AP021930.1;AP021931.1;AP022079.1;AP022140.1;AP023265.1;AP023266.1;AP023340.1;AP023455.1;AP024174.1;CP000648.1;CP000649.1;CP000650.1;CP003224.1;CP006663.1;CP006800.1;CP006921.1;CP006925.1;CP006927.1;CP007729.1;CP007730.1;CP007734.1;CP007736.1;CP008800.1;CP008829.1;CP008830.1;CP008833.1;CP008930.1;CP008932.1;CP009774.1;CP009777.1;CP0…	Chromosome
CP052356.1	V-A	CP074582.1;CP079635.1	Chromosome
CP052388.1	I-E	AP018673.1;AP018749.1;AP018751.1;AP018754.1;AP019668.1;AP021910.1;AP021930.1;AP021931.1;AP022079.1;AP022140.1;AP023265.1;AP023266.1;AP023340.1;AP023455.1;AP024174.1;CP000648.1;CP000649.1;CP000650.1;CP003224.1;CP006663.1;CP006800.1;CP006921.1;CP006925.1;CP006927.1;CP007729.1;CP007730.1;CP007734.1;CP007736.1;CP008800.1;CP008829.1;CP008830.1;CP008833.1;CP008930.1;CP008932.1;CP009774.1;CP009777.1;CP0…	Chromosome
CP052392.1	I-E	AP018673.1;AP018749.1;AP018751.1;AP018754.1;AP019668.1;AP021910.1;AP021930.1;AP021931.1;AP022079.1;AP022140.1;AP023265.1;AP023266.1;AP023340.1;AP023455.1;AP024174.1;CP000648.1;CP000649.1;CP000650.1;CP003224.1;CP006663.1;CP006800.1;CP006921.1;CP006925.1;CP006927.1;CP007729.1;CP007730.1;CP007734.1;CP007736.1;CP008800.1;CP008829.1;CP008830.1;CP008833.1;CP008930.1;CP008932.1;CP009774.1;CP009777.1;CP0…	Chromosome
CP052404.1	V-A	CP074582.1;CP079635.1	Chromosome
CP052431.1	I-E	AP018673.1;AP019668.1;AP021910.1;AP021930.1;AP021931.1;AP023340.1;AP024174.1;CP000648.1;CP006921.1;CP006925.1;CP006927.1;CP007729.1;CP007734.1;CP008800.1;CP008829.1;CP008930.1;CP008932.1;CP009774.1;CP009777.1;CP010393.1;CP011577.1;CP011623.1;CP011646.1;CP011977.1;CP011981.1;CP011987.1;CP012428.1;CP012567.1;CP012884.1;CP012988.3;CP012993.2;CP013323.1;CP014121.1;CP014124.1;CP014649.1;CP014763.1;CP0…	Chromosome
CP052434.1	I-E	AP018673.1;AP018749.1;AP018751.1;AP018754.1;AP019668.1;AP021910.1;AP021930.1;AP021931.1;AP022079.1;AP022140.1;AP023265.1;AP023266.1;AP023340.1;AP023455.1;AP024174.1;CP000648.1;CP000649.1;CP000650.1;CP003224.1;CP006663.1;CP006800.1;CP006921.1;CP006925.1;CP006927.1;CP007729.1;CP007730.1;CP007734.1;CP007736.1;CP008800.1;CP008829.1;CP008830.1;CP008833.1;CP008930.1;CP008932.1;CP009774.1;CP009777.1;CP0…	Chromosome
CP052443.1	V-A	CP074582.1;CP079635.1	Chromosome
CP052451.1	I-E	AP018673.1;AP018749.1;AP018751.1;AP018754.1;AP019668.1;AP021910.1;AP021930.1;AP021931.1;AP022079.1;AP022140.1;AP023265.1;AP023266.1;AP023340.1;AP023455.1;AP024174.1;CP000648.1;CP000649.1;CP000650.1;CP003224.1;CP006663.1;CP006800.1;CP006921.1;CP006925.1;CP006927.1;CP007729.1;CP007730.1;CP007734.1;CP007736.1;CP008800.1;CP008829.1;CP008830.1;CP008833.1;CP008930.1;CP008932.1;CP009774.1;CP009777.1;CP0…	Chromosome
CP052490.1	I-E	AP018673.1;AP018749.1;AP018751.1;AP018754.1;AP019668.1;AP021910.1;AP021930.1;AP021931.1;AP022079.1;AP022140.1;AP023265.1;AP023266.1;AP023340.1;AP023455.1;AP024174.1;CP000648.1;CP000649.1;CP000650.1;CP003224.1;CP006663.1;CP006800.1;CP006921.1;CP006925.1;CP006927.1;CP007729.1;CP007730.1;CP007734.1;CP007736.1;CP008800.1;CP008829.1;CP008830.1;CP008833.1;CP008930.1;CP008932.1;CP009774.1;CP009777.1;CP0…	Chromosome
CP052494.1	V-A	CP074582.1;CP079635.1	Chromosome
CP052562.1	I-E	AP018673.1;AP019668.1;AP021910.1;AP021930.1;AP021931.1;AP023340.1;AP024174.1;CP000648.1;CP006921.1;CP006925.1;CP006927.1;CP007729.1;CP007734.1;CP008800.1;CP008829.1;CP008930.1;CP008932.1;CP009774.1;CP009777.1;CP010393.1;CP011577.1;CP011623.1;CP011646.1;CP011977.1;CP011981.1;CP011987.1;CP012428.1;CP012567.1;CP012884.1;CP012988.3;CP012993.2;CP013323.1;CP014121.1;CP014124.1;CP014649.1;CP014763.1;CP0…	Chromosome
CP053035.1	I-E	AP018673.1;AP018749.1;AP018751.1;AP018754.1;AP019668.1;AP021910.1;AP021930.1;AP021931.1;AP022079.1;AP022140.1;AP023265.1;AP023266.1;AP023340.1;AP023455.1;AP024174.1;CP000648.1;CP000649.1;CP000650.1;CP003224.1;CP006663.1;CP006800.1;CP006921.1;CP006925.1;CP006927.1;CP007729.1;CP007730.1;CP007734.1;CP007736.1;CP008800.1;CP008829.1;CP008830.1;CP008833.1;CP008930.1;CP008932.1;CP009774.1;CP009777.1;CP0…	Chromosome
CP053765.1	I-E	AP018673.1;AP018749.1;AP018751.1;AP018754.1;AP019668.1;AP021910.1;AP021930.1;AP021931.1;AP022079.1;AP022140.1;AP023265.1;AP023266.1;AP023340.1;AP023455.1;AP024174.1;CP000648.1;CP000649.1;CP000650.1;CP003224.1;CP006663.1;CP006800.1;CP006921.1;CP006925.1;CP006927.1;CP007729.1;CP007730.1;CP007734.1;CP007736.1;CP008800.1;CP008829.1;CP008830.1;CP008833.1;CP008930.1;CP008932.1;CP009774.1;CP009777.1;CP0…	Chromosome
CP053771.1	I-E	AP018673.1;AP018749.1;AP018751.1;AP018754.1;AP019668.1;AP021910.1;AP021930.1;AP021931.1;AP022079.1;AP022140.1;AP023265.1;AP023266.1;AP023340.1;AP023455.1;AP024174.1;CP000648.1;CP000649.1;CP003224.1;CP006663.1;CP006800.1;CP006921.1;CP006925.1;CP006927.1;CP007729.1;CP007730.1;CP007734.1;CP007736.1;CP008800.1;CP008829.1;CP008830.1;CP008833.1;CP008930.1;CP008932.1;CP009774.1;CP009777.1;CP009875.1;CP0…	Chromosome
CP054400.1	I-E	CP031793.1;CP057100.1;CP071821.1;CP072497.1;CP075309.1;CP082798.1;FO834904.1;LR792629.1;LR792630.1;LR890584.1;LR890599.1	Chromosome
CP054403.1	I-E	CP031793.1;CP057100.1;CP071821.1;CP072497.1;CP075309.1;CP082798.1;FO834904.1;LR792629.1;LR792630.1;LR890584.1;LR890599.1	Chromosome
CP054406.1	I-E	CP031793.1;CP057100.1;CP071821.1;CP072497.1;CP075309.1;CP082798.1;FO834904.1;LR792629.1;LR792630.1;LR890584.1;LR890599.1	Chromosome
CP055509.1	I-E	AP018674.1;AP018749.1;AP018751.1;AP018754.1;AP022140.1;AP023265.1;AP023455.1;CP000648.1;CP003224.1;CP006663.1;CP006800.1;CP007729.1;CP008800.1;CP008829.1;CP008930.1;CP009115.1;CP009777.1;CP010393.1;CP011577.1;CP011623.1;CP011977.1;CP012566.1;CP012571.1;CP013323.1;CP014005.1;CP014121.1;CP014649.1;CP015386.1;CP015393.1;CP015824.1;CP016922.1;CP017779.1;CP017935.1;CP018340.1;CP018351.1;CP018355.1;CP0…	Chromosome
CP055593.1	V-A	CP074582.1;CP079635.1	Chromosome
CP056191.1	V-A	CP074582.1;CP079635.1	Chromosome
CP056307.1	I-E	AP018674.1;AP018749.1;AP018751.1;AP018754.1;AP022140.1;AP023265.1;AP023455.1;CP000648.1;CP003224.1;CP006663.1;CP006800.1;CP007729.1;CP008800.1;CP008829.1;CP008930.1;CP009115.1;CP009777.1;CP010393.1;CP011577.1;CP011623.1;CP011977.1;CP012566.1;CP012571.1;CP013323.1;CP014005.1;CP014121.1;CP014649.1;CP015386.1;CP015393.1;CP015824.1;CP016922.1;CP017779.1;CP017935.1;CP018340.1;CP018351.1;CP018355.1;CP0…	Chromosome
CP056830.1	I-E	AP018673.1;AP018674.1;AP018749.1;AP018751.1;AP018754.1;AP021910.1;AP021930.1;AP021931.1;AP022079.1;AP022140.1;AP023265.1;AP023266.1;AP023339.1;AP023340.1;AP023341.1;AP023454.1;AP023455.1;AP024174.1;CP000648.1;CP000649.1;CP000650.1;CP003224.1;CP006663.1;CP006800.1;CP006926.1;CP007729.1;CP007730.1;CP007734.1;CP007736.1;CP008800.1;CP008829.1;CP008830.1;CP008833.1;CP008930.1;CP008932.1;CP009115.1;CP0…	Chromosome
CP056854.1	V-A	CP074582.1;CP079635.1	Chromosome
CP057459.1	I-E	AP018673.1;AP018674.1;AP018749.1;AP018751.1;AP018754.1;AP021910.1;AP021930.1;AP021931.1;AP022079.1;AP022140.1;AP023265.1;AP023266.1;AP023339.1;AP023340.1;AP023341.1;AP023454.1;AP023455.1;AP024174.1;CP000648.1;CP000649.1;CP000650.1;CP003224.1;CP006663.1;CP006800.1;CP006926.1;CP007729.1;CP007730.1;CP007734.1;CP007736.1;CP008800.1;CP008829.1;CP008830.1;CP008833.1;CP008930.1;CP008932.1;CP009115.1;CP0…	Chromosome
CP058358.1	I-E	AP018673.1;AP019668.1;AP021910.1;AP021930.1;AP021931.1;AP023340.1;AP024174.1;CP000648.1;CP006921.1;CP006925.1;CP006927.1;CP007734.1;CP008800.1;CP008930.1;CP008932.1;CP009774.1;CP009777.1;CP010393.1;CP011577.1;CP011623.1;CP011646.1;CP011977.1;CP011981.1;CP011987.1;CP012428.1;CP012567.1;CP012884.1;CP012988.3;CP012993.2;CP013323.1;CP014121.1;CP014124.1;CP014763.1;CP014765.1;CP015132.1;CP015135.1;CP0…	Chromosome
CP058361.1	I-E	AP018673.1;AP019668.1;AP021910.1;AP021930.1;AP021931.1;AP023340.1;AP024174.1;CP000648.1;CP006921.1;CP006925.1;CP006927.1;CP007734.1;CP008800.1;CP008930.1;CP008932.1;CP009774.1;CP009777.1;CP010393.1;CP011577.1;CP011623.1;CP011646.1;CP011977.1;CP011981.1;CP011987.1;CP012428.1;CP012567.1;CP012884.1;CP012988.3;CP012993.2;CP013323.1;CP014121.1;CP014124.1;CP014763.1;CP014765.1;CP015132.1;CP015135.1;CP0…	Chromosome
CP059317.1	I-E	AP018673.1;AP018674.1;AP018749.1;AP018751.1;AP018754.1;AP021910.1;AP021931.1;AP022079.1;AP022140.1;AP023265.1;AP023266.1;AP023340.1;AP023341.1;AP023454.1;AP023455.1;AP024174.1;CP000648.1;CP000649.1;CP000650.1;CP003224.1;CP006663.1;CP006800.1;CP006927.1;CP007729.1;CP007730.1;CP007734.1;CP007736.1;CP008800.1;CP008829.1;CP008830.1;CP008833.1;CP008930.1;CP008932.1;CP009115.1;CP009777.1;CP009875.1;CP0…	Chromosome
CP059889.1	I-E	AP018673.1;AP018749.1;AP018751.1;AP018754.1;AP019668.1;AP021910.1;AP021930.1;AP021931.1;AP022079.1;AP022140.1;AP023265.1;AP023266.1;AP023340.1;AP023455.1;AP024174.1;CP000648.1;CP000649.1;CP000650.1;CP003224.1;CP006663.1;CP006800.1;CP006921.1;CP006925.1;CP006927.1;CP007729.1;CP007730.1;CP007734.1;CP007736.1;CP008800.1;CP008829.1;CP008830.1;CP008833.1;CP008930.1;CP008932.1;CP009774.1;CP009777.1;CP0…	Chromosome
CP060421.1	I-E	AP018673.1;AP018749.1;AP018751.1;AP018754.1;AP021910.1;AP021931.1;AP022079.1;AP022140.1;AP023150.1;AP023265.1;AP023266.1;AP023455.1;CP000648.1;CP000649.1;CP000650.1;CP003224.1;CP006663.1;CP006800.1;CP007729.1;CP007730.1;CP007734.1;CP008800.1;CP008829.1;CP008830.1;CP008833.1;CP008930.1;CP008932.1;CP009777.1;CP009875.1;CP009879.1;CP010393.1;CP011577.1;CP011623.1;CP011977.1;CP011981.1;CP011986.1;CP0…	Chromosome
CP060485.1	I-E	CP007729.1;CP008829.1;CP014649.1;CP037929.1;CP052667.1;CP076548.1;CP077781.1;CP079158.1;CP079635.1;CP079675.1;LR134212.1	Chromosome
CP061062.1	I-E	AP018673.1;AP018674.1;AP018749.1;AP018751.1;AP018754.1;AP021910.1;AP021931.1;AP022079.1;AP022140.1;AP023265.1;AP023266.1;AP023340.1;AP023341.1;AP023454.1;AP023455.1;AP024174.1;CP000648.1;CP000649.1;CP000650.1;CP003224.1;CP006663.1;CP006800.1;CP006927.1;CP007729.1;CP007730.1;CP007734.1;CP007736.1;CP008800.1;CP008829.1;CP008830.1;CP008833.1;CP008930.1;CP008932.1;CP009115.1;CP009777.1;CP009875.1;CP0…	Chromosome
CP061948.1	I-E	AP018673.1;AP018749.1;AP018751.1;AP018754.1;AP021910.1;AP021931.1;AP022079.1;AP022140.1;AP023150.1;AP023265.1;AP023266.1;AP023455.1;CP000648.1;CP000649.1;CP000650.1;CP003224.1;CP006663.1;CP006800.1;CP007729.1;CP007730.1;CP007734.1;CP008800.1;CP008829.1;CP008830.1;CP008833.1;CP008930.1;CP008932.1;CP009777.1;CP009875.1;CP009879.1;CP010393.1;CP011577.1;CP011623.1;CP011977.1;CP011981.1;CP011986.1;CP0…	Chromosome
CP061965.1	V-A	CP074582.1;CP079635.1	Chromosome
CP062997.1	I-E	AP006726.1;AP018674.1;AP018749.1;AP018751.1;AP018754.1;AP022140.1;AP023265.1;AP023455.1;CP000648.1;CP002911.1;CP003224.1;CP006663.1;CP006800.1;CP007729.1;CP008800.1;CP008829.1;CP008930.1;CP009115.1;CP009777.1;CP010393.1;CP011577.1;CP011623.1;CP011977.1;CP012566.1;CP012571.1;CP013323.1;CP014005.1;CP014009.1;CP014011.1;CP014121.1;CP014296.1;CP014649.1;CP014763.1;CP015386.1;CP015393.1;CP015824.1;CP0…	Chromosome
CP063147.1	V-A	CP074582.1;CP079635.1	Chromosome
CP063215.1	I-E	AP018673.1;AP018749.1;AP018751.1;AP018754.1;AP019668.1;AP021910.1;AP021930.1;AP021931.1;AP022079.1;AP022140.1;AP023265.1;AP023266.1;AP023340.1;AP023455.1;AP024174.1;CP000648.1;CP000649.1;CP000650.1;CP003224.1;CP006663.1;CP006800.1;CP006921.1;CP006925.1;CP006927.1;CP007729.1;CP007730.1;CP007734.1;CP007736.1;CP008800.1;CP008829.1;CP008830.1;CP008833.1;CP008930.1;CP008932.1;CP009774.1;CP009777.1;CP0…	Chromosome
CP063428.1	I-E	AP018674.1;AP018749.1;AP018751.1;AP018754.1;AP022140.1;AP023265.1;AP023455.1;CP000648.1;CP003224.1;CP006663.1;CP006800.1;CP007729.1;CP008800.1;CP008829.1;CP008930.1;CP009115.1;CP009777.1;CP010393.1;CP011577.1;CP011623.1;CP011977.1;CP012566.1;CP012571.1;CP013323.1;CP014005.1;CP014121.1;CP014296.1;CP014649.1;CP015386.1;CP015393.1;CP015824.1;CP016922.1;CP017779.1;CP017935.1;CP018340.1;CP018351.1;CP0…	Chromosome
CP063747.1	V-A	CP074582.1;CP079635.1	Chromosome
CP063890.1	I-E	AP018673.1;AP019668.1;AP021910.1;AP021930.1;AP021931.1;AP023340.1;AP024174.1;CP000648.1;CP006921.1;CP006925.1;CP006927.1;CP007729.1;CP007734.1;CP008800.1;CP008829.1;CP008930.1;CP008932.1;CP009774.1;CP009777.1;CP010393.1;CP011577.1;CP011623.1;CP011646.1;CP011977.1;CP011981.1;CP011987.1;CP012428.1;CP012567.1;CP012884.1;CP012988.3;CP012993.2;CP013323.1;CP014121.1;CP014124.1;CP014649.1;CP014763.1;CP0…	Chromosome
CP063904.1	V-A	CP052430.1	Chromosome
CP063908.1	I-E	AP018673.1;AP019668.1;AP021910.1;AP021930.1;AP021931.1;AP023340.1;AP024174.1;CP000648.1;CP006921.1;CP006925.1;CP006927.1;CP007729.1;CP007734.1;CP008800.1;CP008829.1;CP008930.1;CP008932.1;CP009774.1;CP009777.1;CP010393.1;CP011577.1;CP011623.1;CP011646.1;CP011977.1;CP011981.1;CP011987.1;CP012428.1;CP012567.1;CP012884.1;CP012988.3;CP012993.2;CP013323.1;CP014121.1;CP014124.1;CP014649.1;CP014763.1;CP0…	Chromosome
CP063919.1	I-E	AP018674.1;AP018748.1;AP018749.1;AP018751.1;AP018754.1;AP022140.1;AP023265.1;AP023338.1;AP023455.1;CP000648.1;CP003224.1;CP004000.1;CP006663.1;CP006799.1;CP006800.1;CP007729.1;CP008800.1;CP008829.1;CP008930.1;CP008933.1;CP009115.1;CP009777.1;CP010393.1;CP011577.1;CP011623.1;CP011977.1;CP012566.1;CP012571.1;CP012754.1;CP013323.1;CP014005.1;CP014121.1;CP014296.1;CP014649.1;CP015386.1;CP015393.1;CP0…	Chromosome
CP063922.1	I-E	CP068687.1;CP068692.1	Chromosome
CP063925.1	V-A	AP018673.1;AP019668.1;AP021910.1;AP021930.1;AP021931.1;AP023340.1;AP024174.1;CP000648.1;CP006921.1;CP006925.1;CP006927.1;CP007729.1;CP007734.1;CP008800.1;CP008829.1;CP008930.1;CP008932.1;CP009774.1;CP009777.1;CP010393.1;CP011577.1;CP011623.1;CP011646.1;CP011977.1;CP011981.1;CP011987.1;CP012428.1;CP012567.1;CP012884.1;CP012988.3;CP012993.2;CP013323.1;CP014121.1;CP014124.1;CP014649.1;CP014763.1;CP0…	Chromosome
CP063930.1	I-E	CP034318.1;CP079635.1	Chromosome
CP063934.1	I-E	AP018674.1;AP018748.1;AP018749.1;AP018751.1;AP018754.1;AP022140.1;AP023265.1;AP023338.1;AP023455.1;CP000648.1;CP003224.1;CP004000.1;CP006663.1;CP006799.1;CP006800.1;CP007729.1;CP008800.1;CP008829.1;CP008930.1;CP008933.1;CP009115.1;CP009777.1;CP010393.1;CP011577.1;CP011623.1;CP011977.1;CP012566.1;CP012571.1;CP012754.1;CP013323.1;CP014005.1;CP014121.1;CP014296.1;CP014649.1;CP015386.1;CP015393.1;CP0…	Chromosome
CP063939.1	V-A	CP074582.1;CP079635.1	Chromosome
CP063943.1	I-E	AP018674.1;AP018748.1;AP018749.1;AP018751.1;AP018754.1;AP022140.1;AP023265.1;AP023338.1;AP023455.1;CP000648.1;CP003224.1;CP004000.1;CP006663.1;CP006799.1;CP006800.1;CP007729.1;CP008800.1;CP008829.1;CP008930.1;CP008933.1;CP009115.1;CP009777.1;CP010393.1;CP011577.1;CP011623.1;CP011977.1;CP012566.1;CP012571.1;CP012754.1;CP013323.1;CP014005.1;CP014121.1;CP014296.1;CP014649.1;CP015386.1;CP015393.1;CP0…	Chromosome
CP064129.1	V-A	CP074582.1;CP079635.1	Chromosome
CP064205.1	I-E	AP018673.1;AP019668.1;AP021910.1;AP021930.1;AP021931.1;AP023340.1;AP024174.1;CP000648.1;CP006921.1;CP006925.1;CP006927.1;CP007729.1;CP007734.1;CP008800.1;CP008829.1;CP008930.1;CP008932.1;CP009774.1;CP009777.1;CP010393.1;CP011577.1;CP011623.1;CP011646.1;CP011977.1;CP011981.1;CP011987.1;CP012428.1;CP012567.1;CP012884.1;CP012988.3;CP012993.2;CP013323.1;CP014121.1;CP014124.1;CP014649.1;CP014763.1;CP0…	Chromosome
CP064229.1	I-E	AP018673.1;AP019668.1;AP021910.1;AP021930.1;AP021931.1;AP023340.1;AP024174.1;CP000648.1;CP006921.1;CP006925.1;CP006927.1;CP007729.1;CP007734.1;CP008800.1;CP008829.1;CP008930.1;CP008932.1;CP009774.1;CP009777.1;CP010393.1;CP011577.1;CP011623.1;CP011646.1;CP011977.1;CP011981.1;CP011987.1;CP012428.1;CP012567.1;CP012884.1;CP012988.3;CP012993.2;CP013323.1;CP014121.1;CP014124.1;CP014649.1;CP014763.1;CP0…	Chromosome
CP064232.1	I-E	AP018673.1;AP019668.1;AP021910.1;AP021930.1;AP021931.1;AP023340.1;AP024174.1;CP000648.1;CP006921.1;CP006925.1;CP006927.1;CP007729.1;CP007734.1;CP008800.1;CP008829.1;CP008930.1;CP008932.1;CP009774.1;CP009777.1;CP010393.1;CP011577.1;CP011623.1;CP011646.1;CP011977.1;CP011981.1;CP011987.1;CP012428.1;CP012567.1;CP012884.1;CP012988.3;CP012993.2;CP013323.1;CP014121.1;CP014124.1;CP014649.1;CP014763.1;CP0…	Chromosome
CP064352.1	I-E	AP018673.1;AP018749.1;AP018751.1;AP018754.1;AP021910.1;AP022079.1;AP022140.1;AP023265.1;AP023266.1;AP023340.1;AP023455.1;CP000648.1;CP000649.1;CP000650.1;CP003224.1;CP006663.1;CP006800.1;CP007729.1;CP007730.1;CP007734.1;CP007736.1;CP008800.1;CP008829.1;CP008830.1;CP008833.1;CP008930.1;CP008932.1;CP009777.1;CP009875.1;CP009879.1;CP010393.1;CP011577.1;CP011623.1;CP011977.1;CP011981.1;CP011986.1;CP0…	Chromosome
CP066855.1	I-E	AP018673.1;AP018674.1;AP018749.1;AP018751.1;AP018754.1;AP021910.1;AP021931.1;AP022079.1;AP022140.1;AP023265.1;AP023266.1;AP023340.1;AP023341.1;AP023454.1;AP023455.1;AP024174.1;CP000648.1;CP000649.1;CP000650.1;CP003224.1;CP006663.1;CP006800.1;CP006927.1;CP007729.1;CP007730.1;CP007734.1;CP007736.1;CP008800.1;CP008829.1;CP008830.1;CP008833.1;CP008930.1;CP008932.1;CP009115.1;CP009777.1;CP009875.1;CP0…	Chromosome
CP067060.1	I-E	AP018673.1;AP019668.1;AP021910.1;AP021930.1;AP021931.1;AP023340.1;AP024174.1;CP000648.1;CP006921.1;CP006925.1;CP006927.1;CP007729.1;CP007734.1;CP008800.1;CP008829.1;CP008930.1;CP008932.1;CP009774.1;CP009777.1;CP010393.1;CP011577.1;CP011623.1;CP011646.1;CP011977.1;CP011981.1;CP011987.1;CP012428.1;CP012567.1;CP012884.1;CP012988.3;CP012993.2;CP013323.1;CP014121.1;CP014124.1;CP014649.1;CP014763.1;CP0…	Chromosome
CP068015.1	I-E	AP018673.1;AP019668.1;AP021910.1;AP021930.1;AP021931.1;AP023340.1;AP024174.1;CP000648.1;CP006921.1;CP006925.1;CP006927.1;CP007729.1;CP007734.1;CP008800.1;CP008829.1;CP008930.1;CP008932.1;CP009774.1;CP009777.1;CP010393.1;CP011577.1;CP011623.1;CP011646.1;CP011977.1;CP011981.1;CP011987.1;CP012428.1;CP012567.1;CP012884.1;CP012988.3;CP012993.2;CP013323.1;CP014121.1;CP014124.1;CP014649.1;CP014763.1;CP0…	Chromosome
CP068139.1	V-A	CP074582.1;CP079635.1	Chromosome
CP068797.1	I-E	AP018673.1;AP018674.1;AP018749.1;AP018751.1;AP018754.1;AP021910.1;AP021930.1;AP021931.1;AP022079.1;AP022140.1;AP023265.1;AP023266.1;AP023339.1;AP023340.1;AP023341.1;AP023454.1;AP023455.1;AP024174.1;CP000648.1;CP000649.1;CP000650.1;CP003224.1;CP006663.1;CP006800.1;CP006926.1;CP007729.1;CP007730.1;CP007734.1;CP007736.1;CP008800.1;CP008829.1;CP008830.1;CP008833.1;CP008930.1;CP008932.1;CP009115.1;CP0…	Chromosome
CP068997.1	I-E	AP018673.1;AP018674.1;AP018749.1;AP018751.1;AP018754.1;AP021910.1;AP021930.1;AP021931.1;AP022079.1;AP022140.1;AP023265.1;AP023266.1;AP023339.1;AP023340.1;AP023341.1;AP023454.1;AP023455.1;AP024174.1;CP000648.1;CP000649.1;CP000650.1;CP003224.1;CP006663.1;CP006800.1;CP006926.1;CP007729.1;CP007730.1;CP007734.1;CP007736.1;CP008800.1;CP008829.1;CP008830.1;CP008833.1;CP008930.1;CP008932.1;CP009115.1;CP0…	Chromosome
CP069847.1	V-A	CP074582.1;CP079635.1	Chromosome
CP069853.1	V-A	CP077781.1;LR134212.1	Chromosome
CP069907.1	V-A	CP052200.1;CP052347.1	Chromosome
CP069968.1	I-E	AP018673.1;AP018749.1;AP018751.1;AP018754.1;AP019668.1;AP021910.1;AP021930.1;AP021931.1;AP022079.1;AP022140.1;AP023265.1;AP023266.1;AP023340.1;AP023455.1;AP024174.1;CP000648.1;CP000649.1;CP000650.1;CP003224.1;CP006663.1;CP006800.1;CP006921.1;CP006925.1;CP006927.1;CP007729.1;CP007730.1;CP007734.1;CP007736.1;CP008800.1;CP008829.1;CP008830.1;CP008833.1;CP008930.1;CP008932.1;CP009774.1;CP009777.1;CP0…	Chromosome
CP069994.1	I-E	AP018673.1;AP018674.1;AP018749.1;AP018751.1;AP018754.1;AP021910.1;AP021930.1;AP021931.1;AP022079.1;AP022140.1;AP023265.1;AP023266.1;AP023339.1;AP023340.1;AP023341.1;AP023454.1;AP023455.1;AP024174.1;CP000648.1;CP000649.1;CP000650.1;CP003224.1;CP006663.1;CP006800.1;CP006926.1;CP007729.1;CP007730.1;CP007734.1;CP007736.1;CP008800.1;CP008829.1;CP008830.1;CP008833.1;CP008930.1;CP008932.1;CP009115.1;CP0…	Chromosome
CP070037.1	V-A	CP074582.1;CP079635.1	Chromosome
CP070088.1	I-E	CP077781.1;CP079158.1;CP079675.1	Chromosome
CP070092.1	I-E	AP018673.1;AP018674.1;AP018749.1;AP018751.1;AP018754.1;AP021910.1;AP021930.1;AP021931.1;AP022079.1;AP022140.1;AP023265.1;AP023266.1;AP023339.1;AP023340.1;AP023341.1;AP023454.1;AP023455.1;AP024174.1;CP000648.1;CP000649.1;CP000650.1;CP003224.1;CP006663.1;CP006800.1;CP006926.1;CP007729.1;CP007730.1;CP007734.1;CP007736.1;CP008800.1;CP008829.1;CP008830.1;CP008833.1;CP008930.1;CP008932.1;CP009115.1;CP0…	Chromosome
CP070158.1	I-E	AP018673.1;AP018749.1;AP018751.1;AP018754.1;AP019668.1;AP021910.1;AP021930.1;AP021931.1;AP022079.1;AP022140.1;AP023265.1;AP023266.1;AP023340.1;AP023455.1;AP024174.1;CP000648.1;CP000649.1;CP000650.1;CP003224.1;CP006663.1;CP006800.1;CP006921.1;CP006925.1;CP006927.1;CP007729.1;CP007730.1;CP007734.1;CP007736.1;CP008800.1;CP008829.1;CP008830.1;CP008833.1;CP008930.1;CP008932.1;CP009774.1;CP009777.1;CP0…	Chromosome
CP071086.1	V-A	AP019667.1;CP007733.1;CP014298.1;CP016927.1;CP017936.1;CP018315.1;CP018342.1;CP018443.1;CP018449.1;CP018452.1;CP018669.1;CP018690.1;CP018694.1;CP018700.1;CP018706.1;CP018712.1;CP018717.1;CP018723.1;CP018736.1;CP019078.1;CP019080.1;CP020844.1;CP021742.1;CP022147.1;CP023251.1;CP023419.1;CP024878.1;CP026142.1;CP026156.1;CP026395.1;CP026497.1;CP027039.1;CP027148.1;CP027699.1;CP028818.1;CP029138.1;CP0…	Chromosome
CP071150.1	I-E	AP018674.1;AP018748.1;AP018749.1;AP018751.1;AP018754.1;AP022140.1;AP023265.1;AP023338.1;AP023455.1;CP000648.1;CP003224.1;CP004000.1;CP006663.1;CP006799.1;CP006800.1;CP007729.1;CP008800.1;CP008829.1;CP008930.1;CP008933.1;CP009115.1;CP009777.1;CP010393.1;CP011577.1;CP011623.1;CP011977.1;CP012566.1;CP012571.1;CP012754.1;CP013323.1;CP014005.1;CP014121.1;CP014296.1;CP014649.1;CP015386.1;CP015393.1;CP0…	Chromosome
CP072422.1	I-E	CP068687.1;CP068692.1	Chromosome
CP072826.1	I-E	AP018674.1;AP018748.1;AP018749.1;AP018751.1;AP018754.1;AP022140.1;AP023265.1;AP023338.1;AP023455.1;CP000648.1;CP003224.1;CP004000.1;CP006663.1;CP006799.1;CP006800.1;CP007729.1;CP008800.1;CP008829.1;CP008930.1;CP008933.1;CP009115.1;CP009777.1;CP010393.1;CP011577.1;CP011623.1;CP011977.1;CP012566.1;CP012571.1;CP012754.1;CP013323.1;CP014005.1;CP014121.1;CP014296.1;CP014649.1;CP015386.1;CP015393.1;CP0…	Chromosome
CP072905.1	I-E	AP018673.1;AP018674.1;AP018749.1;AP018751.1;AP018754.1;AP021910.1;AP021931.1;AP022079.1;AP022140.1;AP023265.1;AP023266.1;AP023340.1;AP023341.1;AP023454.1;AP023455.1;AP024174.1;CP000648.1;CP000649.1;CP000650.1;CP003224.1;CP006663.1;CP006800.1;CP006927.1;CP007729.1;CP007730.1;CP007734.1;CP007736.1;CP008800.1;CP008829.1;CP008830.1;CP008833.1;CP008930.1;CP008932.1;CP009115.1;CP009777.1;CP009875.1;CP0…	Chromosome
CP073285.1	I-E	AP018673.1;AP019668.1;AP021910.1;AP021930.1;AP021931.1;AP023340.1;AP024174.1;CP000648.1;CP006921.1;CP006925.1;CP006927.1;CP007729.1;CP007734.1;CP008800.1;CP008829.1;CP008930.1;CP008932.1;CP009774.1;CP009777.1;CP010393.1;CP011577.1;CP011623.1;CP011646.1;CP011977.1;CP011981.1;CP011987.1;CP012428.1;CP012567.1;CP012884.1;CP012988.3;CP012993.2;CP013323.1;CP014121.1;CP014124.1;CP014649.1;CP014763.1;CP0…	Chromosome
CP073788.1	I-E	AP018673.1;AP018674.1;AP018749.1;AP018751.1;AP018754.1;AP021910.1;AP021930.1;AP021931.1;AP022079.1;AP022140.1;AP023265.1;AP023266.1;AP023339.1;AP023340.1;AP023341.1;AP023454.1;AP023455.1;AP024174.1;CP000648.1;CP000649.1;CP000650.1;CP003224.1;CP006663.1;CP006800.1;CP006926.1;CP007729.1;CP007730.1;CP007734.1;CP007736.1;CP008800.1;CP008829.1;CP008830.1;CP008833.1;CP008930.1;CP008932.1;CP009115.1;CP0…	Chromosome
CP073906.1	I-E	AP018673.1;AP018674.1;AP018749.1;AP018751.1;AP018754.1;AP021910.1;AP021931.1;AP022079.1;AP022140.1;AP023265.1;AP023266.1;AP023340.1;AP023341.1;AP023454.1;AP023455.1;AP024174.1;CP000648.1;CP000650.1;CP003224.1;CP006663.1;CP006800.1;CP006927.1;CP007729.1;CP007730.1;CP007734.1;CP008800.1;CP008829.1;CP008830.1;CP008833.1;CP008930.1;CP008932.1;CP009115.1;CP009777.1;CP009875.1;CP009879.1;CP010393.1;CP0…	Chromosome
CP074087.1	I-E	AP018673.1;AP018674.1;AP018749.1;AP018751.1;AP018754.1;AP021910.1;AP021931.1;AP022079.1;AP022140.1;AP023265.1;AP023266.1;AP023340.1;AP023341.1;AP023454.1;AP023455.1;AP024174.1;CP000648.1;CP000649.1;CP000650.1;CP003224.1;CP006663.1;CP006800.1;CP006927.1;CP007729.1;CP007730.1;CP007734.1;CP007736.1;CP008800.1;CP008829.1;CP008830.1;CP008833.1;CP008930.1;CP008932.1;CP009115.1;CP009777.1;CP009875.1;CP0…	Chromosome
CP074580.1	I-E	CP068687.1;CP068692.1	Chromosome
CP075256.1	I-E	AP018673.1;AP018674.1;AP018749.1;AP018751.1;AP018754.1;AP021910.1;AP021931.1;AP022079.1;AP022140.1;AP023265.1;AP023266.1;AP023340.1;AP023341.1;AP023454.1;AP023455.1;AP024174.1;CP000648.1;CP000649.1;CP000650.1;CP003224.1;CP006663.1;CP006800.1;CP006927.1;CP007729.1;CP007730.1;CP007734.1;CP007736.1;CP008800.1;CP008829.1;CP008830.1;CP008833.1;CP008930.1;CP008932.1;CP009115.1;CP009777.1;CP009875.1;CP0…	Chromosome
CP075316.1	I-E	AP018673.1;AP018749.1;AP018751.1;AP018754.1;AP019668.1;AP021910.1;AP021930.1;AP021931.1;AP022079.1;AP022140.1;AP023265.1;AP023266.1;AP023340.1;AP023455.1;AP024174.1;CP000648.1;CP000649.1;CP000650.1;CP003224.1;CP006663.1;CP006800.1;CP006921.1;CP006925.1;CP006927.1;CP007729.1;CP007730.1;CP007734.1;CP007736.1;CP008800.1;CP008829.1;CP008830.1;CP008833.1;CP008930.1;CP008932.1;CP009774.1;CP009777.1;CP0…	Chromosome
CP078033.1	I-E	AP018673.1;AP018749.1;AP018751.1;AP018754.1;AP019668.1;AP021910.1;AP021930.1;AP021931.1;AP022079.1;AP022140.1;AP023265.1;AP023266.1;AP023340.1;AP023455.1;AP024174.1;CP000648.1;CP000649.1;CP003224.1;CP006663.1;CP006800.1;CP006921.1;CP006925.1;CP006927.1;CP007729.1;CP007730.1;CP007734.1;CP007736.1;CP008800.1;CP008829.1;CP008830.1;CP008833.1;CP008930.1;CP008932.1;CP009774.1;CP009777.1;CP009875.1;CP0…	Chromosome
CP078746.1	VI-B	CP074582.1;CP079635.1	Chromosome
CP078765.1	VI-B	CP074582.1;CP079635.1	Chromosome
CP078774.1	VI-B	CP074582.1;CP079635.1	Chromosome
CP079131.1	I-E	AP018673.1;AP018749.1;AP018751.1;AP018754.1;AP019668.1;AP021910.1;AP021930.1;AP021931.1;AP022079.1;AP022140.1;AP023265.1;AP023266.1;AP023340.1;AP023455.1;AP024174.1;CP000648.1;CP000649.1;CP003224.1;CP006663.1;CP006800.1;CP006921.1;CP006925.1;CP006927.1;CP007729.1;CP007730.1;CP007734.1;CP007736.1;CP008800.1;CP008829.1;CP008830.1;CP008833.1;CP008930.1;CP008932.1;CP009774.1;CP009777.1;CP009875.1;CP0…	Chromosome
CP079138.1	I-E	AP018673.1;AP018749.1;AP018751.1;AP018754.1;AP019668.1;AP021910.1;AP021930.1;AP021931.1;AP022079.1;AP022140.1;AP023265.1;AP023266.1;AP023340.1;AP023455.1;AP024174.1;CP000648.1;CP000649.1;CP003224.1;CP006663.1;CP006800.1;CP006921.1;CP006925.1;CP006927.1;CP007729.1;CP007730.1;CP007734.1;CP007736.1;CP008800.1;CP008829.1;CP008830.1;CP008833.1;CP008930.1;CP008932.1;CP009774.1;CP009777.1;CP009875.1;CP0…	Chromosome
CP079172.1	V-A	CP074582.1;CP079635.1	Chromosome
CP079668.1	I-E	AP018673.1;AP018749.1;AP018751.1;AP018754.1;AP019668.1;AP021910.1;AP021930.1;AP021931.1;AP022079.1;AP022140.1;AP023265.1;AP023266.1;AP023340.1;AP023455.1;AP024174.1;CP000648.1;CP000649.1;CP003224.1;CP006663.1;CP006800.1;CP006921.1;CP006925.1;CP006927.1;CP007729.1;CP007730.1;CP007734.1;CP007736.1;CP008800.1;CP008829.1;CP008830.1;CP008833.1;CP008930.1;CP008932.1;CP009774.1;CP009777.1;CP009875.1;CP0…	Chromosome
CP079762.1	I-E	AP018673.1;AP018749.1;AP018751.1;AP018754.1;AP019668.1;AP021910.1;AP021930.1;AP021931.1;AP022079.1;AP022140.1;AP023265.1;AP023266.1;AP023340.1;AP023455.1;AP024174.1;CP000648.1;CP000649.1;CP000650.1;CP003224.1;CP006663.1;CP006800.1;CP006921.1;CP006925.1;CP006927.1;CP007729.1;CP007730.1;CP007734.1;CP007736.1;CP008800.1;CP008829.1;CP008830.1;CP008833.1;CP008930.1;CP008932.1;CP009774.1;CP009777.1;CP0…	Chromosome
CP081891.1	I-E	CP068687.1;CP068692.1	Chromosome
CP081894.1	I-E	AP018673.1;AP019668.1;AP021910.1;AP021930.1;AP021931.1;AP023340.1;AP024174.1;CP000648.1;CP006921.1;CP006925.1;CP006927.1;CP007734.1;CP008800.1;CP008930.1;CP008932.1;CP009774.1;CP009777.1;CP010393.1;CP011577.1;CP011623.1;CP011646.1;CP011977.1;CP011981.1;CP011987.1;CP012428.1;CP012567.1;CP012884.1;CP012988.3;CP012993.2;CP013323.1;CP014121.1;CP014124.1;CP014763.1;CP014765.1;CP015132.1;CP015135.1;CP0…	Chromosome
CP082005.1	I-E	AP018673.1;AP018749.1;AP018751.1;AP018754.1;AP019668.1;AP021910.1;AP021930.1;AP021931.1;AP022079.1;AP022140.1;AP023265.1;AP023266.1;AP023340.1;AP023455.1;AP024174.1;CP000648.1;CP000649.1;CP000650.1;CP003224.1;CP006663.1;CP006800.1;CP006921.1;CP006925.1;CP006927.1;CP007729.1;CP007730.1;CP007734.1;CP007736.1;CP008800.1;CP008829.1;CP008830.1;CP008833.1;CP008930.1;CP008932.1;CP009774.1;CP009777.1;CP0…	Chromosome
CP082805.1	I-E	AP018673.1;AP019668.1;AP021910.1;AP021930.1;AP021931.1;AP023340.1;AP024174.1;CP000648.1;CP006921.1;CP006925.1;CP006927.1;CP007729.1;CP007734.1;CP008800.1;CP008829.1;CP008930.1;CP008932.1;CP009774.1;CP009777.1;CP010393.1;CP011577.1;CP011623.1;CP011646.1;CP011977.1;CP011981.1;CP011987.1;CP012428.1;CP012567.1;CP012884.1;CP012988.3;CP012993.2;CP013323.1;CP014121.1;CP014124.1;CP014649.1;CP014763.1;CP0…	Chromosome
LR025099.1	I-E	AP018673.1;AP019668.1;AP021910.1;AP021930.1;AP021931.1;AP023340.1;AP024174.1;CP000648.1;CP006921.1;CP006925.1;CP006927.1;CP007729.1;CP007734.1;CP008800.1;CP008829.1;CP008930.1;CP008932.1;CP009774.1;CP009777.1;CP010393.1;CP011577.1;CP011623.1;CP011646.1;CP011977.1;CP011981.1;CP011987.1;CP012428.1;CP012567.1;CP012884.1;CP012988.3;CP012993.2;CP013323.1;CP014121.1;CP014124.1;CP014649.1;CP014763.1;CP0…	Chromosome
LR134217.1	V-A	CP077781.1;LR134212.1	Chromosome
LR607343.1	V-A	CP074582.1;CP079635.1	Chromosome
LR890245.1	I-E	AP018673.1;AP018674.1;AP018749.1;AP018751.1;AP018754.1;AP021910.1;AP021930.1;AP021931.1;AP022079.1;AP022140.1;AP023265.1;AP023266.1;AP023339.1;AP023340.1;AP023341.1;AP023454.1;AP023455.1;AP024174.1;CP000648.1;CP000649.1;CP000650.1;CP003224.1;CP006663.1;CP006800.1;CP006926.1;CP007729.1;CP007730.1;CP007734.1;CP007736.1;CP008800.1;CP008829.1;CP008830.1;CP008833.1;CP008930.1;CP008932.1;CP009115.1;CP0…	Chromosome
LR890277.1	I-E	AP018673.1;AP018749.1;AP018751.1;AP018754.1;AP021910.1;AP021930.1;AP022079.1;AP022140.1;AP023265.1;AP023266.1;AP023267.1;AP023340.1;AP023455.1;AP024174.1;AP024177.1;AP024758.1;CP000648.1;CP000649.1;CP003224.1;CP006800.1;CP006927.1;CP007729.1;CP007730.1;CP007734.1;CP008800.1;CP008829.1;CP008830.1;CP008833.1;CP008930.1;CP009115.1;CP009777.1;CP009875.1;CP009879.1;CP010393.1;CP011577.1;CP011621.1;CP0…	Chromosome
LR890323.1	I-E	AP018673.1;AP018749.1;AP018751.1;AP018754.1;AP021910.1;AP021930.1;AP021931.1;AP022079.1;AP022140.1;AP023150.1;AP023265.1;AP023266.1;AP023341.1;AP023454.1;AP023455.1;AP024174.1;CP000648.1;CP000649.1;CP000650.1;CP003224.1;CP006663.1;CP006800.1;CP006927.1;CP007729.1;CP007730.1;CP007734.1;CP008800.1;CP008829.1;CP008830.1;CP008833.1;CP008930.1;CP008932.1;CP009115.1;CP009777.1;CP009875.1;CP009879.1;CP0…	Chromosome
LR890356.1	I-E	CP068687.1;CP068692.1	Chromosome
LR890438.1	V-A	CP074582.1;CP079635.1	Chromosome
LR890464.1	I-E	AP018673.1;AP019668.1;AP021910.1;AP021930.1;AP021931.1;AP023340.1;AP024174.1;CP000648.1;CP006921.1;CP006925.1;CP006927.1;CP007729.1;CP007734.1;CP008800.1;CP008829.1;CP008930.1;CP008932.1;CP009774.1;CP009777.1;CP010393.1;CP011577.1;CP011623.1;CP011646.1;CP011977.1;CP011981.1;CP011987.1;CP012428.1;CP012567.1;CP012884.1;CP012988.3;CP012993.2;CP013323.1;CP014121.1;CP014124.1;CP014649.1;CP014763.1;CP0…	Chromosome
LR890512.1	V-A	CP074582.1;CP079635.1	Chromosome
LR890527.1	I-E	AP018673.1;AP018749.1;AP018751.1;AP018754.1;AP021910.1;AP021930.1;AP022079.1;AP022140.1;AP023265.1;AP023266.1;AP023267.1;AP023340.1;AP023455.1;AP024174.1;AP024177.1;AP024758.1;CP000648.1;CP000649.1;CP003224.1;CP006800.1;CP006927.1;CP007729.1;CP007730.1;CP007734.1;CP008800.1;CP008829.1;CP008830.1;CP008833.1;CP008930.1;CP009115.1;CP009777.1;CP009875.1;CP009879.1;CP010393.1;CP011577.1;CP011621.1;CP0…	Chromosome
LR890569.1	I-E	AP018673.1;AP019668.1;AP021910.1;AP021930.1;AP021931.1;AP023340.1;AP024174.1;CP000648.1;CP006921.1;CP006925.1;CP006927.1;CP007734.1;CP008800.1;CP008930.1;CP008932.1;CP009774.1;CP009777.1;CP010393.1;CP011577.1;CP011623.1;CP011646.1;CP011977.1;CP011981.1;CP011987.1;CP012428.1;CP012567.1;CP012884.1;CP012988.3;CP012993.2;CP013323.1;CP014121.1;CP014124.1;CP014763.1;CP014765.1;CP015132.1;CP015135.1;CP0…	Chromosome
LR890627.1	I-E	CP007729.1;CP008829.1;CP014649.1;CP037929.1;CP052667.1;CP076548.1;CP077781.1;CP079158.1;CP079635.1;CP079675.1;LR134212.1	Chromosome
LR890640.1	I-E	AP018673.1;AP018749.1;AP018751.1;AP018754.1;AP021910.1;AP021930.1;AP022079.1;AP022140.1;AP023265.1;AP023266.1;AP023267.1;AP023340.1;AP023455.1;AP024174.1;AP024177.1;AP024758.1;CP000648.1;CP000649.1;CP003224.1;CP006800.1;CP006927.1;CP007729.1;CP007730.1;CP007734.1;CP008800.1;CP008829.1;CP008830.1;CP008833.1;CP008930.1;CP009115.1;CP009777.1;CP009875.1;CP009879.1;CP010393.1;CP011577.1;CP011621.1;CP0…	Chromosome
LR890669.1	I-E	AP023338.1;CP004000.1;CP008933.1;CP017986.1;CP018313.1;CP018339.1;CP018687.1;CP018696.1;CP018702.1;CP018708.1;CP018714.1;CP018720.1;CP020902.1;CP021699.1;CP023723.1;CP024497.1;CP025462.1;CP026172.1;CP026186.1;CP026398.1;CP027156.1;CP028791.1;CP030293.1;CP031582.1;CP031818.1;CP032208.1;CP032223.1;CP034040.1;CP034046.1;CP034201.2;CP036336.1;CP039526.1;CP040726.1;CP040834.1;CP041093.1;CP043933.1;CP0…	Chromosome
LR890686.1	I-E	AP018673.1;AP018674.1;AP018749.1;AP018751.1;AP018754.1;AP021910.1;AP021930.1;AP021931.1;AP022079.1;AP022140.1;AP023265.1;AP023266.1;AP023339.1;AP023340.1;AP023341.1;AP023454.1;AP023455.1;AP024174.1;CP000648.1;CP000649.1;CP000650.1;CP003224.1;CP006663.1;CP006800.1;CP006926.1;CP007729.1;CP007730.1;CP007734.1;CP007736.1;CP008800.1;CP008829.1;CP008830.1;CP008833.1;CP008930.1;CP008932.1;CP009115.1;CP0…	Chromosome
LR890698.1	I-E	AP018673.1;AP018749.1;AP018751.1;AP018754.1;AP021910.1;AP021930.1;AP022079.1;AP022140.1;AP023265.1;AP023266.1;AP023267.1;AP023340.1;AP023455.1;AP024174.1;AP024177.1;CP000648.1;CP000649.1;CP003224.1;CP006800.1;CP006922.1;CP006927.1;CP007729.1;CP007730.1;CP007734.1;CP008800.1;CP008829.1;CP008830.1;CP008833.1;CP008930.1;CP009115.1;CP009777.1;CP009875.1;CP009879.1;CP010393.1;CP011577.1;CP011621.1;CP0…	Chromosome
LR890735.1	I-E	AP018673.1;AP021910.1;AP021930.1;AP022079.1;AP023341.1;AP023454.1;AP023455.1;AP024174.1;CP003224.1;CP006927.1;CP007729.1;CP007734.1;CP008800.1;CP008829.1;CP008930.1;CP009115.1;CP009777.1;CP009879.1;CP010393.1;CP011577.1;CP011623.1;CP011977.1;CP011981.1;CP012566.1;CP012567.1;CP012571.1;CP012572.1;CP012988.3;CP012993.2;CP013323.1;CP014005.1;CP014121.1;CP015131.1;CP015383.1;CP015386.1;CP015388.1;CP0…	Chromosome
LR890751.1	I-E	AP018673.1;AP018749.1;AP018751.1;AP018754.1;AP019668.1;AP021910.1;AP021930.1;AP021931.1;AP022079.1;AP022140.1;AP023265.1;AP023266.1;AP023340.1;AP023455.1;AP024174.1;CP000648.1;CP000649.1;CP000650.1;CP003224.1;CP006663.1;CP006800.1;CP006921.1;CP006925.1;CP006927.1;CP007729.1;CP007730.1;CP007734.1;CP007736.1;CP008800.1;CP008829.1;CP008830.1;CP008833.1;CP008930.1;CP008932.1;CP009774.1;CP009777.1;CP0…	Chromosome
OU342706.1	VI-B	CP052622.1;CP052630.1	Chromosome
OU453210.1	I-E	AP018673.1;AP018674.1;AP018749.1;AP018751.1;AP018754.1;AP021910.1;AP021931.1;AP022079.1;AP022140.1;AP023265.1;AP023266.1;AP023340.1;AP023341.1;AP023454.1;AP023455.1;AP024174.1;CP000648.1;CP000649.1;CP000650.1;CP003224.1;CP006663.1;CP006800.1;CP006927.1;CP007729.1;CP007730.1;CP007734.1;CP007736.1;CP008800.1;CP008829.1;CP008830.1;CP008833.1;CP008930.1;CP008932.1;CP009115.1;CP009777.1;CP009875.1;CP0…	Chromosome
CP025091.1	V-A	-	Chromosome
LR890587.1	V-A	-	Chromosome
FO834906.1	I-E	-	Chromosome
AP018748.1	IV-A	AP023338.1;CP006799.1;CP012754.1;CP015501.1;CP016921.1;CP017986.1;CP018313.1;CP018339.1;CP018687.1;CP018696.1;CP018702.1;CP018708.1;CP018714.1;CP018720.1;CP020068.1;CP020854.1;CP022612.1;CP023723.1;CP023840.1;CP024490.1;CP025462.1;CP026163.1;CP026172.1;CP026186.1;CP026398.1;CP027156.1;CP028479.1;CP028791.1;CP028929.1;CP029583.1;CP029779.1;CP030293.1;CP030878.1;CP031580.1;CP031818.1;CP032223.1;CP0…	Plasmid
AP023339.1	IV-A	AP006726.1;AP019666.1;AP024174.1;AP024785.1;AP024789.1;CP002911.1;CP007734.1;CP013713.1;CP014009.1;CP014011.1;CP014763.1;CP016815.1;CP017986.1;CP018313.1;CP018338.1;CP018339.1;CP018687.1;CP018696.1;CP018702.1;CP018708.1;CP018714.1;CP018720.1;CP019049.1;CP019161.1;CP021697.1;CP021699.1;CP023135.2;CP023417.1;CP024491.1;CP024497.1;CP024708.1;CP025081.1;CP025632.1;CP025634.1;CP025638.1;CP025640.1;CP0…	Plasmid
CP006799.1	IV-A	AP018673.1;AP018748.1;AP018749.1;AP018751.1;AP018754.1;AP021910.1;AP021930.1;AP022079.1;AP022140.1;AP023265.1;AP023266.1;AP023267.1;AP023338.1;AP023340.1;AP023455.1;AP024174.1;AP024177.1;CP000648.1;CP000649.1;CP003224.1;CP006800.1;CP006922.1;CP006927.1;CP007729.1;CP007730.1;CP007734.1;CP007736.1;CP008800.1;CP008829.1;CP008830.1;CP008833.1;CP008930.1;CP008933.1;CP009115.1;CP009777.1;CP009875.1;CP0…	Plasmid
CP016921.1	IV-A	AP018673.1;AP018748.1;AP018749.1;AP018751.1;AP018754.1;AP021910.1;AP021930.1;AP022079.1;AP022140.1;AP023265.1;AP023266.1;AP023267.1;AP023338.1;AP023340.1;AP023455.1;AP024174.1;AP024177.1;CP000648.1;CP000649.1;CP003224.1;CP006799.1;CP006800.1;CP006922.1;CP006927.1;CP007729.1;CP007730.1;CP007734.1;CP007736.1;CP008800.1;CP008829.1;CP008830.1;CP008833.1;CP008930.1;CP008933.1;CP009115.1;CP009777.1;CP0…	Plasmid
CP017986.1	IV-A	AP018673.1;AP018748.1;AP021910.1;AP021930.1;AP022079.1;AP022140.1;AP022528.1;AP023265.1;AP023266.1;AP023267.1;AP023338.1;AP023340.1;AP023455.1;AP024174.1;AP024177.1;CP000648.1;CP000649.1;CP003224.1;CP004000.1;CP006799.1;CP006922.1;CP007730.1;CP007734.1;CP008830.1;CP008833.1;CP008933.1;CP009115.1;CP009875.1;CP009879.1;CP011621.1;CP011623.1;CP011986.1;CP012566.1;CP012567.1;CP012571.1;CP012572.1;CP0…	Plasmid
CP018339.1	IV-A	AP018673.1;AP018748.1;AP018749.1;AP018751.1;AP018754.1;AP021910.1;AP021930.1;AP022079.1;AP022140.1;AP023265.1;AP023266.1;AP023267.1;AP023338.1;AP023340.1;AP023455.1;AP024174.1;AP024177.1;CP000648.1;CP000649.1;CP003224.1;CP006799.1;CP006800.1;CP006922.1;CP006927.1;CP007729.1;CP007730.1;CP007734.1;CP007736.1;CP008800.1;CP008829.1;CP008830.1;CP008833.1;CP008930.1;CP008933.1;CP009115.1;CP009777.1;CP0…	Plasmid
CP018687.1	IV-A	AP018673.1;AP018748.1;AP021910.1;AP021930.1;AP022079.1;AP022140.1;AP022528.1;AP023265.1;AP023266.1;AP023267.1;AP023338.1;AP023340.1;AP023455.1;AP024174.1;AP024177.1;CP000648.1;CP000649.1;CP003224.1;CP004000.1;CP006799.1;CP006922.1;CP007730.1;CP007734.1;CP008830.1;CP008833.1;CP008933.1;CP009115.1;CP009875.1;CP009879.1;CP011621.1;CP011623.1;CP011986.1;CP012566.1;CP012567.1;CP012571.1;CP012572.1;CP0…	Plasmid
CP018696.1	IV-A	AP018673.1;AP018748.1;AP021910.1;AP021930.1;AP022079.1;AP022140.1;AP022528.1;AP023265.1;AP023266.1;AP023267.1;AP023338.1;AP023340.1;AP023455.1;AP024174.1;AP024177.1;CP000648.1;CP000649.1;CP003224.1;CP004000.1;CP006799.1;CP006922.1;CP007730.1;CP007734.1;CP008830.1;CP008833.1;CP008933.1;CP009115.1;CP009875.1;CP009879.1;CP011621.1;CP011623.1;CP011986.1;CP012566.1;CP012567.1;CP012571.1;CP012572.1;CP0…	Plasmid
CP018702.1	IV-A	AP018673.1;AP018748.1;AP021910.1;AP021930.1;AP022079.1;AP022140.1;AP022528.1;AP023265.1;AP023266.1;AP023267.1;AP023338.1;AP023340.1;AP023455.1;AP024174.1;AP024177.1;CP000648.1;CP000649.1;CP003224.1;CP004000.1;CP006799.1;CP006922.1;CP007730.1;CP007734.1;CP008830.1;CP008833.1;CP008933.1;CP009115.1;CP009875.1;CP009879.1;CP011621.1;CP011623.1;CP011986.1;CP012566.1;CP012567.1;CP012571.1;CP012572.1;CP0…	Plasmid
CP018714.1	IV-A	AP018673.1;AP018748.1;AP021910.1;AP021930.1;AP022079.1;AP022140.1;AP022528.1;AP023265.1;AP023266.1;AP023267.1;AP023338.1;AP023340.1;AP023455.1;AP024174.1;AP024177.1;CP000648.1;CP000649.1;CP003224.1;CP004000.1;CP006799.1;CP006922.1;CP007730.1;CP007734.1;CP008830.1;CP008833.1;CP008933.1;CP009115.1;CP009875.1;CP009879.1;CP011621.1;CP011623.1;CP011986.1;CP012566.1;CP012567.1;CP012571.1;CP012572.1;CP0…	Plasmid
CP020068.1	IV-A	AP018673.1;AP018748.1;AP018749.1;AP018751.1;AP018754.1;AP021910.1;AP021930.1;AP022079.1;AP022140.1;AP023265.1;AP023266.1;AP023267.1;AP023338.1;AP023340.1;AP023455.1;AP024174.1;AP024177.1;CP000648.1;CP000649.1;CP003224.1;CP006799.1;CP006800.1;CP006922.1;CP006927.1;CP007729.1;CP007730.1;CP007734.1;CP007736.1;CP008800.1;CP008829.1;CP008830.1;CP008833.1;CP008930.1;CP008933.1;CP009115.1;CP009777.1;CP0…	Plasmid
CP020854.1	IV-A	AP018748.1;AP023338.1;CP006799.1;CP008933.1;CP012754.1;CP015501.1;CP016921.1;CP017986.1;CP018313.1;CP018339.1;CP018687.1;CP018696.1;CP018702.1;CP018708.1;CP018714.1;CP018720.1;CP020068.1;CP022612.1;CP023723.1;CP023840.1;CP024490.1;CP025462.1;CP026163.1;CP026172.1;CP026186.1;CP026398.1;CP027156.1;CP028479.1;CP028791.1;CP028929.1;CP029583.1;CP029779.1;CP030293.1;CP030878.1;CP031580.1;CP031818.1;CP0…	Plasmid
CP022144.1	IV-A	CP019048.1;CP024491.1;CP025467.1;CP025964.2;CP026019.1;CP028851.1;CP029779.1;CP033779.1;CP033949.1;CP034050.1;CP036322.1;CP039824.1;CP039829.1;CP040599.1;CP044044.1;CP046614.1;CP050824.1;CP050828.1;CP052340.1;CP052728.1;CP057037.1;CP057461.1;CP061701.1;CP063024.1;CP063149.1;CP063748.1;CP064132.1;CP069850.1;CP070412.1;CP070417.1;CP070427.1;CP070432.1;CP070447.1;CP070451.1;CP072405.1;CP072410.1;CP0…	Plasmid
CP022612.1	IV-A	AP018748.1;AP023338.1;CP006799.1;CP008933.1;CP012754.1;CP015501.1;CP016921.1;CP017986.1;CP018313.1;CP018339.1;CP018687.1;CP018696.1;CP018702.1;CP018708.1;CP018714.1;CP018720.1;CP020068.1;CP020854.1;CP023723.1;CP023840.1;CP024490.1;CP025462.1;CP026163.1;CP026172.1;CP026186.1;CP026398.1;CP027156.1;CP028479.1;CP028791.1;CP028929.1;CP029583.1;CP029779.1;CP030293.1;CP030878.1;CP031580.1;CP031818.1;CP0…	Plasmid
CP025467.1	V-A	CP019048.1;CP022144.1;CP025964.2;CP026019.1;CP028851.1;CP039824.1;CP039829.1;CP046614.1;CP052728.1;CP082291.1	Plasmid
CP027156.1	IV-A	AP006726.1;AP018673.1;AP018748.1;AP019668.1;AP021910.1;AP021930.1;AP022079.1;AP022140.1;AP022528.1;AP023265.1;AP023266.1;AP023267.1;AP023338.1;AP023340.1;AP023455.1;AP023456.1;AP024174.1;AP024177.1;CP000648.1;CP000649.1;CP002911.1;CP003224.1;CP004000.1;CP006662.2;CP006799.1;CP006801.1;CP006922.1;CP007730.1;CP007732.1;CP007733.1;CP007734.1;CP008799.1;CP008830.1;CP008833.1;CP008933.1;CP009115.1;CP0…	Plasmid
CP028791.1	IV-A	AP018673.1;AP018748.1;AP018749.1;AP018751.1;AP018754.1;AP021910.1;AP021930.1;AP022079.1;AP022140.1;AP023265.1;AP023266.1;AP023267.1;AP023338.1;AP023340.1;AP023455.1;AP024174.1;AP024177.1;CP000648.1;CP000649.1;CP003224.1;CP006799.1;CP006800.1;CP006922.1;CP006927.1;CP007729.1;CP007730.1;CP007734.1;CP007736.1;CP008800.1;CP008829.1;CP008830.1;CP008833.1;CP008930.1;CP008933.1;CP009115.1;CP009777.1;CP0…	Plasmid
CP028929.1	IV-A	AP018673.1;AP018748.1;AP018749.1;AP018751.1;AP018754.1;AP021910.1;AP021930.1;AP022079.1;AP022140.1;AP023265.1;AP023266.1;AP023267.1;AP023338.1;AP023340.1;AP023455.1;AP024174.1;AP024177.1;CP000648.1;CP000649.1;CP003224.1;CP006799.1;CP006800.1;CP006922.1;CP006927.1;CP007729.1;CP007730.1;CP007734.1;CP007736.1;CP008800.1;CP008829.1;CP008830.1;CP008833.1;CP008930.1;CP008933.1;CP009115.1;CP009777.1;CP0…	Plasmid
CP036336.1	IV-A	AP018748.1;AP023338.1;CP006799.1;CP008933.1;CP012754.1;CP015501.1;CP016921.1;CP017986.1;CP018313.1;CP018339.1;CP018687.1;CP018696.1;CP018702.1;CP018708.1;CP018714.1;CP018720.1;CP020068.1;CP020854.1;CP022612.1;CP023723.1;CP024491.1;CP025462.1;CP026163.1;CP026172.1;CP026186.1;CP026398.1;CP027156.1;CP028479.1;CP028791.1;CP028929.1;CP030293.1;CP030878.1;CP031580.1;CP031818.1;CP032208.1;CP032223.1;CP0…	Plasmid
CP043933.1	IV-A	AP018673.1;AP018748.1;AP021910.1;AP021930.1;AP022079.1;AP022140.1;AP022528.1;AP023265.1;AP023266.1;AP023267.1;AP023338.1;AP023340.1;AP023455.1;AP024174.1;AP024177.1;CP000648.1;CP000649.1;CP003224.1;CP004000.1;CP006799.1;CP006922.1;CP007730.1;CP007734.1;CP008830.1;CP008833.1;CP008933.1;CP009115.1;CP009875.1;CP009879.1;CP011621.1;CP011623.1;CP011986.1;CP012566.1;CP012567.1;CP012571.1;CP012572.1;CP0…	Plasmid
CP052539.1	IV-A	AP018673.1;AP018748.1;AP021910.1;AP021930.1;AP022079.1;AP022140.1;AP022528.1;AP023265.1;AP023266.1;AP023267.1;AP023338.1;AP023340.1;AP023455.1;AP024174.1;AP024177.1;CP000648.1;CP000649.1;CP003224.1;CP004000.1;CP006799.1;CP006922.1;CP007730.1;CP007734.1;CP008830.1;CP008833.1;CP008933.1;CP009115.1;CP009875.1;CP009879.1;CP011621.1;CP011623.1;CP011986.1;CP012566.1;CP012567.1;CP012571.1;CP012572.1;CP0…	Plasmid
CP053772.1	IV-A	AP018673.1;AP018748.1;AP018749.1;AP018751.1;AP018754.1;AP021910.1;AP021930.1;AP022079.1;AP022140.1;AP023265.1;AP023266.1;AP023267.1;AP023338.1;AP023340.1;AP023455.1;AP024174.1;AP024177.1;CP000648.1;CP000649.1;CP003224.1;CP006799.1;CP006800.1;CP006922.1;CP006927.1;CP007729.1;CP007730.1;CP007734.1;CP007736.1;CP008800.1;CP008829.1;CP008830.1;CP008833.1;CP008930.1;CP008933.1;CP009115.1;CP009777.1;CP0…	Plasmid
CP056276.1	IV-A	AP018673.1;AP018748.1;AP021910.1;AP021930.1;AP022079.1;AP022140.1;AP022528.1;AP023265.1;AP023266.1;AP023267.1;AP023338.1;AP023340.1;AP023455.1;AP024174.1;AP024177.1;CP000648.1;CP000649.1;CP003224.1;CP004000.1;CP006799.1;CP006922.1;CP007730.1;CP007734.1;CP008830.1;CP008833.1;CP008933.1;CP009115.1;CP009875.1;CP009879.1;CP011621.1;CP011623.1;CP011986.1;CP012566.1;CP012567.1;CP012571.1;CP012572.1;CP0…	Plasmid
CP060422.1	IV-A	AP023339.1;CP024491.1;CP029779.1;CP033949.1;CP036322.1;CP044044.1;CP069048.1;CP070412.1;CP070417.1;CP070427.1;CP070432.1;CP070447.1;CP070451.1;CP072405.1;CP072410.1;CP072415.1;CP079117.1;CP079175.1;CP079182.1;CP079189.1;CP079620.1;CP079648.1;CP079660.1;CP079810.1;LR890602.1	Plasmid
CP061701.1	IV-A	CP022144.1;CP024491.1;CP029779.1;CP033779.1;CP033949.1;CP034050.1;CP036322.1;CP040599.1;CP044044.1;CP050824.1;CP050828.1;CP052340.1;CP056223.1;CP057037.1;CP057461.1;CP063024.1;CP063149.1;CP063748.1;CP064132.1;CP069850.1;CP070412.1;CP070417.1;CP070427.1;CP070432.1;CP070447.1;CP070451.1;CP072405.1;CP072410.1;CP072415.1;CP076037.1;CP079117.1;CP079175.1;CP079182.1;CP079189.1;CP079620.1;CP079648.1;CP0…	Plasmid
CP061962.1	IV-A	AP018748.1;AP023338.1;CP006799.1;CP008933.1;CP012754.1;CP015501.1;CP016921.1;CP017986.1;CP018313.1;CP018339.1;CP018687.1;CP018696.1;CP018702.1;CP018708.1;CP018714.1;CP018720.1;CP020068.1;CP020854.1;CP022612.1;CP022925.1;CP023723.1;CP025462.1;CP026172.1;CP026186.1;CP026398.1;CP027156.1;CP028791.1;CP028929.1;CP029779.1;CP030293.1;CP030878.1;CP031580.1;CP031818.1;CP032208.1;CP032223.1;CP034046.1;CP0…	Plasmid
CP063149.1	IV-A	CP022144.1;CP024491.1;CP029779.1;CP033779.1;CP033949.1;CP034050.1;CP036322.1;CP040599.1;CP044044.1;CP050824.1;CP050828.1;CP052340.1;CP056223.1;CP057037.1;CP057461.1;CP061701.1;CP063024.1;CP063748.1;CP064132.1;CP069850.1;CP070412.1;CP070417.1;CP070427.1;CP070432.1;CP070447.1;CP070451.1;CP072405.1;CP072410.1;CP072415.1;CP076037.1;CP079117.1;CP079175.1;CP079182.1;CP079189.1;CP079620.1;CP079648.1;CP0…	Plasmid
CP063748.1	IV-A	CP022144.1;CP024491.1;CP029779.1;CP033779.1;CP033949.1;CP034050.1;CP036322.1;CP040599.1;CP044044.1;CP050824.1;CP050828.1;CP052340.1;CP056223.1;CP057037.1;CP057461.1;CP061701.1;CP063024.1;CP063149.1;CP064132.1;CP069850.1;CP070412.1;CP070417.1;CP070427.1;CP070432.1;CP070447.1;CP070451.1;CP072405.1;CP072410.1;CP072415.1;CP076037.1;CP079117.1;CP079175.1;CP079182.1;CP079189.1;CP079620.1;CP079648.1;CP0…	Plasmid
CP065953.1	IV-A	AP018673.1;AP018748.1;AP021910.1;AP021930.1;AP022079.1;AP022140.1;AP022528.1;AP023265.1;AP023266.1;AP023267.1;AP023338.1;AP023340.1;AP023455.1;AP024174.1;AP024177.1;CP000648.1;CP000649.1;CP003224.1;CP004000.1;CP006799.1;CP006922.1;CP007730.1;CP007734.1;CP008830.1;CP008833.1;CP008933.1;CP009115.1;CP009875.1;CP009879.1;CP011621.1;CP011623.1;CP011986.1;CP012566.1;CP012567.1;CP012571.1;CP012572.1;CP0…	Plasmid
CP068685.1	IV-A	AP018748.1;AP022528.1;AP023338.1;CP004000.1;CP006799.1;CP008933.1;CP012754.1;CP012989.1;CP012994.1;CP013713.1;CP015026.1;CP015501.1;CP016921.1;CP017986.1;CP018313.1;CP018339.1;CP018687.1;CP018696.1;CP018702.1;CP018708.1;CP018714.1;CP018720.1;CP019161.1;CP020068.1;CP020854.1;CP020902.1;CP021697.1;CP021699.1;CP021958.1;CP022612.1;CP022925.1;CP023417.1;CP023723.1;CP023840.1;CP024490.1;CP024491.1;CP0…	Plasmid
CP068690.1	IV-A	AP018748.1;AP022528.1;AP023338.1;CP004000.1;CP006799.1;CP008933.1;CP012754.1;CP012989.1;CP012994.1;CP013713.1;CP015026.1;CP015501.1;CP016921.1;CP017986.1;CP018313.1;CP018339.1;CP018687.1;CP018696.1;CP018702.1;CP018708.1;CP018714.1;CP018720.1;CP019161.1;CP020068.1;CP020854.1;CP020902.1;CP021697.1;CP021699.1;CP021958.1;CP022612.1;CP022925.1;CP023417.1;CP023723.1;CP023840.1;CP024490.1;CP024491.1;CP0…	Plasmid
CP069048.1	IV-A	CP052353.1;CP052437.1;CP082798.1;FO834904.1;LR134207.1;LR792630.1	Plasmid
CP069904.1	IV-A	AP018673.1;AP018748.1;AP018749.1;AP018751.1;AP018754.1;AP021910.1;AP021930.1;AP022079.1;AP022140.1;AP023265.1;AP023266.1;AP023267.1;AP023338.1;AP023340.1;AP023455.1;AP024174.1;AP024177.1;CP000648.1;CP000649.1;CP003224.1;CP006799.1;CP006800.1;CP006922.1;CP006927.1;CP007729.1;CP007730.1;CP007734.1;CP007736.1;CP008800.1;CP008829.1;CP008830.1;CP008833.1;CP008930.1;CP008933.1;CP009115.1;CP009777.1;CP0…	Plasmid
CP071280.1	IV-A	AP018673.1;AP018748.1;AP018749.1;AP018751.1;AP018754.1;AP021910.1;AP021930.1;AP022079.1;AP022140.1;AP023265.1;AP023266.1;AP023267.1;AP023338.1;AP023340.1;AP023455.1;AP024174.1;AP024177.1;CP000648.1;CP000649.1;CP003224.1;CP006799.1;CP006800.1;CP006922.1;CP006927.1;CP007729.1;CP007730.1;CP007734.1;CP007736.1;CP008800.1;CP008829.1;CP008830.1;CP008833.1;CP008930.1;CP008933.1;CP009115.1;CP009777.1;CP0…	Plasmid
CP071820.1	IV-A	AP018673.1;AP018748.1;AP018749.1;AP018751.1;AP018754.1;AP021910.1;AP021930.1;AP022079.1;AP022140.1;AP022528.1;AP023265.1;AP023266.1;AP023267.1;AP023338.1;AP023340.1;AP023455.1;AP024174.1;AP024177.1;AP024785.1;AP024789.1;CP000648.1;CP000649.1;CP003224.1;CP004000.1;CP006799.1;CP006800.1;CP006922.1;CP006927.1;CP007729.1;CP007730.1;CP007734.1;CP007736.1;CP008800.1;CP008829.1;CP008830.1;CP008833.1;CP0…	Plasmid
CP075271.1	IV-A	AP018673.1;AP018748.1;AP021910.1;AP021930.1;AP022079.1;AP022140.1;AP023265.1;AP023266.1;AP023267.1;AP023338.1;AP023340.1;AP023455.1;AP024174.1;AP024177.1;CP000648.1;CP000649.1;CP003224.1;CP006799.1;CP006922.1;CP007730.1;CP007734.1;CP008830.1;CP008833.1;CP008933.1;CP009115.1;CP009875.1;CP009879.1;CP011621.1;CP011623.1;CP011986.1;CP012566.1;CP012567.1;CP012571.1;CP012572.1;CP012754.1;CP012884.1;CP0…	Plasmid
CP075291.1	IV-A	AP018673.1;AP018748.1;AP021910.1;AP021930.1;AP022079.1;AP022140.1;AP022528.1;AP023265.1;AP023266.1;AP023267.1;AP023338.1;AP023340.1;AP023455.1;AP024174.1;AP024177.1;CP000648.1;CP000649.1;CP003224.1;CP004000.1;CP006799.1;CP006922.1;CP007730.1;CP007734.1;CP008830.1;CP008833.1;CP008933.1;CP009115.1;CP009875.1;CP009879.1;CP011621.1;CP011623.1;CP011986.1;CP012566.1;CP012567.1;CP012571.1;CP012572.1;CP0…	Plasmid
CP075296.1	IV-A	AP018673.1;AP018748.1;AP021910.1;AP021930.1;AP022079.1;AP022140.1;AP023265.1;AP023266.1;AP023267.1;AP023338.1;AP023340.1;AP023455.1;AP024174.1;AP024177.1;CP000648.1;CP000649.1;CP003224.1;CP006799.1;CP006922.1;CP007730.1;CP007734.1;CP008830.1;CP008833.1;CP008933.1;CP009115.1;CP009875.1;CP009879.1;CP011621.1;CP011623.1;CP011986.1;CP012566.1;CP012567.1;CP012571.1;CP012572.1;CP012754.1;CP012884.1;CP0…	Plasmid
CP075308.1	IV-A	AP018673.1;AP018748.1;AP021910.1;AP021930.1;AP022079.1;AP022140.1;AP022528.1;AP023265.1;AP023266.1;AP023267.1;AP023338.1;AP023340.1;AP023455.1;AP024174.1;AP024177.1;CP000648.1;CP000649.1;CP003224.1;CP004000.1;CP006799.1;CP006922.1;CP007730.1;CP007734.1;CP008830.1;CP008833.1;CP008933.1;CP009115.1;CP009875.1;CP009879.1;CP011621.1;CP011623.1;CP011986.1;CP012566.1;CP012567.1;CP012571.1;CP012572.1;CP0…	Plasmid
CP075455.1	IV-A	AP018673.1;AP018748.1;AP021910.1;AP021930.1;AP022079.1;AP022140.1;AP023265.1;AP023266.1;AP023267.1;AP023338.1;AP023340.1;AP023455.1;AP024174.1;AP024177.1;CP000648.1;CP000649.1;CP003224.1;CP006799.1;CP006922.1;CP007730.1;CP007734.1;CP008830.1;CP008833.1;CP008933.1;CP009115.1;CP009875.1;CP009879.1;CP011621.1;CP011623.1;CP011986.1;CP012566.1;CP012567.1;CP012571.1;CP012572.1;CP012754.1;CP012884.1;CP0…	Plasmid
CP075457.1	IV-A	AP018673.1;AP018748.1;AP021910.1;AP021930.1;AP022079.1;AP022140.1;AP023265.1;AP023266.1;AP023267.1;AP023338.1;AP023340.1;AP023455.1;AP024174.1;AP024177.1;CP000648.1;CP000649.1;CP003224.1;CP006799.1;CP006922.1;CP007730.1;CP007734.1;CP008830.1;CP008833.1;CP008933.1;CP009115.1;CP009875.1;CP009879.1;CP011621.1;CP011623.1;CP011986.1;CP012566.1;CP012567.1;CP012571.1;CP012572.1;CP012754.1;CP012884.1;CP0…	Plasmid
CP075551.1	IV-A	AP018673.1;AP018748.1;AP021910.1;AP021930.1;AP022079.1;AP022140.1;AP023265.1;AP023266.1;AP023267.1;AP023338.1;AP023340.1;AP023455.1;AP024174.1;AP024177.1;CP000648.1;CP000649.1;CP003224.1;CP006799.1;CP006922.1;CP007730.1;CP007734.1;CP008830.1;CP008833.1;CP008933.1;CP009115.1;CP009875.1;CP009879.1;CP011621.1;CP011623.1;CP011986.1;CP012566.1;CP012567.1;CP012571.1;CP012572.1;CP012754.1;CP012884.1;CP0…	Plasmid
CP075559.1	IV-A	AP018673.1;AP018748.1;AP021910.1;AP021930.1;AP022079.1;AP022140.1;AP022528.1;AP023265.1;AP023266.1;AP023267.1;AP023338.1;AP023340.1;AP023455.1;AP024174.1;AP024177.1;CP000648.1;CP000649.1;CP003224.1;CP004000.1;CP006799.1;CP006922.1;CP007730.1;CP007734.1;CP008830.1;CP008833.1;CP008933.1;CP009115.1;CP009875.1;CP009879.1;CP011621.1;CP011623.1;CP011986.1;CP012566.1;CP012567.1;CP012571.1;CP012572.1;CP0…	Plasmid
CP076031.1	IV-A	AP018673.1;AP018748.1;AP021910.1;AP021930.1;AP022079.1;AP022140.1;AP022528.1;AP023265.1;AP023266.1;AP023267.1;AP023338.1;AP023340.1;AP023455.1;AP024174.1;AP024177.1;CP000648.1;CP000649.1;CP003224.1;CP004000.1;CP006799.1;CP006922.1;CP007730.1;CP007734.1;CP008830.1;CP008833.1;CP008933.1;CP009115.1;CP009875.1;CP009879.1;CP011621.1;CP011623.1;CP011986.1;CP012566.1;CP012567.1;CP012571.1;CP012572.1;CP0…	Plasmid
CP078034.1	IV-A	AP018673.1;AP018748.1;AP018749.1;AP018751.1;AP018754.1;AP021910.1;AP021930.1;AP022079.1;AP022140.1;AP023265.1;AP023266.1;AP023267.1;AP023338.1;AP023340.1;AP023455.1;AP024174.1;AP024177.1;CP000648.1;CP000649.1;CP003224.1;CP006799.1;CP006800.1;CP006922.1;CP006927.1;CP007729.1;CP007730.1;CP007734.1;CP007736.1;CP008800.1;CP008829.1;CP008830.1;CP008833.1;CP008930.1;CP008933.1;CP009115.1;CP009777.1;CP0…	Plasmid
CP079139.1	IV-A	AP018673.1;AP018748.1;AP018749.1;AP018751.1;AP018754.1;AP021910.1;AP021930.1;AP022079.1;AP022140.1;AP023265.1;AP023266.1;AP023267.1;AP023338.1;AP023340.1;AP023455.1;AP024174.1;AP024177.1;CP000648.1;CP000649.1;CP003224.1;CP006799.1;CP006800.1;CP006922.1;CP006927.1;CP007729.1;CP007730.1;CP007734.1;CP007736.1;CP008800.1;CP008829.1;CP008830.1;CP008833.1;CP008930.1;CP008933.1;CP009115.1;CP009777.1;CP0…	Plasmid
CP079151.1	IV-A	AP018673.1;AP018748.1;AP018749.1;AP018751.1;AP018754.1;AP021910.1;AP021930.1;AP022079.1;AP022140.1;AP023265.1;AP023266.1;AP023267.1;AP023338.1;AP023340.1;AP023455.1;AP024174.1;AP024177.1;CP000648.1;CP000649.1;CP003224.1;CP006799.1;CP006800.1;CP006922.1;CP006927.1;CP007729.1;CP007730.1;CP007734.1;CP007736.1;CP008800.1;CP008829.1;CP008830.1;CP008833.1;CP008930.1;CP008933.1;CP009115.1;CP009777.1;CP0…	Plasmid
CP079158.1	I-E	AP018673.1;AP018749.1;AP018751.1;AP018754.1;AP019668.1;AP021910.1;AP021930.1;AP021931.1;AP022079.1;AP022140.1;AP023265.1;AP023266.1;AP023340.1;AP023455.1;AP024174.1;CP000648.1;CP000649.1;CP003224.1;CP006663.1;CP006800.1;CP006921.1;CP006925.1;CP006927.1;CP007729.1;CP007730.1;CP007734.1;CP007736.1;CP008800.1;CP008829.1;CP008830.1;CP008833.1;CP008930.1;CP008932.1;CP009774.1;CP009777.1;CP009875.1;CP0…	Plasmid
CP079669.1	IV-A	AP018673.1;AP018748.1;AP018749.1;AP018751.1;AP018754.1;AP021910.1;AP021930.1;AP022079.1;AP022140.1;AP023265.1;AP023266.1;AP023267.1;AP023338.1;AP023340.1;AP023455.1;AP024174.1;AP024177.1;CP000648.1;CP000649.1;CP003224.1;CP006799.1;CP006800.1;CP006922.1;CP006927.1;CP007729.1;CP007730.1;CP007734.1;CP007736.1;CP008800.1;CP008829.1;CP008830.1;CP008833.1;CP008930.1;CP008933.1;CP009115.1;CP009777.1;CP0…	Plasmid
CP079675.1	I-E	AP018673.1;AP018749.1;AP018751.1;AP018754.1;AP019668.1;AP021910.1;AP021930.1;AP021931.1;AP022079.1;AP022140.1;AP023265.1;AP023266.1;AP023340.1;AP023455.1;AP024174.1;CP000648.1;CP000649.1;CP003224.1;CP006663.1;CP006800.1;CP006921.1;CP006925.1;CP006927.1;CP007729.1;CP007730.1;CP007734.1;CP007736.1;CP008800.1;CP008829.1;CP008830.1;CP008833.1;CP008930.1;CP008932.1;CP009774.1;CP009777.1;CP009875.1;CP0…	Plasmid
CP082241.1	IV-A	AP018748.1;AP023338.1;CP006799.1;CP008933.1;CP012754.1;CP015501.1;CP016921.1;CP017986.1;CP018313.1;CP018339.1;CP018687.1;CP018696.1;CP018702.1;CP018708.1;CP018714.1;CP018720.1;CP020068.1;CP020854.1;CP022612.1;CP022925.1;CP023723.1;CP025462.1;CP026172.1;CP026186.1;CP026398.1;CP027156.1;CP028791.1;CP028929.1;CP029779.1;CP030293.1;CP030878.1;CP031580.1;CP031818.1;CP032208.1;CP032223.1;CP034046.1;CP0…	Plasmid

## Sheet: Spacer Information
Table S4. The information of CRISPR-Cas systems, spacers, and proto-spacers in 1,194 completely sequenced Klebsiella pneumoniae strains with 3,923 plasmids from GenBank.
Spacer sequence	Spacer	CRISPR type	Target to plasmid	Accession no.	Location	GenBank assembly accession	MLST type
CAAAGCGCGTAAAGCCGAACAGCAGGCCGCGCCGGTGGACGCCCCGG	Cluster1	I-E	Yes	AP006725.1	Chromosome	GCA_000009885.1	ST23
TAAAGCGCGTAAAGCCGAACAGCAGGCCGCGCCGGTGGAAGCCCCGG	Cluster1	I-E	Yes	AP006725.1	Chromosome	GCA_000009885.1	ST23
CAAAGCGCGTAAAGCCGAACAGCAGGCCGCGCCGGTGGACGCCCCGG	Cluster1	I-E	Yes	AP006725.1	Chromosome	GCA_000009885.1	ST23
CAAAGCGCGTAAAGCCGAACAGCAGGCCGCGCCGGTGGACGCCCCGA	Cluster1	I-E	Yes	AP006725.1	Chromosome	GCA_000009885.1	ST23
GATTTTTATTACACTTTTTATACTTGTGCAAAA	Cluster518	I-E	No	AP006725.1	Chromosome	GCA_000009885.1	ST23
GTAGTCGGCGCGTCGGTGATAGAGATCGTGGTG	Cluster519	I-E	No	AP006725.1	Chromosome	GCA_000009885.1	ST23
GGGCGTGAAGGTTATCGATGGCCACCACCGCTA	Cluster520	I-E	Yes	AP006725.1	Chromosome	GCA_000009885.1	ST23
ATTCATGGCGGCTCTGCCTGGCTTAATGAAGAA	Cluster521	I-E	No	AP006725.1	Chromosome	GCA_000009885.1	ST23
ACCGCGAAGACGTCTACGACCAGATCGAAATGG	Cluster522	I-E	No	AP006725.1	Chromosome	GCA_000009885.1	ST23
TTTACTATCCGGATATAGTCGGACCCCATCGAA	Cluster523	I-E	No	AP006725.1	Chromosome	GCA_000009885.1	ST23
ATACCAGGAAAAAGAAGAAATTCGACACCCTGA	Cluster524	I-E	No	AP006725.1	Chromosome	GCA_000009885.1	ST23
ATTGCCTGACGCCAGGCTATTTCGATATCTGAG	Cluster525	I-E	No	AP006725.1	Chromosome	GCA_000009885.1	ST23
CGCACTAAGACGCTCAGTCCAGGCTTTGATCTG	Cluster526	I-E	No	AP006725.1	Chromosome	GCA_000009885.1	ST23
ATTTATAAGAGGTCGCAGCGGGGAATTTCGCGA	Cluster527	I-E	No	AP006725.1	Chromosome	GCA_000009885.1	ST23
TGCCGCCAGAATTGCCCGCGTGCACCAGCTTGG	Cluster528	I-E	No	AP006725.1	Chromosome	GCA_000009885.1	ST23
CGATATTTTTTGCACGTATGCCAGATCCGCTGA	Cluster529	I-E	No	AP006725.1	Chromosome	GCA_000009885.1	ST23
TGGAATCGTCACCTGCAGCCACGGTGCCGGTTG	Cluster530	I-E	No	AP006725.1	Chromosome	GCA_000009885.1	ST23
CAGATTAGACTTAAAAAAGTCCTCATCGATGTG	Cluster531	I-E	No	AP006725.1	Chromosome	GCA_000009885.1	ST23
AAAATATTTGCCAGGGTGATAGATGATCCATTA	Cluster532	I-E	No	AP006725.1	Chromosome	GCA_000009885.1	ST23
AGGTCCAGTTCGTGCTGCCGGATAACGCAGCCG	Cluster60	I-E	No	AP006725.1	Chromosome	GCA_000009885.1	ST23
GCATGCTTCCACTCCTTTTGGCGCTCACCTTCA	Cluster65	I-E	No	AP006725.1	Chromosome	GCA_000009885.1	ST23
AAAAAGTGGCACTGAGTGAAGCCTCTAAGGTCA	Cluster68	I-E	No	AP006725.1	Chromosome	GCA_000009885.1	ST23
GATAACCCATTTCCCCGCGTCATCCTTAACAGG	Cluster71	I-E	No	AP006725.1	Chromosome	GCA_000009885.1	ST23
GCCAGCGCAGCGAAGTAGGCAAAGTTGTCATCG	Cluster73	I-E	No	AP006725.1	Chromosome	GCA_000009885.1	ST23
GTAGTGCTTGCGAAGGATGGGGGGCATACAGCG	Cluster77	I-E	Yes	AP006725.1	Chromosome	GCA_000009885.1	ST23
CGGCGCGCCAGGCGTTATTGTCATCCACCCGCA	Cluster87	I-E	Yes	AP006725.1	Chromosome	GCA_000009885.1	ST23
TATCATCCCTATCGCGCAGCACTTCGACGGCGA	Cluster126	I-E	Yes	AP018747.1	Chromosome	GCA_003574235.1	ST14
TACCGCCGCGATACTGGCAGTTTTCAGCTGAAT	Cluster127	I-E	Yes	AP018747.1	Chromosome	GCA_003574235.1	ST14
CAGCGGCGGCGGTAACGCCGCCAGGAGCAACCT	Cluster128	I-E	Yes	AP018747.1	Chromosome	GCA_003574235.1	ST14
CACCGATCTGCGCCAGCTGGGTGAGACGATGAC	Cluster129	I-E	Yes	AP018747.1	Chromosome	GCA_003574235.1	ST14
CATACCAGTCTCCGCCGCGGTCGTACTCAATAT	Cluster130	I-E	Yes	AP018747.1	Chromosome	GCA_003574235.1	ST14
CGACGGGGCAGGTTTACGTCTACCCGGGCAGGG	Cluster137	I-E	Yes	AP018747.1	Chromosome	GCA_003574235.1	ST14
TACACTCAAGAAAACAAAATCTCAGGTTGATAC	Cluster142	I-E	Yes	AP018747.1	Chromosome	GCA_003574235.1	ST14
TGGAAGGCGCGATTTGGAGATAGAGCAGCATGA	Cluster143	I-E	Yes	AP018747.1	Chromosome	GCA_003574235.1	ST14
CTCGCACAGCATCGCCCGGATCCGCTTCCACGC	Cluster144	I-E	Yes	AP018747.1	Chromosome	GCA_003574235.1	ST14
CACCCGCGTTTTCGAAAGGGATGGCGGCTATGT	Cluster145	I-E	Yes	AP018747.1	Chromosome	GCA_003574235.1	ST14
TCCGCCGTTTAATCGCGGTGATGATATCCGGCA	Cluster25	I-E	Yes	AP018747.1	Chromosome	GCA_003574235.1	ST14
TTCATCACGTGTGAGCGGATTTGGCTCTATCCT	Cluster3	I-E	Yes	AP018747.1	Chromosome	GCA_003574235.1	ST14
CCTGCAGCTGGCCGTCGAGCTGACGGATGCCGG	Cluster4	I-E	Yes	AP018747.1	Chromosome	GCA_003574235.1	ST14
TGCCTCCAATGCAATCACCGGCCTGCTAACCGG	Cluster41	I-E	Yes	AP018747.1	Chromosome	GCA_003574235.1	ST14
CGTGTCGAAGCGCACCTCGTAGCCGAGCCAGTC	Cluster45	I-E	Yes	AP018747.1	Chromosome	GCA_003574235.1	ST14
TCCAGTCGTCGTAGTCCTCGGTAATGTCCTCGA	Cluster46	I-E	Yes	AP018747.1	Chromosome	GCA_003574235.1	ST14
TACCTCCCGGCGTCCGCGCCAGGGCGATCACGT	Cluster5	I-E	Yes	AP018747.1	Chromosome	GCA_003574235.1	ST14
TGGAATCCACGACGCGCCGTACCAGCGCGGGCATTCGTTCT	Cluster56	I-E	Yes	AP018747.1	Chromosome	GCA_003574235.1	ST14
TATCGTGCAGAGTCACAACCTGACGGGATTATC	Cluster6	I-E	Yes	AP018747.1	Chromosome	GCA_003574235.1	ST14
TCGTGCATGGTGAGGATTCTACAGTCGCACCAT	Cluster8	I-E	Yes	AP018747.1	Chromosome	GCA_003574235.1	ST14
CGTCATCAGCGCCTTGTTCCAGCGGCGACCACC	Cluster9	I-E	Yes	AP018747.1	Chromosome	GCA_003574235.1	ST14
AGCAACGTTTCCGGATTATATGGCTGGAACGT	Cluster870	IV-A	Yes	AP018748.1	Plasmid	GCA_003574235.1	ST14
TGGTGCTCTCAACCGTCACCCGCTGGCTGGAA	Cluster871	IV-A	Yes	AP018748.1	Plasmid	GCA_003574235.1	ST14
GCACCCTCACGGATACCTTTTGCACAGTGTTA	Cluster872	IV-A	Yes	AP018748.1	Plasmid	GCA_003574235.1	ST14
AGGTATTTGACCTCATCCAGAAAGGCACAGAC	Cluster873	IV-A	Yes	AP018748.1	Plasmid	GCA_003574235.1	ST14
TTACTTTTTGGCAGTTGGTAAAACACTTTTGC	Cluster874	IV-A	Yes	AP018748.1	Plasmid	GCA_003574235.1	ST14
CTTAGAGAAGCAAAAACCCCACCGAGGCAGGG	Cluster875	IV-A	Yes	AP018748.1	Plasmid	GCA_003574235.1	ST14
CCGAGATTGAGTAAAGCAAAGTAACGGCGGTG	Cluster876	IV-A	Yes	AP018748.1	Plasmid	GCA_003574235.1	ST14
CGAAAACGGCAACCTTCATAAAAACGTCTTTT	Cluster877	IV-A	Yes	AP018748.1	Plasmid	GCA_003574235.1	ST14
CCGGGGCTTCCACCGGCGCGGCCTGCTGTTCGGCTTTACGCGCTTTG	Cluster1	I-E	Yes	AP018753.1	Chromosome	GCA_003574275.1	ST14
CCGGGGCTTCCACCGGCGCGGCCTGCTGTTCGGCTTTACGCGCTTTA	Cluster1	I-E	Yes	AP018753.1	Chromosome	GCA_003574275.1	ST14
CCGGGGCATCCACCGGCGCGGCCTGCTGTTCGGCTTTACGCGCTTTG	Cluster1	I-E	Yes	AP018753.1	Chromosome	GCA_003574275.1	ST14
TCGGGGCGTCCACCGGCGCGGCCTGCTGTTCGGCTTTACGCGCTTTG	Cluster1	I-E	Yes	AP018753.1	Chromosome	GCA_003574275.1	ST14
TCCCTATCGCGCAGCACTTCGACGGCGA	Cluster126	I-E	No	AP018753.1	Chromosome	GCA_003574275.1	ST14
CCGCGATACTGGCAGTTTTCAGCTGAAT	Cluster127	I-E	No	AP018753.1	Chromosome	GCA_003574275.1	ST14
GCGGCGGTAACGCCGCCAGGAGCAACCT	Cluster128	I-E	No	AP018753.1	Chromosome	GCA_003574275.1	ST14
ATCTGCGCCAGCTGGGTGAGACGATGAC	Cluster129	I-E	No	AP018753.1	Chromosome	GCA_003574275.1	ST14
GTCTCCGCCGCGGTCGTACTCAATAT	Cluster130	I-E	No	AP018753.1	Chromosome	GCA_003574275.1	ST14
GGGCAGGTTTACGTCTACCCGGGCAGGG	Cluster137	I-E	No	AP018753.1	Chromosome	GCA_003574275.1	ST14
TCAAGAAAACAAAATCTCAGGTTGATAC	Cluster142	I-E	No	AP018753.1	Chromosome	GCA_003574275.1	ST14
AAGGCGCGATTTGGAGATAGAGCAGCATGA	Cluster143	I-E	No	AP018753.1	Chromosome	GCA_003574275.1	ST14
CACAGCATCGCCCGGATCCGCTTCCACGC	Cluster144	I-E	No	AP018753.1	Chromosome	GCA_003574275.1	ST14
GCGTTTTCGAAAGGGATGGCGGCTATGT	Cluster145	I-E	No	AP018753.1	Chromosome	GCA_003574275.1	ST14
CCGTTTAATCGCGGTGATGATATCCGGCA	Cluster25	I-E	Yes	AP018753.1	Chromosome	GCA_003574275.1	ST14
TTCATCACGTGTGAGCGGATTTGGCTCTATCCT	Cluster3	I-E	Yes	AP018753.1	Chromosome	GCA_003574275.1	ST14
CCTGCAGCTGGCCGTCGAGCTGACGGATGCCGG	Cluster4	I-E	Yes	AP018753.1	Chromosome	GCA_003574275.1	ST14
TGCCTCCAATGCAATCACCGGCCTGCTAACCGG	Cluster41	I-E	Yes	AP018753.1	Chromosome	GCA_003574275.1	ST14
CGTGTCGAAGCGCACCTCGTAGCCGAGCCAGTC	Cluster45	I-E	Yes	AP018753.1	Chromosome	GCA_003574275.1	ST14
TCCAGTCGTCGTAGTCCTCGGTAATGTCCTCGA	Cluster46	I-E	Yes	AP018753.1	Chromosome	GCA_003574275.1	ST14
TACCTCCCGGCGTCCGCGCCAGGGCGATCACGT	Cluster5	I-E	Yes	AP018753.1	Chromosome	GCA_003574275.1	ST14
TATCGTGCAGAGTCACAACCTGACGGGATTATC	Cluster6	I-E	Yes	AP018753.1	Chromosome	GCA_003574275.1	ST14
TCGTGCATGGTGAGGATTCTACAGTCGCACCAT	Cluster8	I-E	Yes	AP018753.1	Chromosome	GCA_003574275.1	ST14
CGTCATCAGCGCCTTGTTCCAGCGGCGACCACC	Cluster9	I-E	Yes	AP018753.1	Chromosome	GCA_003574275.1	ST14
GGGATGAGCGTTTTCCGGTGGATTCTGATGTG	Cluster10	I-E	No	AP021880.1	Chromosome	GCA_009731405.1	ST147
GTGATCGTCATGGATATCACTGCCGTTCCGTC	Cluster11	I-E	Yes	AP021880.1	Chromosome	GCA_009731405.1	ST147
TGCCGGACGTTGTACCTGTGAGTTAATTCTTC	Cluster12	I-E	No	AP021880.1	Chromosome	GCA_009731405.1	ST147
ATCGCGGAGGCCTTCGGTGTGTCTCTTTCCTG	Cluster13	I-E	No	AP021880.1	Chromosome	GCA_009731405.1	ST147
CCGTTGTCAATATCTCCCGGCGTCCGCGCCAG	Cluster14	I-E	No	AP021880.1	Chromosome	GCA_009731405.1	ST147
CAGAGGTCCTTATCTTTTCAACGTCAAAGTCG	Cluster15	I-E	No	AP021880.1	Chromosome	GCA_009731405.1	ST147
CACGTCCGGAAACCACGGGTTATCCGTGTAAT	Cluster16	I-E	No	AP021880.1	Chromosome	GCA_009731405.1	ST147
CGCGCTGCGAATTTGTTGGTCGATTTCGATCT	Cluster17	I-E	No	AP021880.1	Chromosome	GCA_009731405.1	ST147
CCGCTTTAACCCGCTCCGGCAGATCCGGGTGA	Cluster18	I-E	No	AP021880.1	Chromosome	GCA_009731405.1	ST147
TGGGTAGAGGTTAACTGGTTATTGGTCATTGA	Cluster19	I-E	No	AP021880.1	Chromosome	GCA_009731405.1	ST147
GCAATCCCAGAGCGCGAATATCTTGGGCTCTC	Cluster20	I-E	No	AP021880.1	Chromosome	GCA_009731405.1	ST147
TTAATACCAGGGGGCAGGTTCAGCAGGTCCCC	Cluster21	I-E	Yes	AP021880.1	Chromosome	GCA_009731405.1	ST147
GACATGGCGCGCGAGTTTATCGACGCCTGCGC	Cluster22	I-E	Yes	AP021880.1	Chromosome	GCA_009731405.1	ST147
CGATAACCGGGCGTTTCGACTGAACTCACCTC	Cluster23	I-E	Yes	AP021880.1	Chromosome	GCA_009731405.1	ST147
GTTGGTAATTACTGCTGTGTGTTACGGATAAA	Cluster24	I-E	Yes	AP021880.1	Chromosome	GCA_009731405.1	ST147
CCCTCCGCTTTCAGGGTGTGGCTGATATCACC	Cluster26	I-E	No	AP021880.1	Chromosome	GCA_009731405.1	ST147
GGGCTGCCGCACGCCTGGGACGAGTCGAGCCC	Cluster27	I-E	No	AP021880.1	Chromosome	GCA_009731405.1	ST147
TGACCCTGTTGATTTTGTTCCAGGTAATACGT	Cluster28	I-E	No	AP021880.1	Chromosome	GCA_009731405.1	ST147
TTAACCTCGTCGTTCTGGTTTCCGCCCAGGAT	Cluster29	I-E	No	AP021880.1	Chromosome	GCA_009731405.1	ST147
GAAACCCCATCAGATGACCCTCCCCATGTTGGC	Cluster30	I-E	No	AP021880.1	Chromosome	GCA_009731405.1	ST147
GAGCAGGCACCCGCCGCAACGACGAAGAGCGC	Cluster31	I-E	Yes	AP021880.1	Chromosome	GCA_009731405.1	ST147
AAATCAGCCAGCACCACGATTCTGGGAAATTT	Cluster32	I-E	No	AP021880.1	Chromosome	GCA_009731405.1	ST147
ACAGGCTTACCCGTATTGAGACGGTTGCTGAA	Cluster33	I-E	No	AP021880.1	Chromosome	GCA_009731405.1	ST147
TTGCCTGGTCTGCTTGGTGATGATCCGTGGTA	Cluster34	I-E	No	AP021880.1	Chromosome	GCA_009731405.1	ST147
TACAGAACGACTGAGGCGGCGTGTATTGCATA	Cluster35	I-E	Yes	AP021880.1	Chromosome	GCA_009731405.1	ST147
GATCTTAACTCTATTGCCAATGGCGCAATTCA	Cluster36	I-E	No	AP021880.1	Chromosome	GCA_009731405.1	ST147
GGCGATGCGCGCTCTGCTGGCTATCGGTAAAA	Cluster37	I-E	No	AP021880.1	Chromosome	GCA_009731405.1	ST147
AATGCAGCAACCGGCAAATATATCGCCGGTAA	Cluster38	I-E	No	AP021880.1	Chromosome	GCA_009731405.1	ST147
ACCGATCCCACAATTGCGGCGGTTGAGATTGA	Cluster39	I-E	No	AP021880.1	Chromosome	GCA_009731405.1	ST147
CCGATTGTCTGGCGGTCGAGCGCCATTTGCTC	Cluster40	I-E	No	AP021880.1	Chromosome	GCA_009731405.1	ST147
GAACCTGAATTCGAAGGGTGGGTCATCCTTCC	Cluster42	I-E	No	AP021880.1	Chromosome	GCA_009731405.1	ST147
GGACCCCGAGCGACCCGGTCACCCTCCGACCT	Cluster43	I-E	No	AP021880.1	Chromosome	GCA_009731405.1	ST147
CCGTCGAACGGCGGTTATATCCATCTTGAGTC	Cluster47	I-E	No	AP021880.1	Chromosome	GCA_009731405.1	ST147
CCGCAATAACAAAAATAAATGAGGGTTAAAGT	Cluster48	I-E	No	AP021880.1	Chromosome	GCA_009731405.1	ST147
GTAAATGGGAATGAGTAGAAGAGCGTCATTGG	Cluster49	I-E	No	AP021880.1	Chromosome	GCA_009731405.1	ST147
CCCCCGCGCACATGCTTAAACGCGCTATCACG	Cluster50	I-E	Yes	AP021880.1	Chromosome	GCA_009731405.1	ST147
GGCATCTGTTGTGTAATGTTGAGTTTTTTTCA	Cluster51	I-E	No	AP021880.1	Chromosome	GCA_009731405.1	ST147
CAGGTTAAACATGTAAAAAATGACCGTCGCCG	Cluster52	I-E	No	AP021880.1	Chromosome	GCA_009731405.1	ST147
CACATTGCCCGGTCTGAAAAGTATTTGAAAAT	Cluster53	I-E	No	AP021880.1	Chromosome	GCA_009731405.1	ST147
TCCGCACAGTCAAACGCTCCAGACACCAACCC	Cluster54	I-E	No	AP021880.1	Chromosome	GCA_009731405.1	ST147
CCGGAACACCACCAGTAACAGCTACTGTAGGC	Cluster55	I-E	No	AP021880.1	Chromosome	GCA_009731405.1	ST147
CAGACAGACAGCAGGCAGCAAACAGGGAAGAC	Cluster7	I-E	Yes	AP021880.1	Chromosome	GCA_009731405.1	ST147
CGGCGGCCGGGGCTTCCACCGGCGCGGCCTGCTGTTCGGCTTTACGCG	Cluster1	V-A	Yes	AP021929.1	Chromosome	GCA_014168655.1	ST4
TGACGGCCGGGGCTTCCACCGGCGCGGCCTGCTGTTCGGCTTTACGCA	Cluster1	V-A	Yes	AP021929.1	Chromosome	GCA_014168655.1	ST4
CGGCGGCCGGGGCGTCCACCGGCGCGGCCTGCTGTTCGGCTTTACGCG	Cluster1	V-A	Yes	AP021929.1	Chromosome	GCA_014168655.1	ST4
CGGCGGCCGGGGCGTCCACCGGCGCGGCCTGCTGTTCGGCTTTACGCG	Cluster1	V-A	Yes	AP021929.1	Chromosome	GCA_014168655.1	ST4
GGGATGAGCGTTTTCCGGTGGATTCTGATGTG	Cluster10	I-E	No	AP023337.1	Chromosome	GCA_011764365.2	ST273
GTGATCGTCATGGATATCACTGCCGTTCCGTC	Cluster11	I-E	Yes	AP023337.1	Chromosome	GCA_011764365.2	ST273
TGCCGGACGTTGTACCTGTGAGTTAATTCTTC	Cluster12	I-E	No	AP023337.1	Chromosome	GCA_011764365.2	ST273
ATCGCGGAGGCCTTCGGTGTGTCTCTTTCCTG	Cluster13	I-E	No	AP023337.1	Chromosome	GCA_011764365.2	ST273
CCGTTGTCAATATCTCCCGGCGTCCGCGCCAG	Cluster14	I-E	No	AP023337.1	Chromosome	GCA_011764365.2	ST273
CAGAGGTCCTTATCTTTTCAACGTCAAAGTCG	Cluster15	I-E	No	AP023337.1	Chromosome	GCA_011764365.2	ST273
CACGTCCGGAAACCACGGGTTATCCGTGTAAT	Cluster16	I-E	No	AP023337.1	Chromosome	GCA_011764365.2	ST273
CGCGCTGCGAATTTGTTGGTCGATTTCGATCT	Cluster17	I-E	No	AP023337.1	Chromosome	GCA_011764365.2	ST273
CCGCTTTAACCCGCTCCGGCAGATCCGGGTGA	Cluster18	I-E	No	AP023337.1	Chromosome	GCA_011764365.2	ST273
TGGGTAGAGGTTAACTGGTTATTGGTCATTGA	Cluster19	I-E	No	AP023337.1	Chromosome	GCA_011764365.2	ST273
GCAATCCCAGAGCGCGAATATCTTGGGCTCTC	Cluster20	I-E	No	AP023337.1	Chromosome	GCA_011764365.2	ST273
TTAATACCAGGGGGCAGGTTCAGCAGGTCCCC	Cluster21	I-E	Yes	AP023337.1	Chromosome	GCA_011764365.2	ST273
GACATGGCGCGCGAGTTTATCGACGCCTGCGC	Cluster22	I-E	Yes	AP023337.1	Chromosome	GCA_011764365.2	ST273
CGATAACCGGGCGTTTCGACTGAACTCACCTC	Cluster23	I-E	Yes	AP023337.1	Chromosome	GCA_011764365.2	ST273
GTTGGTAATTACTGCTGTGTGTTACGGATAAA	Cluster24	I-E	Yes	AP023337.1	Chromosome	GCA_011764365.2	ST273
CCCTCCGCTTTCAGGGTGTGGCTGATATCACC	Cluster26	I-E	No	AP023337.1	Chromosome	GCA_011764365.2	ST273
GGGCTGCCGCACGCCTGGGACGAGTCGAGCCC	Cluster27	I-E	No	AP023337.1	Chromosome	GCA_011764365.2	ST273
TGACCCTGTTGATTTTGTTCCAGGTAATACGT	Cluster28	I-E	No	AP023337.1	Chromosome	GCA_011764365.2	ST273
TTAACCTCGTCGTTCTGGTTTCCGCCCAGGAT	Cluster29	I-E	No	AP023337.1	Chromosome	GCA_011764365.2	ST273
GAAACCCCATCAGATGACCCTCCCCATGTTGGC	Cluster30	I-E	No	AP023337.1	Chromosome	GCA_011764365.2	ST273
GAGCAGGCACCCGCCGCAACGACGAAGAGCGC	Cluster31	I-E	Yes	AP023337.1	Chromosome	GCA_011764365.2	ST273
AAATCAGCCAGCACCACGATTCTGGGAAATTT	Cluster32	I-E	No	AP023337.1	Chromosome	GCA_011764365.2	ST273
ACAGGCTTACCCGTATTGAGACGGTTGCTGAA	Cluster33	I-E	No	AP023337.1	Chromosome	GCA_011764365.2	ST273
TTGCCTGGTCTGCTTGGTGATGATCCGTGGTA	Cluster34	I-E	No	AP023337.1	Chromosome	GCA_011764365.2	ST273
TACAGAACGACTGAGGCGGCGTGTATTGCATA	Cluster35	I-E	Yes	AP023337.1	Chromosome	GCA_011764365.2	ST273
GATCTTAACTCTATTGCCAATGGCGCAATTCA	Cluster36	I-E	No	AP023337.1	Chromosome	GCA_011764365.2	ST273
GGCGATGCGCGCTCTGCTGGCTATCGGTAAAA	Cluster37	I-E	No	AP023337.1	Chromosome	GCA_011764365.2	ST273
AATGCAGCAACCGGCAAATATATCGCCGGTAA	Cluster38	I-E	No	AP023337.1	Chromosome	GCA_011764365.2	ST273
ACCGATCCCACAATTGCGGCGGTTGAGATTGA	Cluster39	I-E	No	AP023337.1	Chromosome	GCA_011764365.2	ST273
CCGATTGTCTGGCGGTCGAGCGCCATTTGCTC	Cluster40	I-E	No	AP023337.1	Chromosome	GCA_011764365.2	ST273
GAACCTGAATTCGAAGGGTGGGTCATCCTTCC	Cluster42	I-E	No	AP023337.1	Chromosome	GCA_011764365.2	ST273
GGACCCCGAGCGACCCGGTCACCCTCCGACCT	Cluster43	I-E	No	AP023337.1	Chromosome	GCA_011764365.2	ST273
CCGTCGAACGGCGGTTATATCCATCTTGAGTC	Cluster47	I-E	No	AP023337.1	Chromosome	GCA_011764365.2	ST273
CCGCAATAACAAAAATAAATGAGGGTTAAAGT	Cluster48	I-E	No	AP023337.1	Chromosome	GCA_011764365.2	ST273
GTAAATGGGAATGAGTAGAAGAGCGTCATTGG	Cluster49	I-E	No	AP023337.1	Chromosome	GCA_011764365.2	ST273
CCCCCGCGCACATGCTTAAACGCGCTATCACG	Cluster50	I-E	Yes	AP023337.1	Chromosome	GCA_011764365.2	ST273
GGCATCTGTTGTGTAATGTTGAGTTTTTTTCA	Cluster51	I-E	No	AP023337.1	Chromosome	GCA_011764365.2	ST273
CAGGTTAAACATGTAAAAAATGACCGTCGCCG	Cluster52	I-E	No	AP023337.1	Chromosome	GCA_011764365.2	ST273
CACATTGCCCGGTCTGAAAAGTATTTGAAAAT	Cluster53	I-E	No	AP023337.1	Chromosome	GCA_011764365.2	ST273
TCCGCACAGTCAAACGCTCCAGACACCAACCC	Cluster54	I-E	No	AP023337.1	Chromosome	GCA_011764365.2	ST273
CCGGAACACCACCAGTAACAGCTACTGTAGGC	Cluster55	I-E	No	AP023337.1	Chromosome	GCA_011764365.2	ST273
CAGACAGACAGCAGGCAGCAAACAGGGAAGAC	Cluster7	I-E	Yes	AP023337.1	Chromosome	GCA_011764365.2	ST273
AATCGGCACCGGTTCTCTTAGTGCGCTGGTTGAGC	Cluster854	IV-A	Yes	AP023339.1	Plasmid	GCA_011764365.2	ST273
AGAGACGCAAACACGGCACTACAGCAACGAGAG	Cluster855	IV-A	Yes	AP023339.1	Plasmid	GCA_011764365.2	ST273
CGTGGTTAAGCCCTGACTGCTCGCGGCTGTAAA	Cluster857	IV-A	Yes	AP023339.1	Plasmid	GCA_011764365.2	ST273
GTAATTTCATTCATCGAAACACTCCGAGCCATC	Cluster858	IV-A	Yes	AP023339.1	Plasmid	GCA_011764365.2	ST273
GGGACGTTATCAGCCGCGAGCAGTCCGGGTTGA	Cluster859	IV-A	Yes	AP023339.1	Plasmid	GCA_011764365.2	ST273
GGATTTTAGCGGATACACCAAAACTCGCCAAAA	Cluster860	IV-A	Yes	AP023339.1	Plasmid	GCA_011764365.2	ST273
ATTAAAATCTCTCGGCCTCAACTCCAGTTATCG	Cluster861	IV-A	Yes	AP023339.1	Plasmid	GCA_011764365.2	ST273
GCAGGTGCGCGACAACATGAACGCCGAACAACT	Cluster862	IV-A	Yes	AP023339.1	Plasmid	GCA_011764365.2	ST273
GGAATCAGAGGCAAGGCCGACGCAACCATTATT	Cluster863	IV-A	Yes	AP023339.1	Plasmid	GCA_011764365.2	ST273
ATAGCACGAATTGCCAACACTGAAAAAAA	Cluster916	IV-A	Yes	AP023339.1	Plasmid	GCA_011764365.2	ST273
TTTTCACGGTCGAAGTTGTGCATGCTTTCTGC	Cluster101	I-E	Yes	AP024173.1	Chromosome	GCA_016629585.1	ST2999
GGCCTGAACCAGAGCACGATCTACACCTGGAA	Cluster116	I-E	No	AP024173.1	Chromosome	GCA_016629585.1	ST2999
ATTGGGTAGAGCAGGCGAACGGATGTCTTTTT	Cluster117	I-E	No	AP024173.1	Chromosome	GCA_016629585.1	ST2999
GCTCTTCTTCCTCCGCGAGTTCTGCATACGTG	Cluster243	I-E	No	AP024173.1	Chromosome	GCA_016629585.1	ST2999
GCTATGGGAGTTAATGACATGGAACAGAAATT	Cluster287	I-E	No	AP024173.1	Chromosome	GCA_016629585.1	ST2999
GAGGGGCCATGGAGCCGGTGTTGATTGCGTCC	Cluster324	I-E	No	AP024173.1	Chromosome	GCA_016629585.1	ST2999
GATTCTAATTGACGTTGTAATAATCGTGTGTG	Cluster325	I-E	No	AP024173.1	Chromosome	GCA_016629585.1	ST2999
GTTCGAGCAGCAATTGCGTGATCACCCGGATC	Cluster415	I-E	No	AP024173.1	Chromosome	GCA_016629585.1	ST2999
TAAAGGTTAGACATTGGTTAGTTCCTCATTGT	Cluster416	I-E	No	AP024173.1	Chromosome	GCA_016629585.1	ST2999
CATAATCAGGAGCAAATCAGATGAGCTATAAA	Cluster417	I-E	No	AP024173.1	Chromosome	GCA_016629585.1	ST2999
GCGTAACGGGACGCGGAACCGACAGGAAGCCC	Cluster418	I-E	No	AP024173.1	Chromosome	GCA_016629585.1	ST2999
CAATCAACAGGTGCGGAACCGGTTCAAGAATA	Cluster419	I-E	No	AP024173.1	Chromosome	GCA_016629585.1	ST2999
GCCCGCGCGAACCTGGGGCTGGGAGATTCAGCG	Cluster533	I-E	No	AP024173.1	Chromosome	GCA_016629585.1	ST2999
TTGGCGGTCGACGGTGGCGAACTGCCTGATCAG	Cluster534	I-E	No	AP024173.1	Chromosome	GCA_016629585.1	ST2999
CGTGCGCCTGCGCATTTCGCCATATCGTTGTGC	Cluster535	I-E	No	AP024173.1	Chromosome	GCA_016629585.1	ST2999
GGGGGGAAATCAAGGTCAAAGTTGAGCTGGAT	Cluster662	I-E	No	AP024173.1	Chromosome	GCA_016629585.1	ST2999
CCTCGATCATTCTTGCCAGTTGGGAGTCGGAC	Cluster663	I-E	No	AP024173.1	Chromosome	GCA_016629585.1	ST2999
CACCTCGCCTATAAATCGTACCAGCCTGACAG	Cluster664	I-E	No	AP024173.1	Chromosome	GCA_016629585.1	ST2999
TCGTAGCTAATAAATTCGTTGCTCATTTGAAA	Cluster665	I-E	No	AP024173.1	Chromosome	GCA_016629585.1	ST2999
CGATCGACCTGGGTGATACGCAGGGCGTGCAG	Cluster666	I-E	No	AP024173.1	Chromosome	GCA_016629585.1	ST2999
ATTTTTCATACCTGGCCGGTTGTCTTCAGGGA	Cluster667	I-E	No	AP024173.1	Chromosome	GCA_016629585.1	ST2999
GCCATCACTGCCATAATCGAACGTTGATAAAA	Cluster668	I-E	No	AP024173.1	Chromosome	GCA_016629585.1	ST2999
CGTACGAATGGAACAAACCGCGCCCGGCTATC	Cluster669	I-E	No	AP024173.1	Chromosome	GCA_016629585.1	ST2999
TAACTCCAGCTCGCCGATGCGCTGGCGCAGTT	Cluster670	I-E	No	AP024173.1	Chromosome	GCA_016629585.1	ST2999
ACGTCGATAACGAGACCGTGCCGGGACTGAAT	Cluster671	I-E	No	AP024173.1	Chromosome	GCA_016629585.1	ST2999
TTCCGTTTTCGTGTAACCAGGAGGGACGTTGA	Cluster672	I-E	No	AP024173.1	Chromosome	GCA_016629585.1	ST2999
AGATCGCAGCGTTGGGCCTACAGGTTGTTCCA	Cluster673	I-E	No	AP024173.1	Chromosome	GCA_016629585.1	ST2999
CGCCCATGTTTGCCCGGCTACGTACCGCCAGA	Cluster674	I-E	No	AP024173.1	Chromosome	GCA_016629585.1	ST2999
ATCCACCGTGACCACGCCATCCTGGTGCAACG	Cluster675	I-E	No	AP024173.1	Chromosome	GCA_016629585.1	ST2999
TGACAGCACAACTTGCGGGCTGGCCTACGCCG	Cluster676	I-E	No	AP024173.1	Chromosome	GCA_016629585.1	ST2999
CTATCCGGCAGTTTGACCAGTCATTGATTGCA	Cluster677	I-E	No	AP024173.1	Chromosome	GCA_016629585.1	ST2999
CCGCCGATCCCGGACGGGCCACTAAGCAGCGC	Cluster678	I-E	No	AP024173.1	Chromosome	GCA_016629585.1	ST2999
GCTGGCTCTTTTCCTTCTGCCGCTCGGCGGTC	Cluster679	I-E	No	AP024173.1	Chromosome	GCA_016629585.1	ST2999
CCGGTGGAGCGCCGCGGGCGAGAGGTTCTCTA	Cluster680	I-E	No	AP024173.1	Chromosome	GCA_016629585.1	ST2999
CCGCTCTTTGTACGCGACGCCGGACGCTGCGA	Cluster681	I-E	No	AP024173.1	Chromosome	GCA_016629585.1	ST2999
TCGCAATAGGCACTGTCAGCATCCAGAACGTA	Cluster682	I-E	No	AP024173.1	Chromosome	GCA_016629585.1	ST2999
CCTGCTGTCATTTCCTTCGGCACTACCGGCGC	Cluster683	I-E	No	AP024173.1	Chromosome	GCA_016629585.1	ST2999
TTACACAAGAGAAGCACTGACAACCATTCACA	Cluster684	I-E	No	AP024173.1	Chromosome	GCA_016629585.1	ST2999
CCTAAATTGCCAATTTTCCTTGAGCGCTGGTA	Cluster685	I-E	No	AP024173.1	Chromosome	GCA_016629585.1	ST2999
GTAACAGGTCAACTCTTTATCGCTAACGGCTC	Cluster686	I-E	No	AP024173.1	Chromosome	GCA_016629585.1	ST2999
CTTTTCATTTTCTCATGACCGCCACAATTTCG	Cluster687	I-E	No	AP024173.1	Chromosome	GCA_016629585.1	ST2999
AATACCGGCGGCAGGGATTTACGCCCGAGCAG	Cluster688	I-E	No	AP024173.1	Chromosome	GCA_016629585.1	ST2999
CGCACGGTGCATTCACGCCCGCGCGCCTGTTT	Cluster689	I-E	No	AP024173.1	Chromosome	GCA_016629585.1	ST2999
CATCGCTTTCCATCGCAGCTTTTTCCAGGCGC	Cluster690	I-E	No	AP024173.1	Chromosome	GCA_016629585.1	ST2999
GTGACGCGCTGCAGTTTGCCAAAACCCTGCCA	Cluster691	I-E	No	AP024173.1	Chromosome	GCA_016629585.1	ST2999
ATTTTGCGTACGCTCTCCCACAGCTGATCGTG	Cluster692	I-E	No	AP024173.1	Chromosome	GCA_016629585.1	ST2999
TTTCCGGCAGCGTAGCCAACCCGGCCAACCGT	Cluster693	I-E	No	AP024173.1	Chromosome	GCA_016629585.1	ST2999
GGTTTATAGAGGCTGAGGTATTCACAATGCGC	Cluster694	I-E	No	AP024173.1	Chromosome	GCA_016629585.1	ST2999
GGCTCGGTTGATATTGCCCGAAGTACGGCGGA	Cluster695	I-E	No	AP024173.1	Chromosome	GCA_016629585.1	ST2999
ATTTCGCACACGTCCATTACGAGGTTTTTACA	Cluster696	I-E	No	AP024173.1	Chromosome	GCA_016629585.1	ST2999
TTAGAGGGGAATTATCAGCGAAAGAAAGTGAA	Cluster697	I-E	No	AP024173.1	Chromosome	GCA_016629585.1	ST2999
TTCCATTGCGACATATTTATTAACCCTACTAA	Cluster698	I-E	No	AP024173.1	Chromosome	GCA_016629585.1	ST2999
GACGTAAACGAATTATTTAATCTTGACAGTTA	Cluster699	I-E	No	AP024173.1	Chromosome	GCA_016629585.1	ST2999
CTATCTAACTAAGCAAGGCGATATGCTCGACC	Cluster700	I-E	No	AP024173.1	Chromosome	GCA_016629585.1	ST2999
AACCTGCGGTTTCGTGTATGCCGGATAACTGT	Cluster701	I-E	No	AP024173.1	Chromosome	GCA_016629585.1	ST2999
AAAAACGTTCCAGATTCACGGATAGCGGAAGG	Cluster702	I-E	Yes	AP024173.1	Chromosome	GCA_016629585.1	ST2999
CGGATTAAACGTAAGGCCGCGCGCTGGCGTAA	Cluster94	I-E	No	AP024173.1	Chromosome	GCA_016629585.1	ST2999
GTGGTTTGTTACCGTGTTGTGTGGCAAAAAGC	Cluster95	I-E	Yes	AP024173.1	Chromosome	GCA_016629585.1	ST2999
GGCGCCGGCCTGATCACTATCGGGTAACGGTG	Cluster96	I-E	No	AP024173.1	Chromosome	GCA_016629585.1	ST2999
TTCATCACGTGTGAGCGGATTTGGCTCTATCCT	Cluster3	I-E	Yes	CP003785.1	Chromosome	GCA_000294365.1	ST23
CCTGCAGCTGGCCGTCGAGCTGACGGATGCCGG	Cluster4	I-E	Yes	CP003785.1	Chromosome	GCA_000294365.1	ST23
TACCTCCCGGCGTCCGCGCCAGGGCGATCACGT	Cluster5	I-E	Yes	CP003785.1	Chromosome	GCA_000294365.1	ST23
TATCGTGCAGAGTCACAACCTGACGGGATTATC	Cluster6	I-E	Yes	CP003785.1	Chromosome	GCA_000294365.1	ST23
CGGCTGCGTTATCCGGCAGCACGAACTGGACCT	Cluster60	I-E	No	CP003785.1	Chromosome	GCA_000294365.1	ST23
CGGCTCTTTTTATCTCCTTCATCCTTCGCTAT	Cluster61	I-E	No	CP003785.1	Chromosome	GCA_000294365.1	ST23
TGAAGGTGAGCGCCAAAAGGAGTGGAAGCATGC	Cluster65	I-E	No	CP003785.1	Chromosome	GCA_000294365.1	ST23
TGACCTTAGAGGCTTCACTCAGTGCCACTTTTT	Cluster68	I-E	No	CP003785.1	Chromosome	GCA_000294365.1	ST23
TCGATGGCGAGCTGCTGGTGAAAAAGTCGATAC	Cluster69	I-E	No	CP003785.1	Chromosome	GCA_000294365.1	ST23
CCTGTTAAGGATGACGCGGGGAAATGGGTTATC	Cluster71	I-E	No	CP003785.1	Chromosome	GCA_000294365.1	ST23
TGATCGGCGTGCCGTTTGTTGGACCCGAAATAG	Cluster72	I-E	Yes	CP003785.1	Chromosome	GCA_000294365.1	ST23
CGATGACAACTTTGCCTACTTCGCTGCGCTGGC	Cluster73	I-E	No	CP003785.1	Chromosome	GCA_000294365.1	ST23
TCCAGGCCAGATCTGTTTGGGTTGGTGTCGAAG	Cluster74	I-E	Yes	CP003785.1	Chromosome	GCA_000294365.1	ST23
CGCGACGACCTCGTCATCCTCCCCGCTGCGGCT	Cluster76	I-E	No	CP003785.1	Chromosome	GCA_000294365.1	ST23
CGCTGTATGCCCCCCATCCTTCGCAAGCACTAC	Cluster77	I-E	Yes	CP003785.1	Chromosome	GCA_000294365.1	ST23
TTCCTCTTCTTCCTGACAATCAGCGCAGCGCTG	Cluster78	I-E	Yes	CP003785.1	Chromosome	GCA_000294365.1	ST23
TCGTGCATGGTGAGGATTCTACAGTCGCACCAT	Cluster8	I-E	Yes	CP003785.1	Chromosome	GCA_000294365.1	ST23
TACACCCAGCTCTTTGACGCAAAGGCTCAGGAG	Cluster82	I-E	Yes	CP003785.1	Chromosome	GCA_000294365.1	ST23
CTGGTTGACGTATGCCGTGATGCTGCTGGTAGG	Cluster83	I-E	Yes	CP003785.1	Chromosome	GCA_000294365.1	ST23
TCCTTGGTTCGTTTCTTCTGATGTTTGCAAGGC	Cluster84	I-E	No	CP003785.1	Chromosome	GCA_000294365.1	ST23
TGCGGGTGGATGACAATAACGCCTGGCGCGCCG	Cluster87	I-E	Yes	CP003785.1	Chromosome	GCA_000294365.1	ST23
CGTCATCAGCGCCTTGTTCCAGCGGCGACCACC	Cluster9	I-E	Yes	CP003785.1	Chromosome	GCA_000294365.1	ST23
ACGTTCCAGCCATATAATCCGGAAACGTTGCT	Cluster870	IV-A	Yes	CP006799.1	Plasmid	GCA_000733255.1	ST14
TTCCAGCCAGCGGGTGACGGTTGAGAGCACCA	Cluster871	IV-A	Yes	CP006799.1	Plasmid	GCA_000733255.1	ST14
TAACACTGTGCAAAAGGTATCCGTGAGGGTGC	Cluster872	IV-A	Yes	CP006799.1	Plasmid	GCA_000733255.1	ST14
GTCTGTGCCTTTCTGGATGAGGTCAAATACCT	Cluster873	IV-A	Yes	CP006799.1	Plasmid	GCA_000733255.1	ST14
GCAAAAGTGTTTTACCAACTGCCAAAAAGTAA	Cluster874	IV-A	Yes	CP006799.1	Plasmid	GCA_000733255.1	ST14
CCCTGCCTCGGTGGGGTTTTTGCTTCTCTAAG	Cluster875	IV-A	Yes	CP006799.1	Plasmid	GCA_000733255.1	ST14
CACCGCCGTTACTTTGCTTTACTCAATCTCGG	Cluster876	IV-A	Yes	CP006799.1	Plasmid	GCA_000733255.1	ST14
AAAAGACGTTTTTATGAAGGTTGCCGTTTTCG	Cluster877	IV-A	Yes	CP006799.1	Plasmid	GCA_000733255.1	ST14
TACTAACAATATTTAACGAACGCCAACACACA	Cluster878	IV-A	Yes	CP006799.1	Plasmid	GCA_000733255.1	ST14
AGCAGCAGCTGACCAACTGACGGAAATCCAGC	Cluster879	IV-A	Yes	CP006799.1	Plasmid	GCA_000733255.1	ST14
TTTAATCCACTGCCGGAAACAGGAGTCCGGAA	Cluster880	IV-A	Yes	CP006799.1	Plasmid	GCA_000733255.1	ST14
TCATTACGGGTGTCCATTCGGATCTGGTAGTG	Cluster881	IV-A	Yes	CP006799.1	Plasmid	GCA_000733255.1	ST14
GAAGAATTAACTCACAGGTACAACGTCCGCCA	Cluster12	I-E	No	CP007731.1	Chromosome	GCA_000695935.1	ST34
TCTGTGCGCAGAATGCGCGAATGACGACGGGG	Cluster147	I-E	Yes	CP007731.1	Chromosome	GCA_000695935.1	ST34
CCATTGATACCCTGCAACCCTGGTGGCCCGCA	Cluster152	I-E	Yes	CP007731.1	Chromosome	GCA_000695935.1	ST34
GCCCGGCTTCGGGATGAAAAGCCGATCTGGGC	Cluster153	I-E	No	CP007731.1	Chromosome	GCA_000695935.1	ST34
GCGTAGATAATTGCAGCGATCGAAAGGTTCTT	Cluster163	I-E	No	CP007731.1	Chromosome	GCA_000695935.1	ST34
CGCCTTCTCCAGCACTACATCCGTGTCCACGC	Cluster164	I-E	No	CP007731.1	Chromosome	GCA_000695935.1	ST34
CGACATTCTCGCGACCTAAGCAATTCCGTAAA	Cluster165	I-E	No	CP007731.1	Chromosome	GCA_000695935.1	ST34
AGTTCCACGCCTGCCCGGCGCGTGCGGGTGTC	Cluster166	I-E	No	CP007731.1	Chromosome	GCA_000695935.1	ST34
GACGATGTCACTGTCGCCGGCGTCGTGACGCA	Cluster167	I-E	Yes	CP007731.1	Chromosome	GCA_000695935.1	ST34
GCTATGGGGTTTCCGTCACCGGCAAATGACTA	Cluster172	I-E	No	CP007731.1	Chromosome	GCA_000695935.1	ST34
GCAACTATAAAACGCGCACATAAACGAGGTTA	Cluster193	I-E	No	CP007731.1	Chromosome	GCA_000695935.1	ST34
TCGTTCGCCTCATGCAAGGCATTTTATCCGAG	Cluster194	I-E	No	CP007731.1	Chromosome	GCA_000695935.1	ST34
CCAGCGGGAATGTGCCGGGTTCAACTGGACGC	Cluster195	I-E	No	CP007731.1	Chromosome	GCA_000695935.1	ST34
TCTTCGCAGCGCCCGGTGTGGATCTGGTAGGT	Cluster196	I-E	No	CP007731.1	Chromosome	GCA_000695935.1	ST34
AAATCAGGCGGAATACTCAATAAACCCGACGA	Cluster207	I-E	No	CP007731.1	Chromosome	GCA_000695935.1	ST34
TCCTCGATATCCCGGAACATTGCGCTGACCTG	Cluster208	I-E	No	CP007731.1	Chromosome	GCA_000695935.1	ST34
CTGCAGCCAAAACTCAATTTTGGTTTTGTCAT	Cluster209	I-E	Yes	CP007731.1	Chromosome	GCA_000695935.1	ST34
GCGCATTGCGCTGCATTATCTGTCAGACAATC	Cluster210	I-E	No	CP007731.1	Chromosome	GCA_000695935.1	ST34
TTCAAACTACCAACCGGCCAGGAAATTCACAT	Cluster211	I-E	No	CP007731.1	Chromosome	GCA_000695935.1	ST34
TTTGGTATTTGTGCTGATTACCCGTTTCAGTA	Cluster212	I-E	Yes	CP007731.1	Chromosome	GCA_000695935.1	ST34
AAAAAAATGCCCCAAATTGTGCCCCAAAAAAT	Cluster213	I-E	No	CP007731.1	Chromosome	GCA_000695935.1	ST34
ACGTTGGCGGCGGCGCAGGCAGATATTGCAAA	Cluster214	I-E	No	CP007731.1	Chromosome	GCA_000695935.1	ST34
AGCGTCCATGCGCTCCTGGATCCGGCTGCGTA	Cluster215	I-E	No	CP007731.1	Chromosome	GCA_000695935.1	ST34
ATGAACCGTCCTGATGATGCTGAATATCGTGC	Cluster216	I-E	No	CP007731.1	Chromosome	GCA_000695935.1	ST34
TTTTCGGAACGCAAAGGAAGCCCTGGGCGTGA	Cluster217	I-E	No	CP007731.1	Chromosome	GCA_000695935.1	ST34
GTCTGCGCGGTAGTGATACGAGGAGGAAAGCTC	Cluster239	I-E	No	CP007731.1	Chromosome	GCA_000695935.1	ST34
TGTCACCCAGGAGAAAAAGCGCCTTGCTCAAG	Cluster244	I-E	No	CP007731.1	Chromosome	GCA_000695935.1	ST34
CACTATCATCCTCATTTCGGCATAAAGCGATG	Cluster245	I-E	No	CP007731.1	Chromosome	GCA_000695935.1	ST34
CGAGCTAAAGGAAAAAAAATGAGGGAATTGAT	Cluster246	I-E	No	CP007731.1	Chromosome	GCA_000695935.1	ST34
ATTCATTTCTATCCCGATAAAATCGAAACCCT	Cluster247	I-E	No	CP007731.1	Chromosome	GCA_000695935.1	ST34
TGTACGATAATGGGCAATTCTTTGCCCCTGGA	Cluster248	I-E	No	CP007731.1	Chromosome	GCA_000695935.1	ST34
ATCTCGTCATGGACGTAAACGAATTATTTAAT	Cluster288	I-E	No	CP007731.1	Chromosome	GCA_000695935.1	ST34
CGTGACCATTGATACGCCAATATCAGGATTAC	Cluster289	I-E	Yes	CP007731.1	Chromosome	GCA_000695935.1	ST34
ATCTCTAAAGACTACTGGCGTGAAGTGGACAA	Cluster290	I-E	No	CP007731.1	Chromosome	GCA_000695935.1	ST34
TTCTTCCCGATGGCGGTTTGCTACCAGATGAA	Cluster291	I-E	No	CP007731.1	Chromosome	GCA_000695935.1	ST34
CTCCTACACCCTCCTGGCGTCAGAGGAGCGGT	Cluster292	I-E	No	CP007731.1	Chromosome	GCA_000695935.1	ST34
GTTACGGATCAGCTGAAAAAGAACTTTCCGAA	Cluster326	I-E	No	CP007731.1	Chromosome	GCA_000695935.1	ST34
GGGTTTTTTTCAATAACTTAAAACGTCTTTC	Cluster371	I-E	No	CP007731.1	Chromosome	GCA_000695935.1	ST34
GCCGGATATCATCACCGCGATTAAACGGCGGA	Cluster25	I-E	Yes	CP008929.1	Chromosome	GCA_000764615.1	ST15
TCATAACAAAACCGCTTTTACTAGATGAGG	Cluster57	I-E	No	CP008929.1	Chromosome	GCA_000764615.1	ST15
AACCAGTGGATAGAGCACTATGTGACGACA	Cluster58	I-E	No	CP008929.1	Chromosome	GCA_000764615.1	ST15
GTGAACCTTGGGGCGTCTCCTCGCGAACTA	Cluster59	I-E	No	CP008929.1	Chromosome	GCA_000764615.1	ST15
GTCGATATCGTCTCGACAGTGACAGTGCCA	Cluster62	I-E	No	CP008929.1	Chromosome	GCA_000764615.1	ST15
GCACCCCTTCACGCCAAATGCAGCCGTATCTA	Cluster63	I-E	No	CP008929.1	Chromosome	GCA_000764615.1	ST15
ACTGCATCCACGGCGTACATGCTCAGTGTA	Cluster64	I-E	No	CP008929.1	Chromosome	GCA_000764615.1	ST15
ACCGGCGGCGCCGAGATCGGGCCATGCGAA	Cluster66	I-E	No	CP008929.1	Chromosome	GCA_000764615.1	ST15
GCCGCAGACCGGGCAGCGCGGTATGTCCGTCA	Cluster67	I-E	No	CP008929.1	Chromosome	GCA_000764615.1	ST15
ACCTGTCAGTGAAAAAACTGTCCCGCCAACGG	Cluster70	I-E	No	CP008929.1	Chromosome	GCA_000764615.1	ST15
TCCGCCGTTTAATCGCGGTGATGATATCCGGCA	Cluster25	I-E	Yes	CP009208.1	Chromosome	GCA_000742755.1	ST493
CTTCACGCCGATGGAGCGGTCTTTCTGCGTCGA	Cluster270	I-E	No	CP009208.1	Chromosome	GCA_000742755.1	ST493
TATTTCGGAGTGGCCCAACGACGCCGCCGTGTG	Cluster271	I-E	No	CP009208.1	Chromosome	GCA_000742755.1	ST493
TATGTTCCAGGCGTTCTATGCCCCTGCTGATGC	Cluster308	I-E	No	CP009208.1	Chromosome	GCA_000742755.1	ST493
TATGTTCTGGGAAGATTACAAGTTGTCATGGAA	Cluster376	I-E	Yes	CP009208.1	Chromosome	GCA_000742755.1	ST493
CTCCACAATCTGGCGCGTCGATAGCGCCAAACC	Cluster377	I-E	Yes	CP009208.1	Chromosome	GCA_000742755.1	ST493
TAAAGCGAGGTTTAAAACGGCTCACAGGACGGC	Cluster378	I-E	No	CP009208.1	Chromosome	GCA_000742755.1	ST493
TTGAGATGGCTCCAATGCTAGGTCATGGAATGG	Cluster379	I-E	No	CP009208.1	Chromosome	GCA_000742755.1	ST493
TTAAGCGTCACACTCACCTCGGCGCAGACAACC	Cluster380	I-E	No	CP009208.1	Chromosome	GCA_000742755.1	ST493
TCGGCTATTTCTATAAACGAGCTGAGCGGAGGG	Cluster381	I-E	No	CP009208.1	Chromosome	GCA_000742755.1	ST493
TAACCCAGATGTTTTCGATAAAAGCGAAGCCGA	Cluster382	I-E	No	CP009208.1	Chromosome	GCA_000742755.1	ST493
CGAAGATGTTCATCCTGACGATAGCAAGAAAAT	Cluster383	I-E	No	CP009208.1	Chromosome	GCA_000742755.1	ST493
TAGGTGACGGGGGCGGATATGCATCTTAACTAC	Cluster384	I-E	No	CP009208.1	Chromosome	GCA_000742755.1	ST493
TGCGGCGCCCCAGATAGCCCGGGAGAGTGTTAA	Cluster385	I-E	No	CP009208.1	Chromosome	GCA_000742755.1	ST493
TCGCAAAAGGCGTGTATATCAATATCGGCAAGC	Cluster386	I-E	No	CP009208.1	Chromosome	GCA_000742755.1	ST493
CGGAGTGCGCTCGCATACTCACCCTCGGCAGAT	Cluster387	I-E	Yes	CP009208.1	Chromosome	GCA_000742755.1	ST493
TGGAATCCACGACGCGCCGTACCAGCGCGGGCATTCGTTCT	Cluster56	I-E	Yes	CP009208.1	Chromosome	GCA_000742755.1	ST493
CACATCAGAATCCACCGGAAAACGCTCATCCC	Cluster10	I-E	No	CP009876.1	Chromosome	GCA_000785005.1	ST392
GACGGAACGGCAGTGATATCCATGACGATCAC	Cluster11	I-E	Yes	CP009876.1	Chromosome	GCA_000785005.1	ST392
GAAGAATTAACTCACAGGTACAACGTCCGGCA	Cluster12	I-E	No	CP009876.1	Chromosome	GCA_000785005.1	ST392
CAGGAAAGAGACACACCGAAGGCCTCCGCGAT	Cluster13	I-E	No	CP009876.1	Chromosome	GCA_000785005.1	ST392
CTGGCGCGGACGCCGGGAGATATTGACAACGG	Cluster14	I-E	No	CP009876.1	Chromosome	GCA_000785005.1	ST392
AGATCGAAATCGACCAACAAATTCGCAGCGCG	Cluster17	I-E	No	CP009876.1	Chromosome	GCA_000785005.1	ST392
TCACCCGGATCTGCCGGAGCGGGTTAAAGCGG	Cluster18	I-E	No	CP009876.1	Chromosome	GCA_000785005.1	ST392
TCAATGACCAATAACCAGTTAACCTCTACCCA	Cluster19	I-E	No	CP009876.1	Chromosome	GCA_000785005.1	ST392
TATCGCCCGCGCCAAAGCGCGTAAAGCCGAACAGCAGGCCGAGCCGGTG	Cluster2	I-E	Yes	CP009876.1	Chromosome	GCA_000785005.1	ST392
TATCGCCCGCGCCAAAGCGCGTAAAGCAGAACAGCAGGCCGCGCCGGTG	Cluster2	I-E	Yes	CP009876.1	Chromosome	GCA_000785005.1	ST392
CATCGCCCGCGCCAAAGCGCGTAAAGCCGAACAGCAGGCCGCGCCGGTG	Cluster2	I-E	Yes	CP009876.1	Chromosome	GCA_000785005.1	ST392
TATCGCCCGCGCCAAAGCGCGTAAAGCCGAACAGCAGCCCGCGCCGGTA	Cluster2	I-E	Yes	CP009876.1	Chromosome	GCA_000785005.1	ST392
TATCGCCCGCGCTAAAGCGCGTAAAGCAGAACAGCAGGCCGCGCCGGTG	Cluster2	I-E	Yes	CP009876.1	Chromosome	GCA_000785005.1	ST392
GGGGACCTGCTGAACCTGCCCCCTGGTATTAA	Cluster21	I-E	Yes	CP009876.1	Chromosome	GCA_000785005.1	ST392
GAGGTGAGTTCAGTCGAAACGCCCGGTTATCG	Cluster23	I-E	Yes	CP009876.1	Chromosome	GCA_000785005.1	ST392
TTTATCCGTAACACACAGCAGTAATTACCAAC	Cluster24	I-E	Yes	CP009876.1	Chromosome	GCA_000785005.1	ST392
GGTGATATCAGCCACACCCTGAAAGCGGAGGG	Cluster26	I-E	No	CP009876.1	Chromosome	GCA_000785005.1	ST392
GGGCTCGACTCGTCCCAGGCGTGCGGCAGCCC	Cluster27	I-E	No	CP009876.1	Chromosome	GCA_000785005.1	ST392
ACGTATTACCTGGAACAAAATCAACAGGGTCA	Cluster28	I-E	No	CP009876.1	Chromosome	GCA_000785005.1	ST392
ATCCTGGGCGGAAACCAGAACGACGAGGTTAA	Cluster29	I-E	No	CP009876.1	Chromosome	GCA_000785005.1	ST392
GCCAACATGGGGAGGGTCATCTGATGGGGTTTC	Cluster30	I-E	No	CP009876.1	Chromosome	GCA_000785005.1	ST392
GCGCTCTTCGTCGTTGCGGCGGGTGCCTGCTC	Cluster31	I-E	Yes	CP009876.1	Chromosome	GCA_000785005.1	ST392
AAATTTCCCAGAATCGTGGTGCTGGCTGATTT	Cluster32	I-E	No	CP009876.1	Chromosome	GCA_000785005.1	ST392
TTCAGCAACCGTCTCAATACGGGTAAGCCTGT	Cluster33	I-E	No	CP009876.1	Chromosome	GCA_000785005.1	ST392
TACCACGGATCATCACCAAGCAGACCAGGCAA	Cluster34	I-E	No	CP009876.1	Chromosome	GCA_000785005.1	ST392
TATGCAATACACGCCGCCTCAGTCGTTCTGTA	Cluster35	I-E	Yes	CP009876.1	Chromosome	GCA_000785005.1	ST392
TGAATTGCGCCATTGGCAATAGAGTTAAGATC	Cluster36	I-E	No	CP009876.1	Chromosome	GCA_000785005.1	ST392
TTTTACCGATAGCCAGCAGAGCGCGCATCGCC	Cluster37	I-E	No	CP009876.1	Chromosome	GCA_000785005.1	ST392
TTACCGGCGATATATTTGCCGGTTGCTGCATT	Cluster38	I-E	No	CP009876.1	Chromosome	GCA_000785005.1	ST392
TCAATCTCAACCGCCGCAATTGTGGGATCGGT	Cluster39	I-E	No	CP009876.1	Chromosome	GCA_000785005.1	ST392
GAGCAAATGGCGCTCGACCGCCAGACAATCGG	Cluster40	I-E	No	CP009876.1	Chromosome	GCA_000785005.1	ST392
GGAAGGATGACCCACCCTTCGAATTCAGGTTC	Cluster42	I-E	No	CP009876.1	Chromosome	GCA_000785005.1	ST392
AGGTCGGAGGGTGACCGGGTCGCTCGGGGTCC	Cluster43	I-E	No	CP009876.1	Chromosome	GCA_000785005.1	ST392
GACTCAAGATGGATATAACCGCCGTTCGACGG	Cluster47	I-E	No	CP009876.1	Chromosome	GCA_000785005.1	ST392
ACTTTAACCCTCATTTATTTTTGTTATTGCGG	Cluster48	I-E	No	CP009876.1	Chromosome	GCA_000785005.1	ST392
CCAATGACGCTCTTCTACTCATTCCCATTTAC	Cluster49	I-E	No	CP009876.1	Chromosome	GCA_000785005.1	ST392
CGTGATAGCGCGTTTAAGCATGTGCGCGGGGG	Cluster50	I-E	Yes	CP009876.1	Chromosome	GCA_000785005.1	ST392
TGAAAAAAACTCAACATTACACAACAGATGCC	Cluster51	I-E	No	CP009876.1	Chromosome	GCA_000785005.1	ST392
CGGCGACGGTCATTTTTTACATGTTTAACCTG	Cluster52	I-E	No	CP009876.1	Chromosome	GCA_000785005.1	ST392
ATTTTCAAATACTTTTCAGACCGGGCAATGTG	Cluster53	I-E	No	CP009876.1	Chromosome	GCA_000785005.1	ST392
GGGTTGGTGTCTGGAGCGTTTGACTGTGCGGA	Cluster54	I-E	No	CP009876.1	Chromosome	GCA_000785005.1	ST392
GCCTACAGTAGCTGTTACTGGTGGTGTTCCGG	Cluster55	I-E	No	CP009876.1	Chromosome	GCA_000785005.1	ST392
GTCTTCCCTGTTTGCTGCCTGCTGTCTGTCTG	Cluster7	I-E	Yes	CP009876.1	Chromosome	GCA_000785005.1	ST392
GGGATGAGCGTTTTCCGGTGGATTCTGATGTG	Cluster10	I-E	No	CP011624.1	Chromosome	GCA_001022175.1	ST941
GACCAGAAAGCCTGGGCATTGTTCCGCTCATT	Cluster100	I-E	No	CP011624.1	Chromosome	GCA_001022175.1	ST941
TAATGGCAAAACCATGACCTGATCCGGGCGTC	Cluster102	I-E	No	CP011624.1	Chromosome	GCA_001022175.1	ST941
GTGATCGTCATGGATATCACTGCCGTTCCGTC	Cluster11	I-E	Yes	CP011624.1	Chromosome	GCA_001022175.1	ST941
TGCCGGACGTTGTACCTGTGAGTTAATTCTTC	Cluster12	I-E	No	CP011624.1	Chromosome	GCA_001022175.1	ST941
CGCGCTGCGAATTTGTTGGTCGATTTCGATCT	Cluster17	I-E	No	CP011624.1	Chromosome	GCA_001022175.1	ST941
CCGCTTTAACCCGCTCCGGCAGATCCGGGTGA	Cluster18	I-E	No	CP011624.1	Chromosome	GCA_001022175.1	ST941
GCAATCCCAGAGCGCGAATATCTTGGGCTCTC	Cluster20	I-E	No	CP011624.1	Chromosome	GCA_001022175.1	ST941
TTAATACCAGGGGGCAGGTTCAGCAGGTCCCC	Cluster21	I-E	Yes	CP011624.1	Chromosome	GCA_001022175.1	ST941
GTGCGGAACAAACCAGTAGGTGTCCAGGTCGT	Cluster218	I-E	No	CP011624.1	Chromosome	GCA_001022175.1	ST941
GTCAGATCACGTCAACCACGCTTGATTTTACC	Cluster219	I-E	No	CP011624.1	Chromosome	GCA_001022175.1	ST941
GACATGGCGCGCGAGTTTATCGACGCCTGCGC	Cluster22	I-E	Yes	CP011624.1	Chromosome	GCA_001022175.1	ST941
CTCACTAACGCCGTTGCCTGCGATAGCTGATG	Cluster220	I-E	No	CP011624.1	Chromosome	GCA_001022175.1	ST941
GTGATCGGCCCGGCAATGCGTGAGCTAATCAA	Cluster221	I-E	No	CP011624.1	Chromosome	GCA_001022175.1	ST941
CCCTCCGCTTTCAGGGTGTGGCTGATATCACC	Cluster26	I-E	No	CP011624.1	Chromosome	GCA_001022175.1	ST941
AACGTAATTGGCTTACGGGGCGGTCGGCACAA	Cluster293	I-E	No	CP011624.1	Chromosome	GCA_001022175.1	ST941
ATCTATTCCAGCATCGAGCTGCACCCGCAATT	Cluster327	I-E	No	CP011624.1	Chromosome	GCA_001022175.1	ST941
GTGGTTCGGGCGGCTCCGCGCAAAACCACGCA	Cluster328	I-E	No	CP011624.1	Chromosome	GCA_001022175.1	ST941
CACCGCGTTGCTGTTCCCGCCGGTCGCCGCCG	Cluster329	I-E	No	CP011624.1	Chromosome	GCA_001022175.1	ST941
ATATCGCCGTCGCAGTGGTAGAATCGGTCTTG	Cluster330	I-E	No	CP011624.1	Chromosome	GCA_001022175.1	ST941
CCCGGAGGAAACGTGGCAACAGTTCAATACCC	Cluster331	I-E	Yes	CP011624.1	Chromosome	GCA_001022175.1	ST941
AACGGAATTCAGTGGAGAGATGGGAAAGGTAG	Cluster332	I-E	No	CP011624.1	Chromosome	GCA_001022175.1	ST941
AGGACGGCGAGCTGATCGCCGGACACGGTCGA	Cluster333	I-E	No	CP011624.1	Chromosome	GCA_001022175.1	ST941
GGATACAAATCCAAACAGCGAGCCATTTTCCT	Cluster334	I-E	No	CP011624.1	Chromosome	GCA_001022175.1	ST941
TTTATCGGACCGGGCGCGGACACGCAGACAAC	Cluster335	I-E	No	CP011624.1	Chromosome	GCA_001022175.1	ST941
GCGGGTTAGTTATCCATGGTGCATAGGGGCGA	Cluster336	I-E	No	CP011624.1	Chromosome	GCA_001022175.1	ST941
TCACTTGATAGTTTATCTCGCCGCCGTGGCGC	Cluster337	I-E	No	CP011624.1	Chromosome	GCA_001022175.1	ST941
TTTTTTGACGCGTTCGGACTTCAGGTAATATT	Cluster338	I-E	Yes	CP011624.1	Chromosome	GCA_001022175.1	ST941
GGTTTACCAGCGGTAAAACAGCAGGAAGGAGA	Cluster339	I-E	Yes	CP011624.1	Chromosome	GCA_001022175.1	ST941
CCAATTCATTAAAATACTCTGCAAGTATATCG	Cluster340	I-E	No	CP011624.1	Chromosome	GCA_001022175.1	ST941
CCGCTCCACGGTGAGCGGCTGTTCAATGTAGT	Cluster341	I-E	No	CP011624.1	Chromosome	GCA_001022175.1	ST941
CCGATTGTCTGGCGGTCGAGCGCCATTTGCTC	Cluster40	I-E	No	CP011624.1	Chromosome	GCA_001022175.1	ST941
TCGCCGCCTGTTTTTGTCTCTTTCCGGGTGAG	Cluster420	I-E	No	CP011624.1	Chromosome	GCA_001022175.1	ST941
GGTCAAAAGGTTCATTCGAGCATCGAGTTGCA	Cluster44	I-E	No	CP011624.1	Chromosome	GCA_001022175.1	ST941
CAGACAGACAGCAGGCAGCAAACAGGGAAGAC	Cluster7	I-E	Yes	CP011624.1	Chromosome	GCA_001022175.1	ST941
CCTGAATCTTCACTTCGTCGATCATTCTGCGC	Cluster79	I-E	No	CP011624.1	Chromosome	GCA_001022175.1	ST941
CCGACTTGGGACGAGGATCCGGCGGAATGTCG	Cluster85	I-E	No	CP011624.1	Chromosome	GCA_001022175.1	ST941
CGGAAATTTTGATTAGTTGAATCTGTGCCATT	Cluster89	I-E	No	CP011624.1	Chromosome	GCA_001022175.1	ST941
GCGGGCTGGGTTTTGTCGACTCTGCCGATCCG	Cluster90	I-E	No	CP011624.1	Chromosome	GCA_001022175.1	ST941
CCCCCGGCCGCGTGGCCGATTGCCATTACCGC	Cluster91	I-E	No	CP011624.1	Chromosome	GCA_001022175.1	ST941
GTAACGCAGACGGCGAACGTCGGATCCATTGG	Cluster99	I-E	No	CP011624.1	Chromosome	GCA_001022175.1	ST941
GGGATGAGCGTTTTCCGGTGGATTCTGATGTG	Cluster10	I-E	No	CP012426.1	Chromosome	GCA_001855315.1	ST147
GTGATCGTCATGGATATCACTGCCGTTCCGTC	Cluster11	I-E	Yes	CP012426.1	Chromosome	GCA_001855315.1	ST147
TGCCGGACGTTGTACCTGTGAGTTAATTCTTC	Cluster12	I-E	No	CP012426.1	Chromosome	GCA_001855315.1	ST147
ATCGCGGAGGCCTTCGGTGTGTCTCTTTCCTG	Cluster13	I-E	No	CP012426.1	Chromosome	GCA_001855315.1	ST147
CCGTTGTCAATATCTCCCGGCGTCCGCGCCAG	Cluster14	I-E	No	CP012426.1	Chromosome	GCA_001855315.1	ST147
CAGAGGTCCTTATCTTTTCAACGTCAAAGTCG	Cluster15	I-E	No	CP012426.1	Chromosome	GCA_001855315.1	ST147
CACGTCCGGAAACCACGGGTTATCCGTGTAAT	Cluster16	I-E	No	CP012426.1	Chromosome	GCA_001855315.1	ST147
CGCGCTGCGAATTTGTTGGTCGATTTCGATCT	Cluster17	I-E	No	CP012426.1	Chromosome	GCA_001855315.1	ST147
CCGCTTTAACCCGCTCCGGCAGATCCGGGTGA	Cluster18	I-E	No	CP012426.1	Chromosome	GCA_001855315.1	ST147
TGGGTAGAGGTTAACTGGTTATTGGTCATTGA	Cluster19	I-E	No	CP012426.1	Chromosome	GCA_001855315.1	ST147
CACCGGCTCGGCCTGCTGTTCGGCTTTACGCGCTTTGGCGCGGGCGATA	Cluster2	I-E	Yes	CP012426.1	Chromosome	GCA_001855315.1	ST147
CACCGGCGCGGCCTGCTGTTCTGCTTTACGCGCTTTGGCGCGGGCGATA	Cluster2	I-E	Yes	CP012426.1	Chromosome	GCA_001855315.1	ST147
CACCGGCGCGGCCTGCTGTTCGGCTTTACGCGCTTTGGCGCGGGCGATG	Cluster2	I-E	Yes	CP012426.1	Chromosome	GCA_001855315.1	ST147
TACCGGCGCGGGCTGCTGTTCGGCTTTACGCGCTTTGGCGCGGGCGATA	Cluster2	I-E	Yes	CP012426.1	Chromosome	GCA_001855315.1	ST147
CACCGGCGCGGCCTGCTGTTCTGCTTTACGCGCTTTAGCGCGGGCGATA	Cluster2	I-E	Yes	CP012426.1	Chromosome	GCA_001855315.1	ST147
GCAATCCCAGAGCGCGAATATCTTGGGCTCTC	Cluster20	I-E	No	CP012426.1	Chromosome	GCA_001855315.1	ST147
TTAATACCAGGGGGCAGGTTCAGCAGGTCCCC	Cluster21	I-E	Yes	CP012426.1	Chromosome	GCA_001855315.1	ST147
GACATGGCGCGCGAGTTTATCGACGCCTGCGC	Cluster22	I-E	Yes	CP012426.1	Chromosome	GCA_001855315.1	ST147
CGATAACCGGGCGTTTCGACTGAACTCACCTC	Cluster23	I-E	Yes	CP012426.1	Chromosome	GCA_001855315.1	ST147
GTTGGTAATTACTGCTGTGTGTTACGGATAAA	Cluster24	I-E	Yes	CP012426.1	Chromosome	GCA_001855315.1	ST147
CCCTCCGCTTTCAGGGTGTGGCTGATATCACC	Cluster26	I-E	No	CP012426.1	Chromosome	GCA_001855315.1	ST147
GGGCTGCCGCACGCCTGGGACGAGTCGAGCCC	Cluster27	I-E	No	CP012426.1	Chromosome	GCA_001855315.1	ST147
TGACCCTGTTGATTTTGTTCCAGGTAATACGT	Cluster28	I-E	No	CP012426.1	Chromosome	GCA_001855315.1	ST147
TTAACCTCGTCGTTCTGGTTTCCGCCCAGGAT	Cluster29	I-E	No	CP012426.1	Chromosome	GCA_001855315.1	ST147
GAAACCCCATCAGATGACCCTCCCCATGTTGGC	Cluster30	I-E	No	CP012426.1	Chromosome	GCA_001855315.1	ST147
GAGCAGGCACCCGCCGCAACGACGAAGAGCGC	Cluster31	I-E	Yes	CP012426.1	Chromosome	GCA_001855315.1	ST147
AAATCAGCCAGCACCACGATTCTGGGAAATTT	Cluster32	I-E	No	CP012426.1	Chromosome	GCA_001855315.1	ST147
ACAGGCTTACCCGTATTGAGACGGTTGCTGAA	Cluster33	I-E	No	CP012426.1	Chromosome	GCA_001855315.1	ST147
TTGCCTGGTCTGCTTGGTGATGATCCGTGGTA	Cluster34	I-E	No	CP012426.1	Chromosome	GCA_001855315.1	ST147
TACAGAACGACTGAGGCGGCGTGTATTGCATA	Cluster35	I-E	Yes	CP012426.1	Chromosome	GCA_001855315.1	ST147
GATCTTAACTCTATTGCCAATGGCGCAATTCA	Cluster36	I-E	No	CP012426.1	Chromosome	GCA_001855315.1	ST147
GGCGATGCGCGCTCTGCTGGCTATCGGTAAAA	Cluster37	I-E	No	CP012426.1	Chromosome	GCA_001855315.1	ST147
AATGCAGCAACCGGCAAATATATCGCCGGTAA	Cluster38	I-E	No	CP012426.1	Chromosome	GCA_001855315.1	ST147
ACCGATCCCACAATTGCGGCGGTTGAGATTGA	Cluster39	I-E	No	CP012426.1	Chromosome	GCA_001855315.1	ST147
CCGATTGTCTGGCGGTCGAGCGCCATTTGCTC	Cluster40	I-E	No	CP012426.1	Chromosome	GCA_001855315.1	ST147
GAACCTGAATTCGAAGGGTGGGTCATCCTTCC	Cluster42	I-E	No	CP012426.1	Chromosome	GCA_001855315.1	ST147
GGACCCCGAGCGACCCGGTCACCCTCCGACCT	Cluster43	I-E	No	CP012426.1	Chromosome	GCA_001855315.1	ST147
CCGTCGAACGGCGGTTATATCCATCTTGAGTC	Cluster47	I-E	No	CP012426.1	Chromosome	GCA_001855315.1	ST147
CCGCAATAACAAAAATAAATGAGGGTTAAAGT	Cluster48	I-E	No	CP012426.1	Chromosome	GCA_001855315.1	ST147
GTAAATGGGAATGAGTAGAAGAGCGTCATTGG	Cluster49	I-E	No	CP012426.1	Chromosome	GCA_001855315.1	ST147
CCCCCGCGCACATGCTTAAACGCGCTATCACG	Cluster50	I-E	Yes	CP012426.1	Chromosome	GCA_001855315.1	ST147
GGCATCTGTTGTGTAATGTTGAGTTTTTTTCA	Cluster51	I-E	No	CP012426.1	Chromosome	GCA_001855315.1	ST147
CAGGTTAAACATGTAAAAAATGACCGTCGCCG	Cluster52	I-E	No	CP012426.1	Chromosome	GCA_001855315.1	ST147
CACATTGCCCGGTCTGAAAAGTATTTGAAAAT	Cluster53	I-E	No	CP012426.1	Chromosome	GCA_001855315.1	ST147
TCCGCACAGTCAAACGCTCCAGACACCAACCC	Cluster54	I-E	No	CP012426.1	Chromosome	GCA_001855315.1	ST147
CCGGAACACCACCAGTAACAGCTACTGTAGGC	Cluster55	I-E	No	CP012426.1	Chromosome	GCA_001855315.1	ST147
CAGACAGACAGCAGGCAGCAAACAGGGAAGAC	Cluster7	I-E	Yes	CP012426.1	Chromosome	GCA_001855315.1	ST147
CCCCGTCGTCATTCGCGCATTCTGCGCACAGA	Cluster147	I-E	Yes	CP012743.1	Chromosome	GCA_001611055.1	ST383
TAACAGGGCCATTTTCCCGGGTTGCCAGACGA	Cluster173	I-E	No	CP012743.1	Chromosome	GCA_001611055.1	ST383
CATTTCATAGTGATTCGACTATTTAATTAACA	Cluster222	I-E	No	CP012743.1	Chromosome	GCA_001611055.1	ST383
AGTTCACGACAGGCAAAGTCTTTACGGTATGC	Cluster223	I-E	No	CP012743.1	Chromosome	GCA_001611055.1	ST383
TCTGCTGGTTACAGGAGAAAAAAATGATTGGT	Cluster224	I-E	No	CP012743.1	Chromosome	GCA_001611055.1	ST383
TTATTTCTAAACTAAGTTTTGTTTCATGCAGT	Cluster225	I-E	No	CP012743.1	Chromosome	GCA_001611055.1	ST383
TTTTTTTGACGAAGACGGCAACGAGTTAGAAG	Cluster226	I-E	No	CP012743.1	Chromosome	GCA_001611055.1	ST383
GTCTCTGCCAGTTTTACCTGCTCAGCGGATAA	Cluster227	I-E	No	CP012743.1	Chromosome	GCA_001611055.1	ST383
CTGACAGCTGGCGCTAACCCGTCGTTTATCGC	Cluster228	I-E	No	CP012743.1	Chromosome	GCA_001611055.1	ST383
GTGCCATTTTTATTTTGCTTAAAATAAATATC	Cluster229	I-E	No	CP012743.1	Chromosome	GCA_001611055.1	ST383
CCTATTGTGTTCAGTCGTAACAGCTGAATCAG	Cluster230	I-E	No	CP012743.1	Chromosome	GCA_001611055.1	ST383
GGCGCGGCGGAATAACCACTTTATGAGCAGGT	Cluster231	I-E	No	CP012743.1	Chromosome	GCA_001611055.1	ST383
GCGACCATGCCGTAGTCTTCAATGACGTAATC	Cluster232	I-E	No	CP012743.1	Chromosome	GCA_001611055.1	ST383
TCACCCTCGTAGCCGATACCACTTTCGCGCAG	Cluster233	I-E	Yes	CP012743.1	Chromosome	GCA_001611055.1	ST383
CGTGAGCATCTGGGCATCTTCAGTGATAGCGT	Cluster249	I-E	No	CP012743.1	Chromosome	GCA_001611055.1	ST383
TATTTTTGAGATGATGGATTGTTGCACACCAG	Cluster250	I-E	No	CP012743.1	Chromosome	GCA_001611055.1	ST383
CGCTTCTCGGCTTCTCTGAATTTATCCGCCCA	Cluster251	I-E	No	CP012743.1	Chromosome	GCA_001611055.1	ST383
ATCCCGACCCGCTCCTCCAGAGCGAATACGAT	Cluster252	I-E	No	CP012743.1	Chromosome	GCA_001611055.1	ST383
TGCTTTATGGCAAATAAGAGAGGATATAACCA	Cluster253	I-E	Yes	CP012743.1	Chromosome	GCA_001611055.1	ST383
GCGTCCGCCTCCCAAATAGCCAGGCTGTTATT	Cluster254	I-E	No	CP012743.1	Chromosome	GCA_001611055.1	ST383
TAAATCCCAGCTGGTTTGACGTAGTGGCACTG	Cluster255	I-E	No	CP012743.1	Chromosome	GCA_001611055.1	ST383
CAATGAAGGCTTATAAGGGTGAAGAGAGCAGG	Cluster256	I-E	No	CP012743.1	Chromosome	GCA_001611055.1	ST383
CAGTCGGTAACGGCTGGGCGTGACCTCAAAGC	Cluster257	I-E	No	CP012743.1	Chromosome	GCA_001611055.1	ST383
GGGATGAGCGTTTTCCGGTGGATTCTGATGTG	Cluster10	I-E	No	CP012745.1	Chromosome	GCA_001746535.1	ST147
GTGATCGTCATGGATATCACTGCCGTTCCGTC	Cluster11	I-E	Yes	CP012745.1	Chromosome	GCA_001746535.1	ST147
TGCCGGACGTTGTACCTGTGAGTTAATTCTTC	Cluster12	I-E	No	CP012745.1	Chromosome	GCA_001746535.1	ST147
ATCGCGGAGGCCTTCGGTGTGTCTCTTTCCTG	Cluster13	I-E	No	CP012745.1	Chromosome	GCA_001746535.1	ST147
CCGTTGTCAATATCTCCCGGCGTCCGCGCCAG	Cluster14	I-E	No	CP012745.1	Chromosome	GCA_001746535.1	ST147
CAGAGGTCCTTATCTTTTCAACGTCAAAGTCG	Cluster15	I-E	No	CP012745.1	Chromosome	GCA_001746535.1	ST147
CACGTCCGGAAACCACGGGTTATCCGTGTAAT	Cluster16	I-E	No	CP012745.1	Chromosome	GCA_001746535.1	ST147
CGCGCTGCGAATTTGTTGGTCGATTTCGATCT	Cluster17	I-E	No	CP012745.1	Chromosome	GCA_001746535.1	ST147
CCGCTTTAACCCGCTCCGGCAGATCCGGGTGA	Cluster18	I-E	No	CP012745.1	Chromosome	GCA_001746535.1	ST147
TGGGTAGAGGTTAACTGGTTATTGGTCATTGA	Cluster19	I-E	No	CP012745.1	Chromosome	GCA_001746535.1	ST147
TTAATACCAGGGGGCAGGTTCAGCAGGTCCCC	Cluster21	I-E	Yes	CP012745.1	Chromosome	GCA_001746535.1	ST147
CGATAACCGGGCGTTTCGACTGAACTCACCTC	Cluster23	I-E	Yes	CP012745.1	Chromosome	GCA_001746535.1	ST147
GTTGGTAATTACTGCTGTGTGTTACGGATAAA	Cluster24	I-E	Yes	CP012745.1	Chromosome	GCA_001746535.1	ST147
CCCTCCGCTTTCAGGGTGTGGCTGATATCACC	Cluster26	I-E	No	CP012745.1	Chromosome	GCA_001746535.1	ST147
GGGCTGCCGCACGCCTGGGACGAGTCGAGCCC	Cluster27	I-E	No	CP012745.1	Chromosome	GCA_001746535.1	ST147
TGACCCTGTTGATTTTGTTCCAGGTAATACGT	Cluster28	I-E	No	CP012745.1	Chromosome	GCA_001746535.1	ST147
TTAACCTCGTCGTTCTGGTTTCCGCCCAGGAT	Cluster29	I-E	No	CP012745.1	Chromosome	GCA_001746535.1	ST147
GAAACCCCATCAGATGACCCTCCCCATGTTGGC	Cluster30	I-E	No	CP012745.1	Chromosome	GCA_001746535.1	ST147
GAGCAGGCACCCGCCGCAACGACGAAGAGCGC	Cluster31	I-E	Yes	CP012745.1	Chromosome	GCA_001746535.1	ST147
AAATCAGCCAGCACCACGATTCTGGGAAATTT	Cluster32	I-E	No	CP012745.1	Chromosome	GCA_001746535.1	ST147
ACAGGCTTACCCGTATTGAGACGGTTGCTGAA	Cluster33	I-E	No	CP012745.1	Chromosome	GCA_001746535.1	ST147
TTGCCTGGTCTGCTTGGTGATGATCCGTGGTA	Cluster34	I-E	No	CP012745.1	Chromosome	GCA_001746535.1	ST147
TACAGAACGACTGAGGCGGCGTGTATTGCATA	Cluster35	I-E	Yes	CP012745.1	Chromosome	GCA_001746535.1	ST147
GATCTTAACTCTATTGCCAATGGCGCAATTCA	Cluster36	I-E	No	CP012745.1	Chromosome	GCA_001746535.1	ST147
GGCGATGCGCGCTCTGCTGGCTATCGGTAAAA	Cluster37	I-E	No	CP012745.1	Chromosome	GCA_001746535.1	ST147
AATGCAGCAACCGGCAAATATATCGCCGGTAA	Cluster38	I-E	No	CP012745.1	Chromosome	GCA_001746535.1	ST147
ACCGATCCCACAATTGCGGCGGTTGAGATTGA	Cluster39	I-E	No	CP012745.1	Chromosome	GCA_001746535.1	ST147
CCGATTGTCTGGCGGTCGAGCGCCATTTGCTC	Cluster40	I-E	No	CP012745.1	Chromosome	GCA_001746535.1	ST147
GAACCTGAATTCGAAGGGTGGGTCATCCTTCC	Cluster42	I-E	No	CP012745.1	Chromosome	GCA_001746535.1	ST147
GGACCCCGAGCGACCCGGTCACCCTCCGACCT	Cluster43	I-E	No	CP012745.1	Chromosome	GCA_001746535.1	ST147
CCGTCGAACGGCGGTTATATCCATCTTGAGTC	Cluster47	I-E	No	CP012745.1	Chromosome	GCA_001746535.1	ST147
CCGCAATAACAAAAATAAATGAGGGTTAAAGT	Cluster48	I-E	No	CP012745.1	Chromosome	GCA_001746535.1	ST147
GTAAATGGGAATGAGTAGAAGAGCGTCATTGG	Cluster49	I-E	No	CP012745.1	Chromosome	GCA_001746535.1	ST147
CCCCCGCGCACATGCTTAAACGCGCTATCACG	Cluster50	I-E	Yes	CP012745.1	Chromosome	GCA_001746535.1	ST147
GGCATCTGTTGTGTAATGTTGAGTTTTTTTCA	Cluster51	I-E	No	CP012745.1	Chromosome	GCA_001746535.1	ST147
CAGGTTAAACATGTAAAAAATGACCGTCGCCG	Cluster52	I-E	No	CP012745.1	Chromosome	GCA_001746535.1	ST147
CACATTGCCCGGTCTGAAAAGTATTTGAAAAT	Cluster53	I-E	No	CP012745.1	Chromosome	GCA_001746535.1	ST147
TCCGCACAGTCAAACGCTCCAGACACCAACCC	Cluster54	I-E	No	CP012745.1	Chromosome	GCA_001746535.1	ST147
CCGGAACACCACCAGTAACAGCTACTGTAGGC	Cluster55	I-E	No	CP012745.1	Chromosome	GCA_001746535.1	ST147
CAGACAGACAGCAGGCAGCAAACAGGGAAGAC	Cluster7	I-E	Yes	CP012745.1	Chromosome	GCA_001746535.1	ST147
GGGATGAGCGTTTTCCGGTGGATTCTGATGTG	Cluster10	I-E	No	CP013322.1	Chromosome	GCA_001456135.1	ST941
GACCAGAAAGCCTGGGCATTGTTCCGCTCATT	Cluster100	I-E	No	CP013322.1	Chromosome	GCA_001456135.1	ST941
TAATGGCAAAACCATGACCTGATCCGGGCGTC	Cluster102	I-E	No	CP013322.1	Chromosome	GCA_001456135.1	ST941
GTGATCGTCATGGATATCACTGCCGTTCCGTC	Cluster11	I-E	Yes	CP013322.1	Chromosome	GCA_001456135.1	ST941
TGCCGGACGTTGTACCTGTGAGTTAATTCTTC	Cluster12	I-E	No	CP013322.1	Chromosome	GCA_001456135.1	ST941
CGCGCTGCGAATTTGTTGGTCGATTTCGATCT	Cluster17	I-E	No	CP013322.1	Chromosome	GCA_001456135.1	ST941
CCGCTTTAACCCGCTCCGGCAGATCCGGGTGA	Cluster18	I-E	No	CP013322.1	Chromosome	GCA_001456135.1	ST941
GCAATCCCAGAGCGCGAATATCTTGGGCTCTC	Cluster20	I-E	No	CP013322.1	Chromosome	GCA_001456135.1	ST941
TTAATACCAGGGGGCAGGTTCAGCAGGTCCCC	Cluster21	I-E	Yes	CP013322.1	Chromosome	GCA_001456135.1	ST941
GTGCGGAACAAACCAGTAGGTGTCCAGGTCGT	Cluster218	I-E	No	CP013322.1	Chromosome	GCA_001456135.1	ST941
GTCAGATCACGTCAACCACGCTTGATTTTACC	Cluster219	I-E	No	CP013322.1	Chromosome	GCA_001456135.1	ST941
GACATGGCGCGCGAGTTTATCGACGCCTGCGC	Cluster22	I-E	Yes	CP013322.1	Chromosome	GCA_001456135.1	ST941
CTCACTAACGCCGTTGCCTGCGATAGCTGATG	Cluster220	I-E	No	CP013322.1	Chromosome	GCA_001456135.1	ST941
GTGATCGGCCCGGCAATGCGTGAGCTAATCAA	Cluster221	I-E	No	CP013322.1	Chromosome	GCA_001456135.1	ST941
CCCTCCGCTTTCAGGGTGTGGCTGATATCACC	Cluster26	I-E	No	CP013322.1	Chromosome	GCA_001456135.1	ST941
AACGTAATTGGCTTACGGGGCGGTCGGCACAA	Cluster293	I-E	No	CP013322.1	Chromosome	GCA_001456135.1	ST941
ATCTATTCCAGCATCGAGCTGCACCCGCAATT	Cluster327	I-E	No	CP013322.1	Chromosome	GCA_001456135.1	ST941
GTGGTTCGGGCGGCTCCGCGCAAAACCACGCA	Cluster328	I-E	No	CP013322.1	Chromosome	GCA_001456135.1	ST941
CACCGCGTTGCTGTTCCCGCCGGTCGCCGCCG	Cluster329	I-E	No	CP013322.1	Chromosome	GCA_001456135.1	ST941
ATATCGCCGTCGCAGTGGTAGAATCGGTCTTG	Cluster330	I-E	No	CP013322.1	Chromosome	GCA_001456135.1	ST941
CCCGGAGGAAACGTGGCAACAGTTCAATACCC	Cluster331	I-E	Yes	CP013322.1	Chromosome	GCA_001456135.1	ST941
AACGGAATTCAGTGGAGAGATGGGAAAGGTAG	Cluster332	I-E	No	CP013322.1	Chromosome	GCA_001456135.1	ST941
AGGACGGCGAGCTGATCGCCGGACACGGTCGA	Cluster333	I-E	No	CP013322.1	Chromosome	GCA_001456135.1	ST941
GGATACAAATCCAAACAGCGAGCCATTTTCCT	Cluster334	I-E	No	CP013322.1	Chromosome	GCA_001456135.1	ST941
TTTATCGGACCGGGCGCGGACACGCAGACAAC	Cluster335	I-E	No	CP013322.1	Chromosome	GCA_001456135.1	ST941
GCGGGTTAGTTATCCATGGTGCATAGGGGCGA	Cluster336	I-E	No	CP013322.1	Chromosome	GCA_001456135.1	ST941
TCACTTGATAGTTTATCTCGCCGCCGTGGCGC	Cluster337	I-E	No	CP013322.1	Chromosome	GCA_001456135.1	ST941
TTTTTTGACGCGTTCGGACTTCAGGTAATATT	Cluster338	I-E	Yes	CP013322.1	Chromosome	GCA_001456135.1	ST941
GGTTTACCAGCGGTAAAACAGCAGGAAGGAGA	Cluster339	I-E	Yes	CP013322.1	Chromosome	GCA_001456135.1	ST941
CCAATTCATTAAAATACTCTGCAAGTATATCG	Cluster340	I-E	No	CP013322.1	Chromosome	GCA_001456135.1	ST941
CCGCTCCACGGTGAGCGGCTGTTCAATGTAGT	Cluster341	I-E	No	CP013322.1	Chromosome	GCA_001456135.1	ST941
CCGATTGTCTGGCGGTCGAGCGCCATTTGCTC	Cluster40	I-E	No	CP013322.1	Chromosome	GCA_001456135.1	ST941
TCGCCGCCTGTTTTTGTCTCTTTCCGGGTGAG	Cluster420	I-E	No	CP013322.1	Chromosome	GCA_001456135.1	ST941
GGTCAAAAGGTTCATTCGAGCATCGAGTTGCA	Cluster44	I-E	No	CP013322.1	Chromosome	GCA_001456135.1	ST941
CAGACAGACAGCAGGCAGCAAACAGGGAAGAC	Cluster7	I-E	Yes	CP013322.1	Chromosome	GCA_001456135.1	ST941
CCTGAATCTTCACTTCGTCGATCATTCTGCGC	Cluster79	I-E	No	CP013322.1	Chromosome	GCA_001456135.1	ST941
CCGACTTGGGACGAGGATCCGGCGGAATGTCG	Cluster85	I-E	No	CP013322.1	Chromosome	GCA_001456135.1	ST941
CGGAAATTTTGATTAGTTGAATCTGTGCCATT	Cluster89	I-E	No	CP013322.1	Chromosome	GCA_001456135.1	ST941
GCGGGCTGGGTTTTGTCGACTCTGCCGATCCG	Cluster90	I-E	No	CP013322.1	Chromosome	GCA_001456135.1	ST941
CCCCCGGCCGCGTGGCCGATTGCCATTACCGC	Cluster91	I-E	No	CP013322.1	Chromosome	GCA_001456135.1	ST941
GTAACGCAGACGGCGAACGTCGGATCCATTGG	Cluster99	I-E	No	CP013322.1	Chromosome	GCA_001456135.1	ST941
TTTGTTTTGGGGGGATACCCAGGAATCCATCTA	Cluster174	I-E	No	CP013711.1	Chromosome	GCA_001482345.1	ST111
CAACGAGGTAAACGGGATCGTCCGTCGAGAAAG	Cluster175	I-E	No	CP013711.1	Chromosome	GCA_001482345.1	ST111
TCATAGCCGTTGTCCTGGCAAAAAATAGCGTCA	Cluster176	I-E	No	CP013711.1	Chromosome	GCA_001482345.1	ST111
ACCGCGATCCGTTCCGGCTTATGCCGTTTATTG	Cluster177	I-E	No	CP013711.1	Chromosome	GCA_001482345.1	ST111
ATGACACACTGGCAGACACACCGGACGAGGAGA	Cluster178	I-E	Yes	CP013711.1	Chromosome	GCA_001482345.1	ST111
TGCAAGACCCTGCTGCGAAAAAATCGCTTTTTG	Cluster179	I-E	Yes	CP013711.1	Chromosome	GCA_001482345.1	ST111
GGATTTTGGTCAGACTTGTGCAGCCGCTGGCGA	Cluster180	I-E	No	CP013711.1	Chromosome	GCA_001482345.1	ST111
AAATTCAGCAGGTCGCGGGATGCCGTGTTGTTG	Cluster181	I-E	No	CP013711.1	Chromosome	GCA_001482345.1	ST111
TTTTCCCGCCAAGCGGGTGGAAGAGGTAAATC	Cluster182	I-E	No	CP013711.1	Chromosome	GCA_001482345.1	ST111
CAGCGCAGAGCAGGCCAAGGGGCGCGATGACC	Cluster183	I-E	Yes	CP013711.1	Chromosome	GCA_001482345.1	ST111
ACCACATCGCTAACGCGGCGCGGATATCGCGC	Cluster184	I-E	No	CP013711.1	Chromosome	GCA_001482345.1	ST111
CCTCGTTACGGCGTCCTTTGCTGTCCCAGACA	Cluster185	I-E	No	CP013711.1	Chromosome	GCA_001482345.1	ST111
TAAACGAGCTTTTGTGCGCGCTGCGGGTTTGGG	Cluster240	I-E	No	CP013711.1	Chromosome	GCA_001482345.1	ST111
AAAAAAGGAAGCAATTGCTCACTTAATGAAGG	Cluster258	I-E	No	CP013711.1	Chromosome	GCA_001482345.1	ST111
TCGCTATATGACAGCCCGCTATCGATCACGTAA	Cluster272	I-E	No	CP013711.1	Chromosome	GCA_001482345.1	ST111
TGACCCTGATCGCCTCGCAAGCGGACATAAAGA	Cluster273	I-E	No	CP013711.1	Chromosome	GCA_001482345.1	ST111
GTTTCCGCCGTAAAGGGGCGCACATAAACAACA	Cluster274	I-E	No	CP013711.1	Chromosome	GCA_001482345.1	ST111
GCGCTGGTACAGCGACAACCACATAAAACGCGA	Cluster275	I-E	No	CP013711.1	Chromosome	GCA_001482345.1	ST111
GAGGATTTCGCCCGCTCTGGAGACCTCACGGTA	Cluster276	I-E	No	CP013711.1	Chromosome	GCA_001482345.1	ST111
AGGATAGAGCCAAATCCGCTCACACGTGATGA	Cluster3	I-E	No	CP013711.1	Chromosome	GCA_001482345.1	ST111
GCCTGAAAGTGTCGAAATCTCCAGAACCAGGAG	Cluster309	I-E	No	CP013711.1	Chromosome	GCA_001482345.1	ST111
CCGGCATCCGTCAGCTCGACGACCAGCTGCAG	Cluster4	I-E	Yes	CP013711.1	Chromosome	GCA_001482345.1	ST111
ATCATCCCTATCGCGCAGCACTTCGACGGCGA	Cluster126	I-E	No	CP014004.1	Chromosome	GCA_001521895.1	ST14
ACCGCCGCGATACTGGCAGTTTTCAGCTGAAT	Cluster127	I-E	No	CP014004.1	Chromosome	GCA_001521895.1	ST14
AGCGGCGGCGGTAACGCCGCCAGGAGCAACCT	Cluster128	I-E	No	CP014004.1	Chromosome	GCA_001521895.1	ST14
ACCGATCTGCGCCAGCTGGGTGAGACGATGAC	Cluster129	I-E	No	CP014004.1	Chromosome	GCA_001521895.1	ST14
ATACCAGTCTCCGCCGCGGTCGTACTCAATAT	Cluster130	I-E	No	CP014004.1	Chromosome	GCA_001521895.1	ST14
GACGGGGCAGGTTTACGTCTACCCGGGCAGGG	Cluster137	I-E	No	CP014004.1	Chromosome	GCA_001521895.1	ST14
ACACTCAAGAAAACAAAATCTCAGGTTGATAC	Cluster142	I-E	No	CP014004.1	Chromosome	GCA_001521895.1	ST14
GGAAGGCGCGATTTGGAGATAGAGCAGCATGA	Cluster143	I-E	No	CP014004.1	Chromosome	GCA_001521895.1	ST14
TCGCACAGCATCGCCCGGATCCGCTTCCACGC	Cluster144	I-E	Yes	CP014004.1	Chromosome	GCA_001521895.1	ST14
ACCCGCGTTTTCGAAAGGGATGGCGGCTATGT	Cluster145	I-E	No	CP014004.1	Chromosome	GCA_001521895.1	ST14
CCGCCGTTTAATCGCGGTGATGATATCCGGCA	Cluster25	I-E	Yes	CP014004.1	Chromosome	GCA_001521895.1	ST14
TTCATCACGTGTGAGCGGATTTGGCTCTATCCT	Cluster3	I-E	Yes	CP014004.1	Chromosome	GCA_001521895.1	ST14
CCCGCTGGGTAAGCAATATATAACATTTGCAG	Cluster318	I-E	No	CP014004.1	Chromosome	GCA_001521895.1	ST14
TTAACATTCTGAAAGTGCAATTTTTGAGGCTC	Cluster319	I-E	No	CP014004.1	Chromosome	GCA_001521895.1	ST14
TAAGGAGGGGCGCCATGGAGCCCGTATTGATT	Cluster320	I-E	No	CP014004.1	Chromosome	GCA_001521895.1	ST14
CCTGCAGCTGGCCGTCGAGCTGACGGATGCCGG	Cluster4	I-E	Yes	CP014004.1	Chromosome	GCA_001521895.1	ST14
TGCCTCCAATGCAATCACCGGCCTGCTAACCGG	Cluster41	I-E	Yes	CP014004.1	Chromosome	GCA_001521895.1	ST14
CGTGTCGAAGCGCACCTCGTAGCCGAGCCAGTC	Cluster45	I-E	Yes	CP014004.1	Chromosome	GCA_001521895.1	ST14
TCCAGTCGTCGTAGTCCTCGGTAATGTCCTCGA	Cluster46	I-E	Yes	CP014004.1	Chromosome	GCA_001521895.1	ST14
TACCTCCCGGCGTCCGCGCCAGGGCGATCACGT	Cluster5	I-E	Yes	CP014004.1	Chromosome	GCA_001521895.1	ST14
GGAATCCACGACGCGCCGTACCAGCGCGGGCATTCGTTCT	Cluster56	I-E	Yes	CP014004.1	Chromosome	GCA_001521895.1	ST14
TATCGTGCAGAGTCACAACCTGACGGGATTATC	Cluster6	I-E	Yes	CP014004.1	Chromosome	GCA_001521895.1	ST14
TCGTGCATGGTGAGGATTCTACAGTCGCACCAT	Cluster8	I-E	Yes	CP014004.1	Chromosome	GCA_001521895.1	ST14
CGTCATCAGCGCCTTGTTCCAGCGGCGACCACC	Cluster9	I-E	Yes	CP014004.1	Chromosome	GCA_001521895.1	ST14
AGAACGAATGCCCGCGCTGGTACGGCGCGTCGTGGATTCC	Cluster56	I-E	Yes	CP014008.1	Chromosome	GCA_001530015.1	ST374
GGCATCGAGGGCGAGCGCCGCATCCGCTCACC	Cluster703	I-E	No	CP014008.1	Chromosome	GCA_001530015.1	ST374
AGTAAAGCCCCGGCGCTAACCGGGGCGGTGTC	Cluster704	I-E	No	CP014008.1	Chromosome	GCA_001530015.1	ST374
CAGCCTCGAGCCTAACAAAGCGCTTCGCCTTC	Cluster705	I-E	No	CP014008.1	Chromosome	GCA_001530015.1	ST374
CGTCATAGCTTGCGAACTTAACGCCGCTCGTA	Cluster706	I-E	No	CP014008.1	Chromosome	GCA_001530015.1	ST374
GCCCGGACCCGGCCAGCTCAGTGACCTGGTCA	Cluster707	I-E	No	CP014008.1	Chromosome	GCA_001530015.1	ST374
ATATCGCAATCTGGGACGAAAGCTACATCGAA	Cluster708	I-E	No	CP014008.1	Chromosome	GCA_001530015.1	ST374
TGCCGCCCAATGAAAATGATCTTCGGCCATAA	Cluster709	I-E	No	CP014008.1	Chromosome	GCA_001530015.1	ST374
CAAAGCGCGTAAAGCCGAACAGCAGGCCGCGCCGGTGGACGCCCCGG	Cluster1	I-E	Yes	CP014010.1	Chromosome	GCA_001529935.1	ST23
TAAAGCGCGTAAAGCCGAACAGCAGGCCGCGCCGGTGGAAGCCCCGG	Cluster1	I-E	Yes	CP014010.1	Chromosome	GCA_001529935.1	ST23
CAAAGCGCGTAAAGCCGAACAGCAGGCCGCGCCGGTGGACGCCCCGG	Cluster1	I-E	Yes	CP014010.1	Chromosome	GCA_001529935.1	ST23
CAAAGCGCGTAAAGCCGAACAGCAGGCCGCGCCGGTGGACGCCCCGA	Cluster1	I-E	Yes	CP014010.1	Chromosome	GCA_001529935.1	ST23
ATCAAAGGTCGGGAAGTGGTATATTGTTGCAAA	Cluster115	I-E	No	CP014010.1	Chromosome	GCA_001529935.1	ST23
GTGCTCAGGTTGAGCTGCACGGTGTTCGGGTGG	Cluster131	I-E	No	CP014010.1	Chromosome	GCA_001529935.1	ST23
TGACAACCCATTCAATCAGACAACAAAAACCTA	Cluster132	I-E	No	CP014010.1	Chromosome	GCA_001529935.1	ST23
GGTTTAAGCTACAGAAACAGGTTAATAGAAGCA	Cluster133	I-E	No	CP014010.1	Chromosome	GCA_001529935.1	ST23
TCATCCTCAAACCACGAAACGTAAGCATTAATA	Cluster134	I-E	No	CP014010.1	Chromosome	GCA_001529935.1	ST23
TTGCGGTCCAGCGTATTGCCGTAATTCACGACG	Cluster135	I-E	No	CP014010.1	Chromosome	GCA_001529935.1	ST23
AAAGAGAGTTTTTTACACCACACTCCCACATCA	Cluster138	I-E	No	CP014010.1	Chromosome	GCA_001529935.1	ST23
CCACATGGCATCAAGGCGCTGCTGGCGGTACTG	Cluster139	I-E	No	CP014010.1	Chromosome	GCA_001529935.1	ST23
CGTCAGCACTAGACGCTTTTACTGACTCGAATG	Cluster146	I-E	No	CP014010.1	Chromosome	GCA_001529935.1	ST23
TGGAGTGGTTCGTATCCAACACCGTGCATAAGA	Cluster148	I-E	No	CP014010.1	Chromosome	GCA_001529935.1	ST23
GTGATGGAGCTTACAAAAGACAGAAATGGGGTA	Cluster149	I-E	No	CP014010.1	Chromosome	GCA_001529935.1	ST23
TGCACCTGACAGAGCAACATTTTGCTTTTGCAG	Cluster151	I-E	No	CP014010.1	Chromosome	GCA_001529935.1	ST23
ACAAAATAGACAAAATGATTTCAGAGATTGATA	Cluster155	I-E	No	CP014010.1	Chromosome	GCA_001529935.1	ST23
AGGATAGAGCCAAATCCGCTCACACGTGATGAA	Cluster3	I-E	Yes	CP014010.1	Chromosome	GCA_001529935.1	ST23
CCGGCATCCGTCAGCTCGACGGCCAGCTGCAGG	Cluster4	I-E	Yes	CP014010.1	Chromosome	GCA_001529935.1	ST23
ACACGTGATCGCCCTGGCGCGGACGCCGGGAGGTA	Cluster5	I-E	Yes	CP014010.1	Chromosome	GCA_001529935.1	ST23
GATAATCCCGTCAGGTTGTGACTCTGCACGATA	Cluster6	I-E	Yes	CP014010.1	Chromosome	GCA_001529935.1	ST23
AGGTCCAGTTCGTGCTGCCGGATAACGCAGCCG	Cluster60	I-E	No	CP014010.1	Chromosome	GCA_001529935.1	ST23
ATAGCGAAGGATGAAGGAGATAAAAAAGAGCCG	Cluster61	I-E	No	CP014010.1	Chromosome	GCA_001529935.1	ST23
GCATGCTTCCACTCCTTTTGGCGCTCACCTTCA	Cluster65	I-E	No	CP014010.1	Chromosome	GCA_001529935.1	ST23
AAAAAGTGGCACTGAGTGAAGCCTCTAAGGTCA	Cluster68	I-E	No	CP014010.1	Chromosome	GCA_001529935.1	ST23
GTATCGACTTTTTCACCAGCAGCTCGCCATCGA	Cluster69	I-E	No	CP014010.1	Chromosome	GCA_001529935.1	ST23
GATAACCCATTTCCCCGCGTCATCCTTAACAGG	Cluster71	I-E	No	CP014010.1	Chromosome	GCA_001529935.1	ST23
CTATTTCGGGTCCAACAAACGGCACGCCGATCA	Cluster72	I-E	Yes	CP014010.1	Chromosome	GCA_001529935.1	ST23
GCCAGCGCAGCGAAGTAGGCAAAGTTGTCATCG	Cluster73	I-E	No	CP014010.1	Chromosome	GCA_001529935.1	ST23
CTTCGACACCAACCCAAACAGATCTGGCCTGGA	Cluster74	I-E	Yes	CP014010.1	Chromosome	GCA_001529935.1	ST23
AGCCGCAGCGGGGAGGATGACGAGGTCGTCGCG	Cluster76	I-E	No	CP014010.1	Chromosome	GCA_001529935.1	ST23
GTAGTGCTTGCGAAGGATGGGGGGCATACAGCG	Cluster77	I-E	Yes	CP014010.1	Chromosome	GCA_001529935.1	ST23
CAGCGCTGCGCTGATTGTCAGGAAGAAGAGGAA	Cluster78	I-E	Yes	CP014010.1	Chromosome	GCA_001529935.1	ST23
ATGGTGCGACTGTAGAATCCTCACCATGCACGA	Cluster8	I-E	Yes	CP014010.1	Chromosome	GCA_001529935.1	ST23
CTCCTGAGCCTTTGCGTCAAAGAGCTGGGTGTA	Cluster82	I-E	Yes	CP014010.1	Chromosome	GCA_001529935.1	ST23
CCTACCAGCAGCATCACGGCATACGTCAACCAG	Cluster83	I-E	Yes	CP014010.1	Chromosome	GCA_001529935.1	ST23
GCCTTGCAAACATCAGAAGAAACGAACCAAGGA	Cluster84	I-E	No	CP014010.1	Chromosome	GCA_001529935.1	ST23
CGGCGCGCCAGGCGTTATTGTCATCCACCCGCA	Cluster87	I-E	Yes	CP014010.1	Chromosome	GCA_001529935.1	ST23
GGTGGTCGCCGCTGGAACAAGGCGCTGATGACG	Cluster9	I-E	Yes	CP014010.1	Chromosome	GCA_001529935.1	ST23
GCTTCGTTTGCCGCTCTTACACTGCAACCCATA	Cluster98	I-E	No	CP014010.1	Chromosome	GCA_001529935.1	ST23
CACATCAGAATCCACCGGAAAACGCTCATCCC	Cluster10	I-E	No	CP015025.1	Chromosome	GCA_001663435.1	ST273
GACGGAACGGCAGTGATATCCATGACGATCAC	Cluster11	I-E	Yes	CP015025.1	Chromosome	GCA_001663435.1	ST273
GAAGAATTAACTCACAGGTACAACGTCCGGCA	Cluster12	I-E	No	CP015025.1	Chromosome	GCA_001663435.1	ST273
CAGGAAAGAGACACACCGAAGGCCTCCGCGAT	Cluster13	I-E	No	CP015025.1	Chromosome	GCA_001663435.1	ST273
CTGGCGCGGACGCCGGGAGATATTGACAACGG	Cluster14	I-E	No	CP015025.1	Chromosome	GCA_001663435.1	ST273
CGACTTTGACGTTGAAAAGATAAGGACCTCTG	Cluster15	I-E	No	CP015025.1	Chromosome	GCA_001663435.1	ST273
ATTACACGGATAACCCGTGGTTTCCGGACGTG	Cluster16	I-E	No	CP015025.1	Chromosome	GCA_001663435.1	ST273
AGATCGAAATCGACCAACAAATTCGCAGCGCG	Cluster17	I-E	No	CP015025.1	Chromosome	GCA_001663435.1	ST273
TCACCCGGATCTGCCGGAGCGGGTTAAAGCGG	Cluster18	I-E	No	CP015025.1	Chromosome	GCA_001663435.1	ST273
TCAATGACCAATAACCAGTTAACCTCTACCCA	Cluster19	I-E	No	CP015025.1	Chromosome	GCA_001663435.1	ST273
GAGAGCCCAAGATATTCGCGCTCTGGGATTGC	Cluster20	I-E	No	CP015025.1	Chromosome	GCA_001663435.1	ST273
GGGGACCTGCTGAACCTGCCCCCTGGTATTAA	Cluster21	I-E	Yes	CP015025.1	Chromosome	GCA_001663435.1	ST273
GCGCAGGCGTCGATAAACTCGCGCGCCATGTC	Cluster22	I-E	Yes	CP015025.1	Chromosome	GCA_001663435.1	ST273
GAGGTGAGTTCAGTCGAAACGCCCGGTTATCG	Cluster23	I-E	Yes	CP015025.1	Chromosome	GCA_001663435.1	ST273
TTTATCCGTAACACACAGCAGTAATTACCAAC	Cluster24	I-E	Yes	CP015025.1	Chromosome	GCA_001663435.1	ST273
GGTGATATCAGCCACACCCTGAAAGCGGAGGG	Cluster26	I-E	No	CP015025.1	Chromosome	GCA_001663435.1	ST273
GGGCTCGACTCGTCCCAGGCGTGCGGCAGCCC	Cluster27	I-E	No	CP015025.1	Chromosome	GCA_001663435.1	ST273
ACGTATTACCTGGAACAAAATCAACAGGGTCA	Cluster28	I-E	No	CP015025.1	Chromosome	GCA_001663435.1	ST273
ATCCTGGGCGGAAACCAGAACGACGAGGTTAA	Cluster29	I-E	No	CP015025.1	Chromosome	GCA_001663435.1	ST273
GCCAACATGGGGAGGGTCATCTGATGGGGTTTC	Cluster30	I-E	No	CP015025.1	Chromosome	GCA_001663435.1	ST273
GCGCTCTTCGTCGTTGCGGCGGGTGCCTGCTC	Cluster31	I-E	Yes	CP015025.1	Chromosome	GCA_001663435.1	ST273
AAATTTCCCAGAATCGTGGTGCTGGCTGATTT	Cluster32	I-E	No	CP015025.1	Chromosome	GCA_001663435.1	ST273
TTCAGCAACCGTCTCAATACGGGTAAGCCTGT	Cluster33	I-E	No	CP015025.1	Chromosome	GCA_001663435.1	ST273
TACCACGGATCATCACCAAGCAGACCAGGCAA	Cluster34	I-E	No	CP015025.1	Chromosome	GCA_001663435.1	ST273
TATGCAATACACGCCGCCTCAGTCGTTCTGTA	Cluster35	I-E	Yes	CP015025.1	Chromosome	GCA_001663435.1	ST273
TGAATTGCGCCATTGGCAATAGAGTTAAGATC	Cluster36	I-E	No	CP015025.1	Chromosome	GCA_001663435.1	ST273
TTTTACCGATAGCCAGCAGAGCGCGCATCGCC	Cluster37	I-E	No	CP015025.1	Chromosome	GCA_001663435.1	ST273
TTACCGGCGATATATTTGCCGGTTGCTGCATT	Cluster38	I-E	No	CP015025.1	Chromosome	GCA_001663435.1	ST273
TCAATCTCAACCGCCGCAATTGTGGGATCGGT	Cluster39	I-E	No	CP015025.1	Chromosome	GCA_001663435.1	ST273
GAGCAAATGGCGCTCGACCGCCAGACAATCGG	Cluster40	I-E	No	CP015025.1	Chromosome	GCA_001663435.1	ST273
GGAAGGATGACCCACCCTTCGAATTCAGGTTC	Cluster42	I-E	No	CP015025.1	Chromosome	GCA_001663435.1	ST273
AGGTCGGAGGGTGACCGGGTCGCTCGGGGTCC	Cluster43	I-E	No	CP015025.1	Chromosome	GCA_001663435.1	ST273
GACTCAAGATGGATATAACCGCCGTTCGACGG	Cluster47	I-E	No	CP015025.1	Chromosome	GCA_001663435.1	ST273
ACTTTAACCCTCATTTATTTTTGTTATTGCGG	Cluster48	I-E	No	CP015025.1	Chromosome	GCA_001663435.1	ST273
CCAATGACGCTCTTCTACTCATTCCCATTTAC	Cluster49	I-E	No	CP015025.1	Chromosome	GCA_001663435.1	ST273
CGTGATAGCGCGTTTAAGCATGTGCGCGGGGG	Cluster50	I-E	Yes	CP015025.1	Chromosome	GCA_001663435.1	ST273
TGAAAAAAACTCAACATTACACAACAGATGCC	Cluster51	I-E	No	CP015025.1	Chromosome	GCA_001663435.1	ST273
CGGCGACGGTCATTTTTTACATGTTTAACCTG	Cluster52	I-E	No	CP015025.1	Chromosome	GCA_001663435.1	ST273
ATTTTCAAATACTTTTCAGACCGGGCAATGTG	Cluster53	I-E	No	CP015025.1	Chromosome	GCA_001663435.1	ST273
GGGTTGGTGTCTGGAGCGTTTGACTGTGCGGA	Cluster54	I-E	No	CP015025.1	Chromosome	GCA_001663435.1	ST273
GCCTACAGTAGCTGTTACTGGTGGTGTTCCGG	Cluster55	I-E	No	CP015025.1	Chromosome	GCA_001663435.1	ST273
GTCTTCCCTGTTTGCTGCCTGCTGTCTGTCTG	Cluster7	I-E	Yes	CP015025.1	Chromosome	GCA_001663435.1	ST273
GGGATGAGCGTTTTCCGGTGGATTCTGATGTG	Cluster10	I-E	No	CP015500.1	Chromosome	GCA_001644765.1	ST147
GTGATCGTCATGGATATCACTGCCGTTCCGTC	Cluster11	I-E	Yes	CP015500.1	Chromosome	GCA_001644765.1	ST147
TGCCGGACGTTGTACCTGTGAGTTAATTCTTC	Cluster12	I-E	No	CP015500.1	Chromosome	GCA_001644765.1	ST147
ATCGCGGAGGCCTTCGGTGTGTCTCTTTCCTG	Cluster13	I-E	No	CP015500.1	Chromosome	GCA_001644765.1	ST147
CCGTTGTCAATATCTCCCGGCGTCCGCGCCAG	Cluster14	I-E	No	CP015500.1	Chromosome	GCA_001644765.1	ST147
CAGAGGTCCTTATCTTTTCAACGTCAAAGTCG	Cluster15	I-E	No	CP015500.1	Chromosome	GCA_001644765.1	ST147
CACGTCCGGAAACCACGGGTTATCCGTGTAAT	Cluster16	I-E	No	CP015500.1	Chromosome	GCA_001644765.1	ST147
CGCGCTGCGAATTTGTTGGTCGATTTCGATCT	Cluster17	I-E	No	CP015500.1	Chromosome	GCA_001644765.1	ST147
CCGCTTTAACCCGCTCCGGCAGATCCGGGTGA	Cluster18	I-E	No	CP015500.1	Chromosome	GCA_001644765.1	ST147
TGGGTAGAGGTTAACTGGTTATTGGTCATTGA	Cluster19	I-E	No	CP015500.1	Chromosome	GCA_001644765.1	ST147
CACCGGCTCGGCCTGCTGTTCGGCTTTACGCGCTTTGGCGCGGGCGATA	Cluster2	I-E	Yes	CP015500.1	Chromosome	GCA_001644765.1	ST147
CACCGGCGCGGCCTGCTGTTCTGCTTTACGCGCTTTGGCGCGGGCGATA	Cluster2	I-E	Yes	CP015500.1	Chromosome	GCA_001644765.1	ST147
CACCGGCGCGGCCTGCTGTTCGGCTTTACGCGCTTTGGCGCGGGCGATG	Cluster2	I-E	Yes	CP015500.1	Chromosome	GCA_001644765.1	ST147
TACCGGCGCGGGCTGCTGTTCGGCTTTACGCGCTTTGGCGCGGGCGATA	Cluster2	I-E	Yes	CP015500.1	Chromosome	GCA_001644765.1	ST147
CACCGGCGCGGCCTGCTGTTCTGCTTTACGCGCTTTAGCGCGGGCGATA	Cluster2	I-E	Yes	CP015500.1	Chromosome	GCA_001644765.1	ST147
GCAATCCCAGAGCGCGAATATCTTGGGCTCTC	Cluster20	I-E	No	CP015500.1	Chromosome	GCA_001644765.1	ST147
TTAATACCAGGGGGCAGGTTCAGCAGGTCCCC	Cluster21	I-E	Yes	CP015500.1	Chromosome	GCA_001644765.1	ST147
GACATGGCGCGCGAGTTTATCGACGCCTGCGC	Cluster22	I-E	Yes	CP015500.1	Chromosome	GCA_001644765.1	ST147
CGATAACCGGGCGTTTCGACTGAACTCACCTC	Cluster23	I-E	Yes	CP015500.1	Chromosome	GCA_001644765.1	ST147
GTTGGTAATTACTGCTGTGTGTTACGGATAAA	Cluster24	I-E	Yes	CP015500.1	Chromosome	GCA_001644765.1	ST147
CCCTCCGCTTTCAGGGTGTGGCTGATATCACC	Cluster26	I-E	No	CP015500.1	Chromosome	GCA_001644765.1	ST147
GGGCTGCCGCACGCCTGGGACGAGTCGAGCCC	Cluster27	I-E	No	CP015500.1	Chromosome	GCA_001644765.1	ST147
TGACCCTGTTGATTTTGTTCCAGGTAATACGT	Cluster28	I-E	No	CP015500.1	Chromosome	GCA_001644765.1	ST147
TTAACCTCGTCGTTCTGGTTTCCGCCCAGGAT	Cluster29	I-E	No	CP015500.1	Chromosome	GCA_001644765.1	ST147
GAAACCCCATCAGATGACCCTCCCCATGTTGGC	Cluster30	I-E	No	CP015500.1	Chromosome	GCA_001644765.1	ST147
GAGCAGGCACCCGCCGCAACGACGAAGAGCGC	Cluster31	I-E	Yes	CP015500.1	Chromosome	GCA_001644765.1	ST147
AAATCAGCCAGCACCACGATTCTGGGAAATTT	Cluster32	I-E	No	CP015500.1	Chromosome	GCA_001644765.1	ST147
ACAGGCTTACCCGTATTGAGACGGTTGCTGAA	Cluster33	I-E	No	CP015500.1	Chromosome	GCA_001644765.1	ST147
TTGCCTGGTCTGCTTGGTGATGATCCGTGGTA	Cluster34	I-E	No	CP015500.1	Chromosome	GCA_001644765.1	ST147
TACAGAACGACTGAGGCGGCGTGTATTGCATA	Cluster35	I-E	Yes	CP015500.1	Chromosome	GCA_001644765.1	ST147
GATCTTAACTCTATTGCCAATGGCGCAATTCA	Cluster36	I-E	No	CP015500.1	Chromosome	GCA_001644765.1	ST147
GGCGATGCGCGCTCTGCTGGCTATCGGTAAAA	Cluster37	I-E	No	CP015500.1	Chromosome	GCA_001644765.1	ST147
AATGCAGCAACCGGCAAATATATCGCCGGTAA	Cluster38	I-E	No	CP015500.1	Chromosome	GCA_001644765.1	ST147
ACCGATCCCACAATTGCGGCGGTTGAGATTGA	Cluster39	I-E	No	CP015500.1	Chromosome	GCA_001644765.1	ST147
CCGATTGTCTGGCGGTCGAGCGCCATTTGCTC	Cluster40	I-E	No	CP015500.1	Chromosome	GCA_001644765.1	ST147
GAACCTGAATTCGAAGGGTGGGTCATCCTTCC	Cluster42	I-E	No	CP015500.1	Chromosome	GCA_001644765.1	ST147
GGACCCCGAGCGACCCGGTCACCCTCCGACCT	Cluster43	I-E	No	CP015500.1	Chromosome	GCA_001644765.1	ST147
CCGTCGAACGGCGGTTATATCCATCTTGAGTC	Cluster47	I-E	No	CP015500.1	Chromosome	GCA_001644765.1	ST147
CCGCAATAACAAAAATAAATGAGGGTTAAAGT	Cluster48	I-E	No	CP015500.1	Chromosome	GCA_001644765.1	ST147
GTAAATGGGAATGAGTAGAAGAGCGTCATTGG	Cluster49	I-E	No	CP015500.1	Chromosome	GCA_001644765.1	ST147
CCCCCGCGCACATGCTTAAACGCGCTATCACG	Cluster50	I-E	Yes	CP015500.1	Chromosome	GCA_001644765.1	ST147
GGCATCTGTTGTGTAATGTTGAGTTTTTTTCA	Cluster51	I-E	No	CP015500.1	Chromosome	GCA_001644765.1	ST147
CAGGTTAAACATGTAAAAAATGACCGTCGCCG	Cluster52	I-E	No	CP015500.1	Chromosome	GCA_001644765.1	ST147
CACATTGCCCGGTCTGAAAAGTATTTGAAAAT	Cluster53	I-E	No	CP015500.1	Chromosome	GCA_001644765.1	ST147
TCCGCACAGTCAAACGCTCCAGACACCAACCC	Cluster54	I-E	No	CP015500.1	Chromosome	GCA_001644765.1	ST147
CCGGAACACCACCAGTAACAGCTACTGTAGGC	Cluster55	I-E	No	CP015500.1	Chromosome	GCA_001644765.1	ST147
CAGACAGACAGCAGGCAGCAAACAGGGAAGAC	Cluster7	I-E	Yes	CP015500.1	Chromosome	GCA_001644765.1	ST147
GCCGGATATCATCACCGCGATTAAACGGCGGA	Cluster25	I-E	Yes	CP015990.1	Chromosome	GCA_001663195.1	ST15
AGGATAGAGCCAAATCCGCTCACACGTGATGAA	Cluster3	I-E	Yes	CP015990.1	Chromosome	GCA_001663195.1	ST15
CCGGCATCCGTCAGCTCGACGGCCAGCTGCAGG	Cluster4	I-E	Yes	CP015990.1	Chromosome	GCA_001663195.1	ST15
CCGGTTAGCAGGCCGGTGATTGCATTGGAGGCA	Cluster41	I-E	Yes	CP015990.1	Chromosome	GCA_001663195.1	ST15
GACTGGCTCGGCTACGAGGTGCGCTTCGACACG	Cluster45	I-E	Yes	CP015990.1	Chromosome	GCA_001663195.1	ST15
TCGAGGACATTACCGAGGACTACGACGACTGGA	Cluster46	I-E	Yes	CP015990.1	Chromosome	GCA_001663195.1	ST15
ACACGTGATCGCCCTGGCGCGGACGCCGGGAGGTA	Cluster5	I-E	Yes	CP015990.1	Chromosome	GCA_001663195.1	ST15
TCATAACAAAACCGCTTTTACTAGATGAGG	Cluster57	I-E	No	CP015990.1	Chromosome	GCA_001663195.1	ST15
AACCAGTGGATAGAGCACTATGTGACGACA	Cluster58	I-E	No	CP015990.1	Chromosome	GCA_001663195.1	ST15
GTGAACCTTGGGGCGTCTCCTCGCGAACTA	Cluster59	I-E	No	CP015990.1	Chromosome	GCA_001663195.1	ST15
GATAATCCCGTCAGGTTGTGACTCTGCACGATA	Cluster6	I-E	Yes	CP015990.1	Chromosome	GCA_001663195.1	ST15
GTCGATATCGTCTCGACAGTGACAGTGCCA	Cluster62	I-E	No	CP015990.1	Chromosome	GCA_001663195.1	ST15
GCACCCCTTCACGCCAAATGCAGCCGTATCTA	Cluster63	I-E	No	CP015990.1	Chromosome	GCA_001663195.1	ST15
ACTGCATCCACGGCGTACATGCTCAGTGTA	Cluster64	I-E	No	CP015990.1	Chromosome	GCA_001663195.1	ST15
ACCGGCGGCGCCGAGATCGGGCCATGCGAA	Cluster66	I-E	No	CP015990.1	Chromosome	GCA_001663195.1	ST15
GCCGCAGACCGGGCAGCGCGGTATGTCCGTCA	Cluster67	I-E	No	CP015990.1	Chromosome	GCA_001663195.1	ST15
ACCTGTCAGTGAAAAAACTGTCCCGCCAACGG	Cluster70	I-E	No	CP015990.1	Chromosome	GCA_001663195.1	ST15
ATGGTGCGACTGTAGAATCCTCACCATGCACGA	Cluster8	I-E	Yes	CP015990.1	Chromosome	GCA_001663195.1	ST15
GGTGGTCGCCGCTGGAACAAGGCGCTGATGACG	Cluster9	I-E	Yes	CP015990.1	Chromosome	GCA_001663195.1	ST15
CCGGGGCGTCCACCGGCGCGGCCTGCTGTTCGGCTTTACGCGCTTTG	Cluster1	I-E	Yes	CP016813.1	Chromosome	GCA_001708245.1	ST23
CCGGGGCTTCCACCGGCGCGGCCTGCTGTTCGGCTTTACGCGCTTTA	Cluster1	I-E	Yes	CP016813.1	Chromosome	GCA_001708245.1	ST23
CCGGGGCGTCCACCGGCGCGGCCTGCTGTTCGGCTTTACGCGCTTTG	Cluster1	I-E	Yes	CP016813.1	Chromosome	GCA_001708245.1	ST23
TCGGGGCGTCCACCGGCGCGGCCTGCTGTTCGGCTTTACGCGCTTTG	Cluster1	I-E	Yes	CP016813.1	Chromosome	GCA_001708245.1	ST23
TCATCACGTGTGAGCGGATTTGGCTCTATCCT	Cluster3	I-E	No	CP016813.1	Chromosome	GCA_001708245.1	ST23
CTGCAGCTGGCCGTCGAGCTGACGGATGCCGG	Cluster4	I-E	Yes	CP016813.1	Chromosome	GCA_001708245.1	ST23
ACCTCCCGGCGTCCGCGCCAGGGCGATCACGT	Cluster5	I-E	No	CP016813.1	Chromosome	GCA_001708245.1	ST23
ATCGTGCAGAGTCACAACCTGACGGGATTATC	Cluster6	I-E	No	CP016813.1	Chromosome	GCA_001708245.1	ST23
GGCTCTTTTTTATCTCCTTCATCCTTCGCTAT	Cluster61	I-E	No	CP016813.1	Chromosome	GCA_001708245.1	ST23
TGACCTTAGAGGCTTCACTCAGTGCCACTTTTT	Cluster68	I-E	No	CP016813.1	Chromosome	GCA_001708245.1	ST23
TCGATGGCGAGCTGCTGGTGAAAAAGTCGATAC	Cluster69	I-E	No	CP016813.1	Chromosome	GCA_001708245.1	ST23
CCTGTTAAGGATGACGCGGGGAAATGGGTTATC	Cluster71	I-E	No	CP016813.1	Chromosome	GCA_001708245.1	ST23
GATCGGCGTGCCGTTTGTTGGACCCGAAATAG	Cluster72	I-E	Yes	CP016813.1	Chromosome	GCA_001708245.1	ST23
CGATGACAACTTTGCCTACTTCGCTGCGCTGGC	Cluster73	I-E	No	CP016813.1	Chromosome	GCA_001708245.1	ST23
CGCGACGACCTCGTCATCCTCCCCGCTGCGGCT	Cluster76	I-E	No	CP016813.1	Chromosome	GCA_001708245.1	ST23
CGCTGTATGCCCCCCATCCTTCGCAAGCACTAC	Cluster77	I-E	Yes	CP016813.1	Chromosome	GCA_001708245.1	ST23
TTCCTCTTCTTCCTGACAATCAGCGCAGCGCTG	Cluster78	I-E	Yes	CP016813.1	Chromosome	GCA_001708245.1	ST23
CGTGCATGGTGAGGATTCTACAGTCGCACCAT	Cluster8	I-E	No	CP016813.1	Chromosome	GCA_001708245.1	ST23
TACACCCAGCTCTTTGACGCAAAGGCTCAGGAG	Cluster82	I-E	Yes	CP016813.1	Chromosome	GCA_001708245.1	ST23
CTGGTTGACGTATGCCGTGATGCTGCTGGTAGG	Cluster83	I-E	Yes	CP016813.1	Chromosome	GCA_001708245.1	ST23
TCCTTGGTTCGTTTCTTCTGATGTTTGCAAGGC	Cluster84	I-E	No	CP016813.1	Chromosome	GCA_001708245.1	ST23
TGCGGGTGGATGACAATAACGCCTGGCGCGCCG	Cluster87	I-E	Yes	CP016813.1	Chromosome	GCA_001708245.1	ST23
GTCATCAGCGCCTTGTTCCAGCGGCGACCACC	Cluster9	I-E	No	CP016813.1	Chromosome	GCA_001708245.1	ST23
AGCAACGTTTCCGGATTATATGGCTGGAACGT	Cluster870	IV-A	Yes	CP016921.1	Plasmid	GCA_001709275.1	ST14
TGGTGCTCTCAACCGTCACCCGCTGGCTGGAA	Cluster871	IV-A	Yes	CP016921.1	Plasmid	GCA_001709275.1	ST14
GCACCCTCACGGATACCTTTTGCACAGTGTTA	Cluster872	IV-A	Yes	CP016921.1	Plasmid	GCA_001709275.1	ST14
AGGTATTTGACCTCATCCAGAAAGGCACAGAC	Cluster873	IV-A	Yes	CP016921.1	Plasmid	GCA_001709275.1	ST14
TTACTTTTTGGCAGTTGGTAAAACACTTTTGC	Cluster874	IV-A	Yes	CP016921.1	Plasmid	GCA_001709275.1	ST14
CTTAGAGAAGCAAAAACCCCACCGAGGCAGGG	Cluster875	IV-A	Yes	CP016921.1	Plasmid	GCA_001709275.1	ST14
CCGAGATTGAGTAAAGCAAAGTAACGGCGGTG	Cluster876	IV-A	Yes	CP016921.1	Plasmid	GCA_001709275.1	ST14
CGAAAACGGCAACCTTCATAAAAACGTCTTTT	Cluster877	IV-A	Yes	CP016921.1	Plasmid	GCA_001709275.1	ST14
TGTGTGTTGGCGTTCGTTAAATATTGTTAGTA	Cluster878	IV-A	Yes	CP016921.1	Plasmid	GCA_001709275.1	ST14
GCTGGATTTCCGTCAGTTGGTCAGCTGCTGCT	Cluster879	IV-A	Yes	CP016921.1	Plasmid	GCA_001709275.1	ST14
TTCCGGACTCCTGTTTCCGGCAGTGGATTAAA	Cluster880	IV-A	Yes	CP016921.1	Plasmid	GCA_001709275.1	ST14
CACTACCAGATCCGAATGGACACCCGTAATGA	Cluster881	IV-A	Yes	CP016921.1	Plasmid	GCA_001709275.1	ST14
GCCGGATATCATCACCGCGATTAAACGGCGG	Cluster25	I-E	Yes	CP017777.1	Chromosome	GCA_016864395.1	ST15
AGGATAGAGCCAAATCCGCTCACACGTGATGAA	Cluster3	I-E	Yes	CP017777.1	Chromosome	GCA_016864395.1	ST15
CCGGCATCCGTCAGCTCGACGGCCAGCTGCAGG	Cluster4	I-E	Yes	CP017777.1	Chromosome	GCA_016864395.1	ST15
CCGGTTAGCAGGCCGGTGATTGCATTGGAGGCA	Cluster41	I-E	Yes	CP017777.1	Chromosome	GCA_016864395.1	ST15
GACTGGCTCGGCTACGAGGTGCGCTTCGACACG	Cluster45	I-E	Yes	CP017777.1	Chromosome	GCA_016864395.1	ST15
TCGAGGACATTACCGAGGACTACGACGACTGGA	Cluster46	I-E	Yes	CP017777.1	Chromosome	GCA_016864395.1	ST15
ACACGTGATCGCCCTGGCGCGGACGCCGGGAGGTA	Cluster5	I-E	Yes	CP017777.1	Chromosome	GCA_016864395.1	ST15
TCATAACAAAACCGCTTTTACTAGATGAG	Cluster57	I-E	No	CP017777.1	Chromosome	GCA_016864395.1	ST15
AACCAGTGGATAGAGCACTATGTGACGAC	Cluster58	I-E	No	CP017777.1	Chromosome	GCA_016864395.1	ST15
GTGAACCTTGGGGCGTCTCCTCGCGAACT	Cluster59	I-E	No	CP017777.1	Chromosome	GCA_016864395.1	ST15
GATAATCCCGTCAGGTTGTGACTCTGCACGATA	Cluster6	I-E	Yes	CP017777.1	Chromosome	GCA_016864395.1	ST15
GTCGATATCGTCTCGACAGTGACAGTGCC	Cluster62	I-E	No	CP017777.1	Chromosome	GCA_016864395.1	ST15
GCACCCCTTCACGCCAAATGCAGCCGTATCT	Cluster63	I-E	No	CP017777.1	Chromosome	GCA_016864395.1	ST15
ACTGCATCCACGGCGTACATGCTCAGTGT	Cluster64	I-E	No	CP017777.1	Chromosome	GCA_016864395.1	ST15
ACCGGCGGCGCCGAGATCGGGCCATGCGA	Cluster66	I-E	No	CP017777.1	Chromosome	GCA_016864395.1	ST15
GCCGCAGACCGGGCAGCGCGGTATGTCCGTC	Cluster67	I-E	No	CP017777.1	Chromosome	GCA_016864395.1	ST15
ACCTGTCAGTGAAAAAACTGTCCCGCCAACG	Cluster70	I-E	No	CP017777.1	Chromosome	GCA_016864395.1	ST15
ATGGTGCGACTGTAGAATCCTCACCATGCACGA	Cluster8	I-E	Yes	CP017777.1	Chromosome	GCA_016864395.1	ST15
GGTGGTCGCCGCTGGAACAAGGCGCTGATGACG	Cluster9	I-E	Yes	CP017777.1	Chromosome	GCA_016864395.1	ST15
GGGATGAGCGTTTTCCGGTGGATTCTGATGTG	Cluster10	I-E	No	CP017985.1	Chromosome	GCA_001956965.1	ST147
GTGATCGTCATGGATATCACTGCCGTTCCGTC	Cluster11	I-E	Yes	CP017985.1	Chromosome	GCA_001956965.1	ST147
TGCCGGACGTTGTACCTGTGAGTTAATTCTTC	Cluster12	I-E	No	CP017985.1	Chromosome	GCA_001956965.1	ST147
ATCGCGGAGGCCTTCGGTGTGTCTCTTTCCTG	Cluster13	I-E	No	CP017985.1	Chromosome	GCA_001956965.1	ST147
CCGTTGTCAATATCTCCCGGCGTCCGCGCCAG	Cluster14	I-E	No	CP017985.1	Chromosome	GCA_001956965.1	ST147
CAGAGGTCCTTATCTTTTCAACGTCAAAGTCG	Cluster15	I-E	No	CP017985.1	Chromosome	GCA_001956965.1	ST147
CACGTCCGGAAACCACGGGTTATCCGTGTAAT	Cluster16	I-E	No	CP017985.1	Chromosome	GCA_001956965.1	ST147
CGCGCTGCGAATTTGTTGGTCGATTTCGATCT	Cluster17	I-E	No	CP017985.1	Chromosome	GCA_001956965.1	ST147
CCGCTTTAACCCGCTCCGGCAGATCCGGGTGA	Cluster18	I-E	No	CP017985.1	Chromosome	GCA_001956965.1	ST147
TGGGTAGAGGTTAACTGGTTATTGGTCATTGA	Cluster19	I-E	No	CP017985.1	Chromosome	GCA_001956965.1	ST147
CACCGGCTCGGCCTGCTGTTCGGCTTTACGCGCTTTGGCGCGGGCGATA	Cluster2	I-E	Yes	CP017985.1	Chromosome	GCA_001956965.1	ST147
CACCGGCGCGGCCTGCTGTTCTGCTTTACGCGCTTTGGCGCGGGCGATA	Cluster2	I-E	Yes	CP017985.1	Chromosome	GCA_001956965.1	ST147
CACCGGCGCGGCCTGCTGTTCGGCTTTACGCGCTTTGGCGCGGGCGATG	Cluster2	I-E	Yes	CP017985.1	Chromosome	GCA_001956965.1	ST147
TACCGGCGCGGGCTGCTGTTCGGCTTTACGCGCTTTGGCGCGGGCGATA	Cluster2	I-E	Yes	CP017985.1	Chromosome	GCA_001956965.1	ST147
CACCGGCGCGGCCTGCTGTTCTGCTTTACGCGCTTTAGCGCGGGCGATA	Cluster2	I-E	Yes	CP017985.1	Chromosome	GCA_001956965.1	ST147
GCAATCCCAGAGCGCGAATATCTTGGGCTCTC	Cluster20	I-E	No	CP017985.1	Chromosome	GCA_001956965.1	ST147
TTAATACCAGGGGGCAGGTTCAGCAGGTCCCC	Cluster21	I-E	Yes	CP017985.1	Chromosome	GCA_001956965.1	ST147
GACATGGCGCGCGAGTTTATCGACGCCTGCGC	Cluster22	I-E	Yes	CP017985.1	Chromosome	GCA_001956965.1	ST147
CGATAACCGGGCGTTTCGACTGAACTCACCTC	Cluster23	I-E	Yes	CP017985.1	Chromosome	GCA_001956965.1	ST147
GTTGGTAATTACTGCTGTGTGTTACGGATAAA	Cluster24	I-E	Yes	CP017985.1	Chromosome	GCA_001956965.1	ST147
CCCTCCGCTTTCAGGGTGTGGCTGATATCACC	Cluster26	I-E	No	CP017985.1	Chromosome	GCA_001956965.1	ST147
GGGCTGCCGCACGCCTGGGACGAGTCGAGCCC	Cluster27	I-E	No	CP017985.1	Chromosome	GCA_001956965.1	ST147
TGACCCTGTTGATTTTGTTCCAGGTAATACGT	Cluster28	I-E	No	CP017985.1	Chromosome	GCA_001956965.1	ST147
TTAACCTCGTCGTTCTGGTTTCCGCCCAGGAT	Cluster29	I-E	No	CP017985.1	Chromosome	GCA_001956965.1	ST147
GAAACCCCATCAGATGACCCTCCCCATGTTGGC	Cluster30	I-E	No	CP017985.1	Chromosome	GCA_001956965.1	ST147
GAGCAGGCACCCGCCGCAACGACGAAGAGCGC	Cluster31	I-E	Yes	CP017985.1	Chromosome	GCA_001956965.1	ST147
AAATCAGCCAGCACCACGATTCTGGGAAATTT	Cluster32	I-E	No	CP017985.1	Chromosome	GCA_001956965.1	ST147
ACAGGCTTACCCGTATTGAGACGGTTGCTGAA	Cluster33	I-E	No	CP017985.1	Chromosome	GCA_001956965.1	ST147
TTGCCTGGTCTGCTTGGTGATGATCCGTGGTA	Cluster34	I-E	No	CP017985.1	Chromosome	GCA_001956965.1	ST147
TACAGAACGACTGAGGCGGCGTGTATTGCATA	Cluster35	I-E	Yes	CP017985.1	Chromosome	GCA_001956965.1	ST147
GATCTTAACTCTATTGCCAATGGCGCAATTCA	Cluster36	I-E	No	CP017985.1	Chromosome	GCA_001956965.1	ST147
GGCGATGCGCGCTCTGCTGGCTATCGGTAAAA	Cluster37	I-E	No	CP017985.1	Chromosome	GCA_001956965.1	ST147
AATGCAGCAACCGGCAAATATATCGCCGGTAA	Cluster38	I-E	No	CP017985.1	Chromosome	GCA_001956965.1	ST147
ACCGATCCCACAATTGCGGCGGTTGAGATTGA	Cluster39	I-E	No	CP017985.1	Chromosome	GCA_001956965.1	ST147
CCGATTGTCTGGCGGTCGAGCGCCATTTGCTC	Cluster40	I-E	No	CP017985.1	Chromosome	GCA_001956965.1	ST147
GAACCTGAATTCGAAGGGTGGGTCATCCTTCC	Cluster42	I-E	No	CP017985.1	Chromosome	GCA_001956965.1	ST147
GGACCCCGAGCGACCCGGTCACCCTCCGACCT	Cluster43	I-E	No	CP017985.1	Chromosome	GCA_001956965.1	ST147
CCGTCGAACGGCGGTTATATCCATCTTGAGTC	Cluster47	I-E	No	CP017985.1	Chromosome	GCA_001956965.1	ST147
CAGACAGACAGCAGGCAGCAAACAGGGAAGAC	Cluster7	I-E	Yes	CP017985.1	Chromosome	GCA_001956965.1	ST147
AGCAGGTGCGCGTCAGAGTGCGCAGGCTCATG	Cluster869	IV-A	Yes	CP017986.1	Plasmid	GCA_001956965.1	ST147
TAACACTGTGCAAAAGGTATCCGTGAGGGTGC	Cluster872	IV-A	Yes	CP017986.1	Plasmid	GCA_001956965.1	ST147
GTCTGTGCCTTTCTGGATGAGGTCAAATACCT	Cluster873	IV-A	Yes	CP017986.1	Plasmid	GCA_001956965.1	ST147
CACCGCCGTTACTTTGCTTTACTCAATCTCGG	Cluster876	IV-A	Yes	CP017986.1	Plasmid	GCA_001956965.1	ST147
AAAAGACGTTTTTATGAAGGTTGCCGTTTTCG	Cluster877	IV-A	Yes	CP017986.1	Plasmid	GCA_001956965.1	ST147
TATGGCTGACCATTGCGTTAGTCCTACAATAG	Cluster882	IV-A	Yes	CP017986.1	Plasmid	GCA_001956965.1	ST147
CATTGCTGACCATTGCGTTTGTTCGACAATAA	Cluster883	IV-A	Yes	CP017986.1	Plasmid	GCA_001956965.1	ST147
CATGGCTGACCATTGCGTTTGTTCGACAATAA	Cluster883	IV-A	Yes	CP017986.1	Plasmid	GCA_001956965.1	ST147
TTCCAGCCAGCGGGTAACCGTGGACAACACGA	Cluster884	IV-A	Yes	CP017986.1	Plasmid	GCA_001956965.1	ST147
ATTTACAAATGAAGATTTTTCCCCATTGGTAA	Cluster885	IV-A	Yes	CP017986.1	Plasmid	GCA_001956965.1	ST147
GAAACGACCTGGCGCAGAAACTTCAAATTGTT	Cluster886	IV-A	Yes	CP017986.1	Plasmid	GCA_001956965.1	ST147
CTGCACTGCCTGTCACTATTCCTCGAACTGCT	Cluster887	IV-A	Yes	CP017986.1	Plasmid	GCA_001956965.1	ST147
ATCACCACACTCATAAATTAACAAAACATTAA	Cluster888	IV-A	Yes	CP017986.1	Plasmid	GCA_001956965.1	ST147
CATTTTTCAAACAGCCGGATTTTCGATTTGCT	Cluster889	IV-A	Yes	CP017986.1	Plasmid	GCA_001956965.1	ST147
GAACAGGTCCCAATTCTCCGTCAGCAGCCTCA	Cluster890	IV-A	Yes	CP017986.1	Plasmid	GCA_001956965.1	ST147
TATTCAGCCAGTTCTCCTGGGCACCGGGTCGG	Cluster891	IV-A	Yes	CP017986.1	Plasmid	GCA_001956965.1	ST147
GCCCTGCACCTGTTTCGCAAAATCCGAACCGG	Cluster892	IV-A	Yes	CP017986.1	Plasmid	GCA_001956965.1	ST147
ACCACACTCTCGCAGTGGTTCTCGCTCATGCC	Cluster893	IV-A	Yes	CP017986.1	Plasmid	GCA_001956965.1	ST147
GTGGCGACCACCAGCGTCTTAGTGCAGGGAA	Cluster909	IV-A	Yes	CP017986.1	Plasmid	GCA_001956965.1	ST147
ACGTTCCAGCCATATAATCCGGAAACGTTGCT	Cluster870	IV-A	Yes	CP018339.1	Plasmid	GCA_001902335.1	ST23
TAACACTGTGCAAAAGGTATCCGTGAGGGTGC	Cluster872	IV-A	Yes	CP018339.1	Plasmid	GCA_001902335.1	ST23
GCAAAAGTGTTTTACCAACTGCCAAAAAGTAA	Cluster874	IV-A	Yes	CP018339.1	Plasmid	GCA_001902335.1	ST23
CCCTGCCTCGGTGGGGTTTTTGCTTCTCTAAG	Cluster875	IV-A	Yes	CP018339.1	Plasmid	GCA_001902335.1	ST23
CACCGCCGTTACTTTGCTTTACTCAATCTCGG	Cluster876	IV-A	Yes	CP018339.1	Plasmid	GCA_001902335.1	ST23
AAAAGACGTTTTTATGAAGGTTGCCGTTTTCG	Cluster877	IV-A	Yes	CP018339.1	Plasmid	GCA_001902335.1	ST23
AGCAGCAGCTGACCAACTGACGGAAATCCAGC	Cluster879	IV-A	Yes	CP018339.1	Plasmid	GCA_001902335.1	ST23
TTTAATCCACTGCCGGAAACAGGAGTCCGGAA	Cluster880	IV-A	Yes	CP018339.1	Plasmid	GCA_001902335.1	ST23
TCATTACGGGTGTCCATTCGGATCTGGTAGTG	Cluster881	IV-A	Yes	CP018339.1	Plasmid	GCA_001902335.1	ST23
TTCCAGCCAGCGGGTAACCGTGGACAACACGA	Cluster884	IV-A	Yes	CP018339.1	Plasmid	GCA_001902335.1	ST23
AGAAGAGCGACAATAAAACTGGCTTGTCTTTT	Cluster894	IV-A	Yes	CP018339.1	Plasmid	GCA_001902335.1	ST23
TCAACAGGGATGTTTCGTCCGTTCAGACGCTG	Cluster895	IV-A	Yes	CP018339.1	Plasmid	GCA_001902335.1	ST23
TCCGAGCTACCGATTTACCAGGAGAGCGCTCG	Cluster896	IV-A	Yes	CP018339.1	Plasmid	GCA_001902335.1	ST23
GGGATGAGCGTTTTCCGGTGGATTCTGATGTG	Cluster10	I-E	No	CP018686.1	Chromosome	GCA_001908595.1	ST147
GTGATCGTCATGGATATCACTGCCGTTCCGTC	Cluster11	I-E	Yes	CP018686.1	Chromosome	GCA_001908595.1	ST147
TGCCGGACGTTGTACCTGTGAGTTAATTCTTC	Cluster12	I-E	No	CP018686.1	Chromosome	GCA_001908595.1	ST147
ATCGCGGAGGCCTTCGGTGTGTCTCTTTCCTG	Cluster13	I-E	No	CP018686.1	Chromosome	GCA_001908595.1	ST147
CCGTTGTCAATATCTCCCGGCGTCCGCGCCAG	Cluster14	I-E	No	CP018686.1	Chromosome	GCA_001908595.1	ST147
CAGAGGTCCTTATCTTTTCAACGTCAAAGTCG	Cluster15	I-E	No	CP018686.1	Chromosome	GCA_001908595.1	ST147
CACGTCCGGAAACCACGGGTTATCCGTGTAAT	Cluster16	I-E	No	CP018686.1	Chromosome	GCA_001908595.1	ST147
CGCGCTGCGAATTTGTTGGTCGATTTCGATCT	Cluster17	I-E	No	CP018686.1	Chromosome	GCA_001908595.1	ST147
CCGCTTTAACCCGCTCCGGCAGATCCGGGTGA	Cluster18	I-E	No	CP018686.1	Chromosome	GCA_001908595.1	ST147
TGGGTAGAGGTTAACTGGTTATTGGTCATTGA	Cluster19	I-E	No	CP018686.1	Chromosome	GCA_001908595.1	ST147
CACCGGCTCGGCCTGCTGTTCGGCTTTACGCGCTTTGGCGCGGGCGATA	Cluster2	I-E	Yes	CP018686.1	Chromosome	GCA_001908595.1	ST147
CACCGGCGCGGCCTGCTGTTCTGCTTTACGCGCTTTGGCGCGGGCGATA	Cluster2	I-E	Yes	CP018686.1	Chromosome	GCA_001908595.1	ST147
CACCGGCGCGGCCTGCTGTTCGGCTTTACGCGCTTTGGCGCGGGCGATG	Cluster2	I-E	Yes	CP018686.1	Chromosome	GCA_001908595.1	ST147
TACCGGCGCGGGCTGCTGTTCGGCTTTACGCGCTTTGGCGCGGGCGATA	Cluster2	I-E	Yes	CP018686.1	Chromosome	GCA_001908595.1	ST147
CACCGGCGCGGCCTGCTGTTCTGCTTTACGCGCTTTAGCGCGGGCGATA	Cluster2	I-E	Yes	CP018686.1	Chromosome	GCA_001908595.1	ST147
GCAATCCCAGAGCGCGAATATCTTGGGCTCTC	Cluster20	I-E	No	CP018686.1	Chromosome	GCA_001908595.1	ST147
TTAATACCAGGGGGCAGGTTCAGCAGGTCCCC	Cluster21	I-E	Yes	CP018686.1	Chromosome	GCA_001908595.1	ST147
GACATGGCGCGCGAGTTTATCGACGCCTGCGC	Cluster22	I-E	Yes	CP018686.1	Chromosome	GCA_001908595.1	ST147
CGATAACCGGGCGTTTCGACTGAACTCACCTC	Cluster23	I-E	Yes	CP018686.1	Chromosome	GCA_001908595.1	ST147
GTTGGTAATTACTGCTGTGTGTTACGGATAAA	Cluster24	I-E	Yes	CP018686.1	Chromosome	GCA_001908595.1	ST147
CCCTCCGCTTTCAGGGTGTGGCTGATATCACC	Cluster26	I-E	No	CP018686.1	Chromosome	GCA_001908595.1	ST147
GGGCTGCCGCACGCCTGGGACGAGTCGAGCCC	Cluster27	I-E	No	CP018686.1	Chromosome	GCA_001908595.1	ST147
TGACCCTGTTGATTTTGTTCCAGGTAATACGT	Cluster28	I-E	No	CP018686.1	Chromosome	GCA_001908595.1	ST147
TTAACCTCGTCGTTCTGGTTTCCGCCCAGGAT	Cluster29	I-E	No	CP018686.1	Chromosome	GCA_001908595.1	ST147
GAAACCCCATCAGATGACCCTCCCCATGTTGGC	Cluster30	I-E	No	CP018686.1	Chromosome	GCA_001908595.1	ST147
GAGCAGGCACCCGCCGCAACGACGAAGAGCGC	Cluster31	I-E	Yes	CP018686.1	Chromosome	GCA_001908595.1	ST147
AAATCAGCCAGCACCACGATTCTGGGAAATTT	Cluster32	I-E	No	CP018686.1	Chromosome	GCA_001908595.1	ST147
ACAGGCTTACCCGTATTGAGACGGTTGCTGAA	Cluster33	I-E	No	CP018686.1	Chromosome	GCA_001908595.1	ST147
TTGCCTGGTCTGCTTGGTGATGATCCGTGGTA	Cluster34	I-E	No	CP018686.1	Chromosome	GCA_001908595.1	ST147
TACAGAACGACTGAGGCGGCGTGTATTGCATA	Cluster35	I-E	Yes	CP018686.1	Chromosome	GCA_001908595.1	ST147
GATCTTAACTCTATTGCCAATGGCGCAATTCA	Cluster36	I-E	No	CP018686.1	Chromosome	GCA_001908595.1	ST147
GGCGATGCGCGCTCTGCTGGCTATCGGTAAAA	Cluster37	I-E	No	CP018686.1	Chromosome	GCA_001908595.1	ST147
AATGCAGCAACCGGCAAATATATCGCCGGTAA	Cluster38	I-E	No	CP018686.1	Chromosome	GCA_001908595.1	ST147
ACCGATCCCACAATTGCGGCGGTTGAGATTGA	Cluster39	I-E	No	CP018686.1	Chromosome	GCA_001908595.1	ST147
CCGATTGTCTGGCGGTCGAGCGCCATTTGCTC	Cluster40	I-E	No	CP018686.1	Chromosome	GCA_001908595.1	ST147
GAACCTGAATTCGAAGGGTGGGTCATCCTTCC	Cluster42	I-E	No	CP018686.1	Chromosome	GCA_001908595.1	ST147
GGACCCCGAGCGACCCGGTCACCCTCCGACCT	Cluster43	I-E	No	CP018686.1	Chromosome	GCA_001908595.1	ST147
CCGTCGAACGGCGGTTATATCCATCTTGAGTC	Cluster47	I-E	No	CP018686.1	Chromosome	GCA_001908595.1	ST147
CAGACAGACAGCAGGCAGCAAACAGGGAAGAC	Cluster7	I-E	Yes	CP018686.1	Chromosome	GCA_001908595.1	ST147
AGCAGGTGCGCGTCAGAGTGCGCAGGCTCATG	Cluster869	IV-A	Yes	CP018687.1	Plasmid	GCA_001908595.1	ST147
TAACACTGTGCAAAAGGTATCCGTGAGGGTGC	Cluster872	IV-A	Yes	CP018687.1	Plasmid	GCA_001908595.1	ST147
GTCTGTGCCTTTCTGGATGAGGTCAAATACCT	Cluster873	IV-A	Yes	CP018687.1	Plasmid	GCA_001908595.1	ST147
CACCGCCGTTACTTTGCTTTACTCAATCTCGG	Cluster876	IV-A	Yes	CP018687.1	Plasmid	GCA_001908595.1	ST147
AAAAGACGTTTTTATGAAGGTTGCCGTTTTCG	Cluster877	IV-A	Yes	CP018687.1	Plasmid	GCA_001908595.1	ST147
TATGGCTGACCATTGCGTTAGTCCTACAATAG	Cluster882	IV-A	Yes	CP018687.1	Plasmid	GCA_001908595.1	ST147
CATTGCTGACCATTGCGTTTGTTCGACAATAA	Cluster883	IV-A	Yes	CP018687.1	Plasmid	GCA_001908595.1	ST147
CATGGCTGACCATTGCGTTTGTTCGACAATAA	Cluster883	IV-A	Yes	CP018687.1	Plasmid	GCA_001908595.1	ST147
TTCCAGCCAGCGGGTAACCGTGGACAACACGA	Cluster884	IV-A	Yes	CP018687.1	Plasmid	GCA_001908595.1	ST147
ATTTACAAATGAAGATTTTTCCCCATTGGTAA	Cluster885	IV-A	Yes	CP018687.1	Plasmid	GCA_001908595.1	ST147
GAAACGACCTGGCGCAGAAACTTCAAATTGTT	Cluster886	IV-A	Yes	CP018687.1	Plasmid	GCA_001908595.1	ST147
CTGCACTGCCTGTCACTATTCCTCGAACTGCT	Cluster887	IV-A	Yes	CP018687.1	Plasmid	GCA_001908595.1	ST147
ATCACCACACTCATAAATTAACAAAACATTAA	Cluster888	IV-A	Yes	CP018687.1	Plasmid	GCA_001908595.1	ST147
CATTTTTCAAACAGCCGGATTTTCGATTTGCT	Cluster889	IV-A	Yes	CP018687.1	Plasmid	GCA_001908595.1	ST147
GAACAGGTCCCAATTCTCCGTCAGCAGCCTCA	Cluster890	IV-A	Yes	CP018687.1	Plasmid	GCA_001908595.1	ST147
TATTCAGCCAGTTCTCCTGGGCACCGGGTCGG	Cluster891	IV-A	Yes	CP018687.1	Plasmid	GCA_001908595.1	ST147
GCCCTGCACCTGTTTCGCAAAATCCGAACCGG	Cluster892	IV-A	Yes	CP018687.1	Plasmid	GCA_001908595.1	ST147
ACCACACTCTCGCAGTGGTTCTCGCTCATGCC	Cluster893	IV-A	Yes	CP018687.1	Plasmid	GCA_001908595.1	ST147
GTACAGGTTCATCAGGATCCGGGGTAAAGTTA	Cluster897	IV-A	Yes	CP018687.1	Plasmid	GCA_001908595.1	ST147
GTGGCGACCACCAGCGTCTTAGTGCAGGGAA	Cluster909	IV-A	Yes	CP018687.1	Plasmid	GCA_001908595.1	ST147
CATGAGCCTGCGCACTCTGACGCGCACCTGCT	Cluster869	IV-A	Yes	CP018696.1	Plasmid	GCA_001908875.1	ST147
GCACCCTCACGGATACCTTTTGCACAGTGTTA	Cluster872	IV-A	Yes	CP018696.1	Plasmid	GCA_001908875.1	ST147
AGGTATTTGACCTCATCCAGAAAGGCACAGAC	Cluster873	IV-A	Yes	CP018696.1	Plasmid	GCA_001908875.1	ST147
CCGAGATTGAGTAAAGCAAAGTAACGGCGGTG	Cluster876	IV-A	Yes	CP018696.1	Plasmid	GCA_001908875.1	ST147
CGAAAACGGCAACCTTCATAAAAACGTCTTTT	Cluster877	IV-A	Yes	CP018696.1	Plasmid	GCA_001908875.1	ST147
TCGTGTTGTCCACGGTTACCCGCTGGCTGGAA	Cluster884	IV-A	Yes	CP018696.1	Plasmid	GCA_001908875.1	ST147
TTACCAATGGGGAAAAATCTTCATTTGTAAAT	Cluster885	IV-A	Yes	CP018696.1	Plasmid	GCA_001908875.1	ST147
AACAATTTGAAGTTTCTGCGCCAGGTCGTTTC	Cluster886	IV-A	Yes	CP018696.1	Plasmid	GCA_001908875.1	ST147
AGCAGTTCGAGGAATAGTGACAGGCAGTGCAG	Cluster887	IV-A	Yes	CP018696.1	Plasmid	GCA_001908875.1	ST147
TTAATGTTTTGTTAATTTATGAGTGTGGTGAT	Cluster888	IV-A	Yes	CP018696.1	Plasmid	GCA_001908875.1	ST147
AGCAAATCGAAAATCCGGCTGTTTGAAAAATG	Cluster889	IV-A	Yes	CP018696.1	Plasmid	GCA_001908875.1	ST147
TGAGGCTGCTGACGGAGAATTGGGACCTGTTC	Cluster890	IV-A	Yes	CP018696.1	Plasmid	GCA_001908875.1	ST147
CCGACCCGGTGCCCAGGAGAACTGGCTGAATA	Cluster891	IV-A	Yes	CP018696.1	Plasmid	GCA_001908875.1	ST147
CCGGTTCGGATTTTGCGAAACAGGTGCAGGGC	Cluster892	IV-A	Yes	CP018696.1	Plasmid	GCA_001908875.1	ST147
GGCATGAGCGAGAACCACTGCGAGAGTGTGGT	Cluster893	IV-A	Yes	CP018696.1	Plasmid	GCA_001908875.1	ST147
TAACTTTACCCCGGATCCTGATGAACCTGTAC	Cluster897	IV-A	Yes	CP018696.1	Plasmid	GCA_001908875.1	ST147
TTCCCTGCACTAAGACGCTGGTGGTCGCCAC	Cluster909	IV-A	Yes	CP018696.1	Plasmid	GCA_001908875.1	ST147
CATGAGCCTGCGCACTCTGACGCGCACCTGCT	Cluster869	IV-A	Yes	CP018702.1	Plasmid	GCA_001908625.1	ST147
GCACCCTCACGGATACCTTTTGCACAGTGTTA	Cluster872	IV-A	Yes	CP018702.1	Plasmid	GCA_001908625.1	ST147
AGGTATTTGACCTCATCCAGAAAGGCACAGAC	Cluster873	IV-A	Yes	CP018702.1	Plasmid	GCA_001908625.1	ST147
CCGAGATTGAGTAAAGCAAAGTAACGGCGGTG	Cluster876	IV-A	Yes	CP018702.1	Plasmid	GCA_001908625.1	ST147
CGAAAACGGCAACCTTCATAAAAACGTCTTTT	Cluster877	IV-A	Yes	CP018702.1	Plasmid	GCA_001908625.1	ST147
TCGTGTTGTCCACGGTTACCCGCTGGCTGGAA	Cluster884	IV-A	Yes	CP018702.1	Plasmid	GCA_001908625.1	ST147
TTACCAATGGGGAAAAATCTTCATTTGTAAAT	Cluster885	IV-A	Yes	CP018702.1	Plasmid	GCA_001908625.1	ST147
AACAATTTGAAGTTTCTGCGCCAGGTCGTTTC	Cluster886	IV-A	Yes	CP018702.1	Plasmid	GCA_001908625.1	ST147
AGCAGTTCGAGGAATAGTGACAGGCAGTGCAG	Cluster887	IV-A	Yes	CP018702.1	Plasmid	GCA_001908625.1	ST147
TTAATGTTTTGTTAATTTATGAGTGTGGTGAT	Cluster888	IV-A	Yes	CP018702.1	Plasmid	GCA_001908625.1	ST147
AGCAAATCGAAAATCCGGCTGTTTGAAAAATG	Cluster889	IV-A	Yes	CP018702.1	Plasmid	GCA_001908625.1	ST147
TGAGGCTGCTGACGGAGAATTGGGACCTGTTC	Cluster890	IV-A	Yes	CP018702.1	Plasmid	GCA_001908625.1	ST147
CCGACCCGGTGCCCAGGAGAACTGGCTGAATA	Cluster891	IV-A	Yes	CP018702.1	Plasmid	GCA_001908625.1	ST147
CCGGTTCGGATTTTGCGAAACAGGTGCAGGGC	Cluster892	IV-A	Yes	CP018702.1	Plasmid	GCA_001908625.1	ST147
GGCATGAGCGAGAACCACTGCGAGAGTGTGGT	Cluster893	IV-A	Yes	CP018702.1	Plasmid	GCA_001908625.1	ST147
TAACTTTACCCCGGATCCTGATGAACCTGTAC	Cluster897	IV-A	Yes	CP018702.1	Plasmid	GCA_001908625.1	ST147
TTCCCTGCACTAAGACGCTGGTGGTCGCCAC	Cluster909	IV-A	Yes	CP018702.1	Plasmid	GCA_001908625.1	ST147
GGGATGAGCGTTTTCCGGTGGATTCTGATGTG	Cluster10	I-E	No	CP018707.1	Chromosome	GCA_001908655.1	ST147
GTGATCGTCATGGATATCACTGCCGTTCCGTC	Cluster11	I-E	Yes	CP018707.1	Chromosome	GCA_001908655.1	ST147
TGCCGGACGTTGTACCTGTGAGTTAATTCTTC	Cluster12	I-E	No	CP018707.1	Chromosome	GCA_001908655.1	ST147
ATCGCGGAGGCCTTCGGTGTGTCTCTTTCCTG	Cluster13	I-E	No	CP018707.1	Chromosome	GCA_001908655.1	ST147
CCGTTGTCAATATCTCCCGGCGTCCGCGCCAG	Cluster14	I-E	No	CP018707.1	Chromosome	GCA_001908655.1	ST147
CAGAGGTCCTTATCTTTTCAACGTCAAAGTCG	Cluster15	I-E	No	CP018707.1	Chromosome	GCA_001908655.1	ST147
CACGTCCGGAAACCACGGGTTATCCGTGTAAT	Cluster16	I-E	No	CP018707.1	Chromosome	GCA_001908655.1	ST147
CGCGCTGCGAATTTGTTGGTCGATTTCGATCT	Cluster17	I-E	No	CP018707.1	Chromosome	GCA_001908655.1	ST147
CCGCTTTAACCCGCTCCGGCAGATCCGGGTGA	Cluster18	I-E	No	CP018707.1	Chromosome	GCA_001908655.1	ST147
TGGGTAGAGGTTAACTGGTTATTGGTCATTGA	Cluster19	I-E	No	CP018707.1	Chromosome	GCA_001908655.1	ST147
CACCGGCTCGGCCTGCTGTTCGGCTTTACGCGCTTTGGCGCGGGCGATA	Cluster2	I-E	Yes	CP018707.1	Chromosome	GCA_001908655.1	ST147
CACCGGCGCGGCCTGCTGTTCTGCTTTACGCGCTTTGGCGCGGGCGATA	Cluster2	I-E	Yes	CP018707.1	Chromosome	GCA_001908655.1	ST147
CACCGGCGCGGCCTGCTGTTCGGCTTTACGCGCTTTGGCGCGGGCGATG	Cluster2	I-E	Yes	CP018707.1	Chromosome	GCA_001908655.1	ST147
TACCGGCGCGGGCTGCTGTTCGGCTTTACGCGCTTTGGCGCGGGCGATA	Cluster2	I-E	Yes	CP018707.1	Chromosome	GCA_001908655.1	ST147
CACCGGCGCGGCCTGCTGTTCTGCTTTACGCGCTTTAGCGCGGGCGATA	Cluster2	I-E	Yes	CP018707.1	Chromosome	GCA_001908655.1	ST147
GCAATCCCAGAGCGCGAATATCTTGGGCTCTC	Cluster20	I-E	No	CP018707.1	Chromosome	GCA_001908655.1	ST147
TTAATACCAGGGGGCAGGTTCAGCAGGTCCCC	Cluster21	I-E	Yes	CP018707.1	Chromosome	GCA_001908655.1	ST147
GACATGGCGCGCGAGTTTATCGACGCCTGCGC	Cluster22	I-E	Yes	CP018707.1	Chromosome	GCA_001908655.1	ST147
CGATAACCGGGCGTTTCGACTGAACTCACCTC	Cluster23	I-E	Yes	CP018707.1	Chromosome	GCA_001908655.1	ST147
GTTGGTAATTACTGCTGTGTGTTACGGATAAA	Cluster24	I-E	Yes	CP018707.1	Chromosome	GCA_001908655.1	ST147
CCCTCCGCTTTCAGGGTGTGGCTGATATCACC	Cluster26	I-E	No	CP018707.1	Chromosome	GCA_001908655.1	ST147
GGGCTGCCGCACGCCTGGGACGAGTCGAGCCC	Cluster27	I-E	No	CP018707.1	Chromosome	GCA_001908655.1	ST147
TGACCCTGTTGATTTTGTTCCAGGTAATACGT	Cluster28	I-E	No	CP018707.1	Chromosome	GCA_001908655.1	ST147
TTAACCTCGTCGTTCTGGTTTCCGCCCAGGAT	Cluster29	I-E	No	CP018707.1	Chromosome	GCA_001908655.1	ST147
GAAACCCCATCAGATGACCCTCCCCATGTTGGC	Cluster30	I-E	No	CP018707.1	Chromosome	GCA_001908655.1	ST147
GAGCAGGCACCCGCCGCAACGACGAAGAGCGC	Cluster31	I-E	Yes	CP018707.1	Chromosome	GCA_001908655.1	ST147
AAATCAGCCAGCACCACGATTCTGGGAAATTT	Cluster32	I-E	No	CP018707.1	Chromosome	GCA_001908655.1	ST147
ACAGGCTTACCCGTATTGAGACGGTTGCTGAA	Cluster33	I-E	No	CP018707.1	Chromosome	GCA_001908655.1	ST147
TTGCCTGGTCTGCTTGGTGATGATCCGTGGTA	Cluster34	I-E	No	CP018707.1	Chromosome	GCA_001908655.1	ST147
TACAGAACGACTGAGGCGGCGTGTATTGCATA	Cluster35	I-E	Yes	CP018707.1	Chromosome	GCA_001908655.1	ST147
GATCTTAACTCTATTGCCAATGGCGCAATTCA	Cluster36	I-E	No	CP018707.1	Chromosome	GCA_001908655.1	ST147
GGCGATGCGCGCTCTGCTGGCTATCGGTAAAA	Cluster37	I-E	No	CP018707.1	Chromosome	GCA_001908655.1	ST147
AATGCAGCAACCGGCAAATATATCGCCGGTAA	Cluster38	I-E	No	CP018707.1	Chromosome	GCA_001908655.1	ST147
ACCGATCCCACAATTGCGGCGGTTGAGATTGA	Cluster39	I-E	No	CP018707.1	Chromosome	GCA_001908655.1	ST147
CCGATTGTCTGGCGGTCGAGCGCCATTTGCTC	Cluster40	I-E	No	CP018707.1	Chromosome	GCA_001908655.1	ST147
GAACCTGAATTCGAAGGGTGGGTCATCCTTCC	Cluster42	I-E	No	CP018707.1	Chromosome	GCA_001908655.1	ST147
GGACCCCGAGCGACCCGGTCACCCTCCGACCT	Cluster43	I-E	No	CP018707.1	Chromosome	GCA_001908655.1	ST147
CCGTCGAACGGCGGTTATATCCATCTTGAGTC	Cluster47	I-E	No	CP018707.1	Chromosome	GCA_001908655.1	ST147
CAGACAGACAGCAGGCAGCAAACAGGGAAGAC	Cluster7	I-E	Yes	CP018707.1	Chromosome	GCA_001908655.1	ST147
GGGATGAGCGTTTTCCGGTGGATTCTGATGTG	Cluster10	I-E	No	CP018713.1	Chromosome	GCA_001908675.1	ST147
GTGATCGTCATGGATATCACTGCCGTTCCGTC	Cluster11	I-E	Yes	CP018713.1	Chromosome	GCA_001908675.1	ST147
TGCCGGACGTTGTACCTGTGAGTTAATTCTTC	Cluster12	I-E	No	CP018713.1	Chromosome	GCA_001908675.1	ST147
ATCGCGGAGGCCTTCGGTGTGTCTCTTTCCTG	Cluster13	I-E	No	CP018713.1	Chromosome	GCA_001908675.1	ST147
CCGTTGTCAATATCTCCCGGCGTCCGCGCCAG	Cluster14	I-E	No	CP018713.1	Chromosome	GCA_001908675.1	ST147
CAGAGGTCCTTATCTTTTCAACGTCAAAGTCG	Cluster15	I-E	No	CP018713.1	Chromosome	GCA_001908675.1	ST147
CACGTCCGGAAACCACGGGTTATCCGTGTAAT	Cluster16	I-E	No	CP018713.1	Chromosome	GCA_001908675.1	ST147
CGCGCTGCGAATTTGTTGGTCGATTTCGATCT	Cluster17	I-E	No	CP018713.1	Chromosome	GCA_001908675.1	ST147
CCGCTTTAACCCGCTCCGGCAGATCCGGGTGA	Cluster18	I-E	No	CP018713.1	Chromosome	GCA_001908675.1	ST147
TGGGTAGAGGTTAACTGGTTATTGGTCATTGA	Cluster19	I-E	No	CP018713.1	Chromosome	GCA_001908675.1	ST147
CACCGGCTCGGCCTGCTGTTCGGCTTTACGCGCTTTGGCGCGGGCGATA	Cluster2	I-E	Yes	CP018713.1	Chromosome	GCA_001908675.1	ST147
CACCGGCGCGGCCTGCTGTTCTGCTTTACGCGCTTTGGCGCGGGCGATA	Cluster2	I-E	Yes	CP018713.1	Chromosome	GCA_001908675.1	ST147
CACCGGCGCGGCCTGCTGTTCGGCTTTACGCGCTTTGGCGCGGGCGATG	Cluster2	I-E	Yes	CP018713.1	Chromosome	GCA_001908675.1	ST147
TACCGGCGCGGGCTGCTGTTCGGCTTTACGCGCTTTGGCGCGGGCGATA	Cluster2	I-E	Yes	CP018713.1	Chromosome	GCA_001908675.1	ST147
CACCGGCGCGGCCTGCTGTTCTGCTTTACGCGCTTTAGCGCGGGCGATA	Cluster2	I-E	Yes	CP018713.1	Chromosome	GCA_001908675.1	ST147
GCAATCCCAGAGCGCGAATATCTTGGGCTCTC	Cluster20	I-E	No	CP018713.1	Chromosome	GCA_001908675.1	ST147
TTAATACCAGGGGGCAGGTTCAGCAGGTCCCC	Cluster21	I-E	Yes	CP018713.1	Chromosome	GCA_001908675.1	ST147
GACATGGCGCGCGAGTTTATCGACGCCTGCGC	Cluster22	I-E	Yes	CP018713.1	Chromosome	GCA_001908675.1	ST147
CGATAACCGGGCGTTTCGACTGAACTCACCTC	Cluster23	I-E	Yes	CP018713.1	Chromosome	GCA_001908675.1	ST147
GTTGGTAATTACTGCTGTGTGTTACGGATAAA	Cluster24	I-E	Yes	CP018713.1	Chromosome	GCA_001908675.1	ST147
CCCTCCGCTTTCAGGGTGTGGCTGATATCACC	Cluster26	I-E	No	CP018713.1	Chromosome	GCA_001908675.1	ST147
GGGCTGCCGCACGCCTGGGACGAGTCGAGCCC	Cluster27	I-E	No	CP018713.1	Chromosome	GCA_001908675.1	ST147
TGACCCTGTTGATTTTGTTCCAGGTAATACGT	Cluster28	I-E	No	CP018713.1	Chromosome	GCA_001908675.1	ST147
TTAACCTCGTCGTTCTGGTTTCCGCCCAGGAT	Cluster29	I-E	No	CP018713.1	Chromosome	GCA_001908675.1	ST147
GAAACCCCATCAGATGACCCTCCCCATGTTGGC	Cluster30	I-E	No	CP018713.1	Chromosome	GCA_001908675.1	ST147
GAGCAGGCACCCGCCGCAACGACGAAGAGCGC	Cluster31	I-E	Yes	CP018713.1	Chromosome	GCA_001908675.1	ST147
AAATCAGCCAGCACCACGATTCTGGGAAATTT	Cluster32	I-E	No	CP018713.1	Chromosome	GCA_001908675.1	ST147
ACAGGCTTACCCGTATTGAGACGGTTGCTGAA	Cluster33	I-E	No	CP018713.1	Chromosome	GCA_001908675.1	ST147
TTGCCTGGTCTGCTTGGTGATGATCCGTGGTA	Cluster34	I-E	No	CP018713.1	Chromosome	GCA_001908675.1	ST147
TACAGAACGACTGAGGCGGCGTGTATTGCATA	Cluster35	I-E	Yes	CP018713.1	Chromosome	GCA_001908675.1	ST147
GATCTTAACTCTATTGCCAATGGCGCAATTCA	Cluster36	I-E	No	CP018713.1	Chromosome	GCA_001908675.1	ST147
GGCGATGCGCGCTCTGCTGGCTATCGGTAAAA	Cluster37	I-E	No	CP018713.1	Chromosome	GCA_001908675.1	ST147
AATGCAGCAACCGGCAAATATATCGCCGGTAA	Cluster38	I-E	No	CP018713.1	Chromosome	GCA_001908675.1	ST147
ACCGATCCCACAATTGCGGCGGTTGAGATTGA	Cluster39	I-E	No	CP018713.1	Chromosome	GCA_001908675.1	ST147
CCGATTGTCTGGCGGTCGAGCGCCATTTGCTC	Cluster40	I-E	No	CP018713.1	Chromosome	GCA_001908675.1	ST147
GAACCTGAATTCGAAGGGTGGGTCATCCTTCC	Cluster42	I-E	No	CP018713.1	Chromosome	GCA_001908675.1	ST147
GGACCCCGAGCGACCCGGTCACCCTCCGACCT	Cluster43	I-E	No	CP018713.1	Chromosome	GCA_001908675.1	ST147
CCGTCGAACGGCGGTTATATCCATCTTGAGTC	Cluster47	I-E	No	CP018713.1	Chromosome	GCA_001908675.1	ST147
CAGACAGACAGCAGGCAGCAAACAGGGAAGAC	Cluster7	I-E	Yes	CP018713.1	Chromosome	GCA_001908675.1	ST147
AGCAGGTGCGCGTCAGAGTGCGCAGGCTCATG	Cluster869	IV-A	Yes	CP018714.1	Plasmid	GCA_001908675.1	ST147
TAACACTGTGCAAAAGGTATCCGTGAGGGTGC	Cluster872	IV-A	Yes	CP018714.1	Plasmid	GCA_001908675.1	ST147
GTCTGTGCCTTTCTGGATGAGGTCAAATACCT	Cluster873	IV-A	Yes	CP018714.1	Plasmid	GCA_001908675.1	ST147
CACCGCCGTTACTTTGCTTTACTCAATCTCGG	Cluster876	IV-A	Yes	CP018714.1	Plasmid	GCA_001908675.1	ST147
AAAAGACGTTTTTATGAAGGTTGCCGTTTTCG	Cluster877	IV-A	Yes	CP018714.1	Plasmid	GCA_001908675.1	ST147
TATGGCTGACCATTGCGTTAGTCCTACAATAG	Cluster882	IV-A	Yes	CP018714.1	Plasmid	GCA_001908675.1	ST147
CATTGCTGACCATTGCGTTTGTTCGACAATAA	Cluster883	IV-A	Yes	CP018714.1	Plasmid	GCA_001908675.1	ST147
CATGGCTGACCATTGCGTTTGTTCGACAATAA	Cluster883	IV-A	Yes	CP018714.1	Plasmid	GCA_001908675.1	ST147
TTCCAGCCAGCGGGTAACCGTGGACAACACGA	Cluster884	IV-A	Yes	CP018714.1	Plasmid	GCA_001908675.1	ST147
ATTTACAAATGAAGATTTTTCCCCATTGGTAA	Cluster885	IV-A	Yes	CP018714.1	Plasmid	GCA_001908675.1	ST147
GAAACGACCTGGCGCAGAAACTTCAAATTGTT	Cluster886	IV-A	Yes	CP018714.1	Plasmid	GCA_001908675.1	ST147
CTGCACTGCCTGTCACTATTCCTCGAACTGCT	Cluster887	IV-A	Yes	CP018714.1	Plasmid	GCA_001908675.1	ST147
ATCACCACACTCATAAATTAACAAAACATTAA	Cluster888	IV-A	Yes	CP018714.1	Plasmid	GCA_001908675.1	ST147
CATTTTTCAAACAGCCGGATTTTCGATTTGCT	Cluster889	IV-A	Yes	CP018714.1	Plasmid	GCA_001908675.1	ST147
GAACAGGTCCCAATTCTCCGTCAGCAGCCTCA	Cluster890	IV-A	Yes	CP018714.1	Plasmid	GCA_001908675.1	ST147
TATTCAGCCAGTTCTCCTGGGCACCGGGTCGG	Cluster891	IV-A	Yes	CP018714.1	Plasmid	GCA_001908675.1	ST147
GCCCTGCACCTGTTTCGCAAAATCCGAACCGG	Cluster892	IV-A	Yes	CP018714.1	Plasmid	GCA_001908675.1	ST147
ACCACACTCTCGCAGTGGTTCTCGCTCATGCC	Cluster893	IV-A	Yes	CP018714.1	Plasmid	GCA_001908675.1	ST147
GTACAGGTTCATCAGGATCCGGGGTAAAGTTA	Cluster897	IV-A	Yes	CP018714.1	Plasmid	GCA_001908675.1	ST147
GTGGCGACCACCAGCGTCTTAGTGCAGGGAA	Cluster909	IV-A	Yes	CP018714.1	Plasmid	GCA_001908675.1	ST147
GGGATGAGCGTTTTCCGGTGGATTCTGATGTG	Cluster10	I-E	No	CP018719.1	Chromosome	GCA_001908695.1	ST147
GTGATCGTCATGGATATCACTGCCGTTCCGTC	Cluster11	I-E	Yes	CP018719.1	Chromosome	GCA_001908695.1	ST147
TGCCGGACGTTGTACCTGTGAGTTAATTCTTC	Cluster12	I-E	No	CP018719.1	Chromosome	GCA_001908695.1	ST147
ATCGCGGAGGCCTTCGGTGTGTCTCTTTCCTG	Cluster13	I-E	No	CP018719.1	Chromosome	GCA_001908695.1	ST147
CCGTTGTCAATATCTCCCGGCGTCCGCGCCAG	Cluster14	I-E	No	CP018719.1	Chromosome	GCA_001908695.1	ST147
CAGAGGTCCTTATCTTTTCAACGTCAAAGTCG	Cluster15	I-E	No	CP018719.1	Chromosome	GCA_001908695.1	ST147
CACGTCCGGAAACCACGGGTTATCCGTGTAAT	Cluster16	I-E	No	CP018719.1	Chromosome	GCA_001908695.1	ST147
CGCGCTGCGAATTTGTTGGTCGATTTCGATCT	Cluster17	I-E	No	CP018719.1	Chromosome	GCA_001908695.1	ST147
CCGCTTTAACCCGCTCCGGCAGATCCGGGTGA	Cluster18	I-E	No	CP018719.1	Chromosome	GCA_001908695.1	ST147
TGGGTAGAGGTTAACTGGTTATTGGTCATTGA	Cluster19	I-E	No	CP018719.1	Chromosome	GCA_001908695.1	ST147
CACCGGCTCGGCCTGCTGTTCGGCTTTACGCGCTTTGGCGCGGGCGATA	Cluster2	I-E	Yes	CP018719.1	Chromosome	GCA_001908695.1	ST147
CACCGGCGCGGCCTGCTGTTCTGCTTTACGCGCTTTGGCGCGGGCGATA	Cluster2	I-E	Yes	CP018719.1	Chromosome	GCA_001908695.1	ST147
CACCGGCGCGGCCTGCTGTTCGGCTTTACGCGCTTTGGCGCGGGCGATG	Cluster2	I-E	Yes	CP018719.1	Chromosome	GCA_001908695.1	ST147
TACCGGCGCGGGCTGCTGTTCGGCTTTACGCGCTTTGGCGCGGGCGATA	Cluster2	I-E	Yes	CP018719.1	Chromosome	GCA_001908695.1	ST147
CACCGGCGCGGCCTGCTGTTCTGCTTTACGCGCTTTAGCGCGGGCGATA	Cluster2	I-E	Yes	CP018719.1	Chromosome	GCA_001908695.1	ST147
GCAATCCCAGAGCGCGAATATCTTGGGCTCTC	Cluster20	I-E	No	CP018719.1	Chromosome	GCA_001908695.1	ST147
TTAATACCAGGGGGCAGGTTCAGCAGGTCCCC	Cluster21	I-E	Yes	CP018719.1	Chromosome	GCA_001908695.1	ST147
GACATGGCGCGCGAGTTTATCGACGCCTGCGC	Cluster22	I-E	Yes	CP018719.1	Chromosome	GCA_001908695.1	ST147
CGATAACCGGGCGTTTCGACTGAACTCACCTC	Cluster23	I-E	Yes	CP018719.1	Chromosome	GCA_001908695.1	ST147
GTTGGTAATTACTGCTGTGTGTTACGGATAAA	Cluster24	I-E	Yes	CP018719.1	Chromosome	GCA_001908695.1	ST147
CCCTCCGCTTTCAGGGTGTGGCTGATATCACC	Cluster26	I-E	No	CP018719.1	Chromosome	GCA_001908695.1	ST147
GGGCTGCCGCACGCCTGGGACGAGTCGAGCCC	Cluster27	I-E	No	CP018719.1	Chromosome	GCA_001908695.1	ST147
TGACCCTGTTGATTTTGTTCCAGGTAATACGT	Cluster28	I-E	No	CP018719.1	Chromosome	GCA_001908695.1	ST147
TTAACCTCGTCGTTCTGGTTTCCGCCCAGGAT	Cluster29	I-E	No	CP018719.1	Chromosome	GCA_001908695.1	ST147
GAAACCCCATCAGATGACCCTCCCCATGTTGGC	Cluster30	I-E	No	CP018719.1	Chromosome	GCA_001908695.1	ST147
GAGCAGGCACCCGCCGCAACGACGAAGAGCGC	Cluster31	I-E	Yes	CP018719.1	Chromosome	GCA_001908695.1	ST147
AAATCAGCCAGCACCACGATTCTGGGAAATTT	Cluster32	I-E	No	CP018719.1	Chromosome	GCA_001908695.1	ST147
ACAGGCTTACCCGTATTGAGACGGTTGCTGAA	Cluster33	I-E	No	CP018719.1	Chromosome	GCA_001908695.1	ST147
TTGCCTGGTCTGCTTGGTGATGATCCGTGGTA	Cluster34	I-E	No	CP018719.1	Chromosome	GCA_001908695.1	ST147
TACAGAACGACTGAGGCGGCGTGTATTGCATA	Cluster35	I-E	Yes	CP018719.1	Chromosome	GCA_001908695.1	ST147
GATCTTAACTCTATTGCCAATGGCGCAATTCA	Cluster36	I-E	No	CP018719.1	Chromosome	GCA_001908695.1	ST147
GGCGATGCGCGCTCTGCTGGCTATCGGTAAAA	Cluster37	I-E	No	CP018719.1	Chromosome	GCA_001908695.1	ST147
AATGCAGCAACCGGCAAATATATCGCCGGTAA	Cluster38	I-E	No	CP018719.1	Chromosome	GCA_001908695.1	ST147
ACCGATCCCACAATTGCGGCGGTTGAGATTGA	Cluster39	I-E	No	CP018719.1	Chromosome	GCA_001908695.1	ST147
CCGATTGTCTGGCGGTCGAGCGCCATTTGCTC	Cluster40	I-E	No	CP018719.1	Chromosome	GCA_001908695.1	ST147
GAACCTGAATTCGAAGGGTGGGTCATCCTTCC	Cluster42	I-E	No	CP018719.1	Chromosome	GCA_001908695.1	ST147
GGACCCCGAGCGACCCGGTCACCCTCCGACCT	Cluster43	I-E	No	CP018719.1	Chromosome	GCA_001908695.1	ST147
CCGTCGAACGGCGGTTATATCCATCTTGAGTC	Cluster47	I-E	No	CP018719.1	Chromosome	GCA_001908695.1	ST147
CAGACAGACAGCAGGCAGCAAACAGGGAAGAC	Cluster7	I-E	Yes	CP018719.1	Chromosome	GCA_001908695.1	ST147
TCTGTGCGCAGAATGCGCGAATGACGACGGGG	Cluster147	I-E	Yes	CP019079.1	Chromosome	GCA_002850355.1	ST383
TCGTCTGGCAACCCGGGAAAATGGCCCTGTTA	Cluster173	I-E	No	CP019079.1	Chromosome	GCA_002850355.1	ST383
TGTTAATTAAATAGTCGAATCACTATGAAATG	Cluster222	I-E	No	CP019079.1	Chromosome	GCA_002850355.1	ST383
GCATACCGTAAAGACTTTGCCTGTCGTGAACT	Cluster223	I-E	No	CP019079.1	Chromosome	GCA_002850355.1	ST383
ACCAATCATTTTTTTCTCCTGTAACCAGCAGA	Cluster224	I-E	No	CP019079.1	Chromosome	GCA_002850355.1	ST383
ACTGCATGAAACAAAACTTAGTTTAGAAATAA	Cluster225	I-E	No	CP019079.1	Chromosome	GCA_002850355.1	ST383
CTTCTAACTCGTTGCCGTCTTCGTCAAAAAAA	Cluster226	I-E	No	CP019079.1	Chromosome	GCA_002850355.1	ST383
TTATCCGCTGAGCAGGTAAAACTGGCAGAGAC	Cluster227	I-E	No	CP019079.1	Chromosome	GCA_002850355.1	ST383
GCGATAAACGACGGGTTAGCGCCAGCTGTCAG	Cluster228	I-E	No	CP019079.1	Chromosome	GCA_002850355.1	ST383
GATATTTATTTTAAGCAAAATAAAAATGGCAC	Cluster229	I-E	No	CP019079.1	Chromosome	GCA_002850355.1	ST383
CTGATTCAGCTGTTACGACTGAACACAATAGG	Cluster230	I-E	No	CP019079.1	Chromosome	GCA_002850355.1	ST383
ACCTGCTCATAAAGTGGTTATTCCGCCGCGCC	Cluster231	I-E	No	CP019079.1	Chromosome	GCA_002850355.1	ST383
GATTACGTCATTGAAGACTACGGCATGGTCGC	Cluster232	I-E	No	CP019079.1	Chromosome	GCA_002850355.1	ST383
CTGCGCGAAAGTGGTATCGGCTACGAGGGTGA	Cluster233	I-E	Yes	CP019079.1	Chromosome	GCA_002850355.1	ST383
ACGCTATCACTGAAGATGCCCAGATGCTCACG	Cluster249	I-E	No	CP019079.1	Chromosome	GCA_002850355.1	ST383
CTGGTGTGCAACAATCCATCATCTCAAAAATA	Cluster250	I-E	No	CP019079.1	Chromosome	GCA_002850355.1	ST383
TGGGCGGATAAATTCAGAGAAGCCGAGAAGCG	Cluster251	I-E	No	CP019079.1	Chromosome	GCA_002850355.1	ST383
ATCGTATTCGCTCTGGAGGAGCGGGTCGGGAT	Cluster252	I-E	No	CP019079.1	Chromosome	GCA_002850355.1	ST383
TGGTTATATCCTCTCTTATTTGCCATAAAGCA	Cluster253	I-E	Yes	CP019079.1	Chromosome	GCA_002850355.1	ST383
AATAACAGCCTGGCTATTTGGGAGGCGGACGC	Cluster254	I-E	No	CP019079.1	Chromosome	GCA_002850355.1	ST383
CAGTGCCACTACGTCAAACCAGCTGGGATTTA	Cluster255	I-E	Yes	CP019079.1	Chromosome	GCA_002850355.1	ST383
CCTGCTCTCTTCACCCTTATAAGCCTTCATTG	Cluster256	I-E	No	CP019079.1	Chromosome	GCA_002850355.1	ST383
GCTTTGAGGTCACGCCCAGCCGTTACCGACTG	Cluster257	I-E	No	CP019079.1	Chromosome	GCA_002850355.1	ST383
CACATCAGAATCCACCGGAAAACGCTCATCCC	Cluster10	I-E	No	CP019160.1	Chromosome	GCA_001939885.2	ST485
GCAGAAAGCATGCACAACTTCGACCGTGAAAA	Cluster101	I-E	Yes	CP019160.1	Chromosome	GCA_001939885.2	ST485
GACGCCCGGATCAGGTCATGGTTTTGCCATTA	Cluster102	I-E	No	CP019160.1	Chromosome	GCA_001939885.2	ST485
TTCCGGTTACTTCATCGAATTTATCAATATTA	Cluster103	I-E	No	CP019160.1	Chromosome	GCA_001939885.2	ST485
GCAAAAAACACGGTGCGGCGCTGGTACTTCGA	Cluster104	I-E	No	CP019160.1	Chromosome	GCA_001939885.2	ST485
ACTTCGGTAACCGTACTGGCAGCACCGGCCAC	Cluster105	I-E	No	CP019160.1	Chromosome	GCA_001939885.2	ST485
GATTATCTGCCTGGTGGCCAGAAGCGTGGATG	Cluster106	I-E	No	CP019160.1	Chromosome	GCA_001939885.2	ST485
AGCTCCTGGCCCAGTATCTGGAAGAGGAGCAC	Cluster107	I-E	No	CP019160.1	Chromosome	GCA_001939885.2	ST485
GTCGAAATGTTCCAGGATGCTGTCGTCCTGTA	Cluster108	I-E	No	CP019160.1	Chromosome	GCA_001939885.2	ST485
CGTCACCTCGTAGCGGAGGCGCACACGCAGAG	Cluster109	I-E	No	CP019160.1	Chromosome	GCA_001939885.2	ST485
GACGGAACGGCAGTGATATCCATGACGATCAC	Cluster11	I-E	Yes	CP019160.1	Chromosome	GCA_001939885.2	ST485
GAATTGTCTCTAATTTAGTAAATGAATATTCA	Cluster110	I-E	No	CP019160.1	Chromosome	GCA_001939885.2	ST485
CTGCGGGCTTTTGTTCTTATATTCCTCCGTTC	Cluster111	I-E	Yes	CP019160.1	Chromosome	GCA_001939885.2	ST485
ACCGCCACGCAACTGACCACGCCAGCGGTTTA	Cluster112	I-E	No	CP019160.1	Chromosome	GCA_001939885.2	ST485
TGCTACCAGTTTGCTCAGTGGGTGGTAGGGGA	Cluster113	I-E	No	CP019160.1	Chromosome	GCA_001939885.2	ST485
GCCCGTCTTTTTCCGAGGTATCAGCGTGAG	Cluster114	I-E	No	CP019160.1	Chromosome	GCA_001939885.2	ST485
TTCCAGGTGTAGATCATGCTCTGGTTCAGGCC	Cluster116	I-E	No	CP019160.1	Chromosome	GCA_001939885.2	ST485
AAAAAGACATCCGTTCGCCTGCTCTACCCAAT	Cluster117	I-E	No	CP019160.1	Chromosome	GCA_001939885.2	ST485
GGTGCCAAAGTCTTCCCACACCGGGGCGTCGA	Cluster118	I-E	No	CP019160.1	Chromosome	GCA_001939885.2	ST485
AAGAGGTGATCCGGTTTAACCCGTATGCGCTG	Cluster119	I-E	No	CP019160.1	Chromosome	GCA_001939885.2	ST485
GAAGAATTAACTCACAGGTACAACGTCCGGCA	Cluster12	I-E	No	CP019160.1	Chromosome	GCA_001939885.2	ST485
TACCCGCTGGCGCTGCGTATCGGGCGCTATGT	Cluster120	I-E	No	CP019160.1	Chromosome	GCA_001939885.2	ST485
ACCATAGTGCGGTTCAACAATAACGATCGATC	Cluster121	I-E	No	CP019160.1	Chromosome	GCA_001939885.2	ST485
GATAAGGACATTGCCGATGATATTATTAAAAG	Cluster122	I-E	No	CP019160.1	Chromosome	GCA_001939885.2	ST485
TAATCCTGGTCGCCCACGCGGATCCGGTCCCG	Cluster123	I-E	No	CP019160.1	Chromosome	GCA_001939885.2	ST485
TTGCTATGGCGTTGGCGCACTGAATATCGGTG	Cluster124	I-E	No	CP019160.1	Chromosome	GCA_001939885.2	ST485
TGGATGCAGCAAAGCGAAGAAGCACGAATGGC	Cluster125	I-E	No	CP019160.1	Chromosome	GCA_001939885.2	ST485
CAGGAAAGAGACACACCGAAGGCCTCCGCGAT	Cluster13	I-E	No	CP019160.1	Chromosome	GCA_001939885.2	ST485
TTGTTTCACCACCGCACCGTAAACGTTGGTGC	Cluster136	I-E	No	CP019160.1	Chromosome	GCA_001939885.2	ST485
CTGGCGCGGACGCCGGGAGATATTGACAACGG	Cluster14	I-E	No	CP019160.1	Chromosome	GCA_001939885.2	ST485
CGACTTTGACGTTGAAAAGATAAGGACCTCTG	Cluster15	I-E	No	CP019160.1	Chromosome	GCA_001939885.2	ST485
ATTACACGGATAACCCGTGGTTTCCGGACGTG	Cluster16	I-E	No	CP019160.1	Chromosome	GCA_001939885.2	ST485
AGATCGAAATCGACCAACAAATTCGCAGCGCG	Cluster17	I-E	No	CP019160.1	Chromosome	GCA_001939885.2	ST485
TCACCCGGATCTGCCGGAGCGGGTTAAAGCGG	Cluster18	I-E	No	CP019160.1	Chromosome	GCA_001939885.2	ST485
TCAATGACCAATAACCAGTTAACCTCTACCCA	Cluster19	I-E	No	CP019160.1	Chromosome	GCA_001939885.2	ST485
AGCCGCCATCGCCCGCGCCAAAGCGCGTAAAGCCGAACAGCAGGCCGCGCCGGTGGAA	Cluster2	I-E	Yes	CP019160.1	Chromosome	GCA_001939885.2	ST485
AGCCGCCATCGCCCGCGCTAAAGCGCGTAAAGCCGAACAGCAGGCCGCGCCGGTGGAC	Cluster2	I-E	Yes	CP019160.1	Chromosome	GCA_001939885.2	ST485
AGCCGCTATCGCCCGCGCTAAAGCGCGTAAAGCAGAACAGCAGGCCGCGCCGGTGGAC	Cluster2	I-E	Yes	CP019160.1	Chromosome	GCA_001939885.2	ST485
GAGAGCCCAAGATATTCGCGCTCTGGGATTGC	Cluster20	I-E	No	CP019160.1	Chromosome	GCA_001939885.2	ST485
GGGGACCTGCTGAACCTGCCCCCTGGTATTAA	Cluster21	I-E	Yes	CP019160.1	Chromosome	GCA_001939885.2	ST485
GCGCAGGCGTCGATAAACTCGCGCGCCATGTC	Cluster22	I-E	Yes	CP019160.1	Chromosome	GCA_001939885.2	ST485
GAGGTGAGTTCAGTCGAAACGCCCGGTTATCG	Cluster23	I-E	Yes	CP019160.1	Chromosome	GCA_001939885.2	ST485
TTTATCCGTAACACACAGCAGTAATTACCAAC	Cluster24	I-E	Yes	CP019160.1	Chromosome	GCA_001939885.2	ST485
GTTTATAACCGCTATTTCCGTCATGACAGGTC	Cluster421	I-E	Yes	CP019160.1	Chromosome	GCA_001939885.2	ST485
TGCAACTCGATGCTCGAATGAACCTTTTGACC	Cluster44	I-E	No	CP019160.1	Chromosome	GCA_001939885.2	ST485
TGCAACTCGATGCTCGAATGAACCTTTTGACC	Cluster44	I-E	No	CP019160.1	Chromosome	GCA_001939885.2	ST485
GTCTTCCCTGTTTGCTGCCTGCTGTCTGTCTG	Cluster7	I-E	Yes	CP019160.1	Chromosome	GCA_001939885.2	ST485
ACCTCTTCCCCCATCCAGTCATTTACCTGCAG	Cluster75	I-E	No	CP019160.1	Chromosome	GCA_001939885.2	ST485
GCGCAGAATGATCGACGAAGTGAAGATTCAGG	Cluster79	I-E	No	CP019160.1	Chromosome	GCA_001939885.2	ST485
GTGCTGATTGCCGTAGTAACCGTTGGTATCTG	Cluster80	I-E	No	CP019160.1	Chromosome	GCA_001939885.2	ST485
GGCTCGATGGTTGCCGACAACAGGTCAACCTT	Cluster81	I-E	Yes	CP019160.1	Chromosome	GCA_001939885.2	ST485
CGACATTCCGCCGGATCCTCGTCCCAAGTCGG	Cluster85	I-E	No	CP019160.1	Chromosome	GCA_001939885.2	ST485
GCAATAATTTTCTGCCACACACCTGACGCCGC	Cluster86	I-E	No	CP019160.1	Chromosome	GCA_001939885.2	ST485
TGTCGGCACGGCGTAAGCCGGAACTCAGACGA	Cluster88	I-E	Yes	CP019160.1	Chromosome	GCA_001939885.2	ST485
AATGGCACAGATTCAACTAATCAAAATTTCCG	Cluster89	I-E	No	CP019160.1	Chromosome	GCA_001939885.2	ST485
CGGATCGGCAGAGTCGACAAAACCCAGCCCGC	Cluster90	I-E	No	CP019160.1	Chromosome	GCA_001939885.2	ST485
GCGGTAATGGCAATCGGCCACGCGGCCGGGGG	Cluster91	I-E	No	CP019160.1	Chromosome	GCA_001939885.2	ST485
TCTACGACTGCCGAAGGTATGAAAAACCTCGG	Cluster92	I-E	No	CP019160.1	Chromosome	GCA_001939885.2	ST485
CCGATGGGAATTCGCTATGATAATACTGTATA	Cluster93	I-E	No	CP019160.1	Chromosome	GCA_001939885.2	ST485
TTACGCCAGCGCGCGGCCTTACGTTTAATCCG	Cluster94	I-E	No	CP019160.1	Chromosome	GCA_001939885.2	ST485
GCTTTTTGCCACACAACACGGTAACAAACCAC	Cluster95	I-E	Yes	CP019160.1	Chromosome	GCA_001939885.2	ST485
CACCGTTACCCGATAGTGATCAGGCCGGCGCC	Cluster96	I-E	No	CP019160.1	Chromosome	GCA_001939885.2	ST485
TCGCGCATCTCACCGACGACAACGCGCGCCTC	Cluster97	I-E	No	CP019160.1	Chromosome	GCA_001939885.2	ST485
TATCATCCCTATCGCGCAGCACTTCGACGGCGA	Cluster126	I-E	Yes	CP020067.1	Chromosome	GCA_002055855.1	ST14
TACCGCCGCGATACTGGCAGTTTTCAGCTGAAT	Cluster127	I-E	Yes	CP020067.1	Chromosome	GCA_002055855.1	ST14
CAGCGGCGGCGGTAACGCCGCCAGGAGCAACCT	Cluster128	I-E	Yes	CP020067.1	Chromosome	GCA_002055855.1	ST14
CACCGATCTGCGCCAGCTGGGTGAGACGATGAC	Cluster129	I-E	Yes	CP020067.1	Chromosome	GCA_002055855.1	ST14
CATACCAGTCTCCGCCGCGGTCGTACTCAATAT	Cluster130	I-E	Yes	CP020067.1	Chromosome	GCA_002055855.1	ST14
CGACGGGGCAGGTTTACGTCTACCCGGGCAGGG	Cluster137	I-E	Yes	CP020067.1	Chromosome	GCA_002055855.1	ST14
TACACTCAAGAAAACAAAATCTCAGGTTGATAC	Cluster142	I-E	Yes	CP020067.1	Chromosome	GCA_002055855.1	ST14
TGGAAGGCGCGATTTGGAGATAGAGCAGCATGA	Cluster143	I-E	Yes	CP020067.1	Chromosome	GCA_002055855.1	ST14
CTCGCACAGCATCGCCCGGATCCGCTTCCACGC	Cluster144	I-E	Yes	CP020067.1	Chromosome	GCA_002055855.1	ST14
CACCCGCGTTTTCGAAAGGGATGGCGGCTATGT	Cluster145	I-E	Yes	CP020067.1	Chromosome	GCA_002055855.1	ST14
TCCGCCGTTTAATCGCGGTGATGATATCCGGCA	Cluster25	I-E	Yes	CP020067.1	Chromosome	GCA_002055855.1	ST14
TTCATCACGTGTGAGCGGATTTGGCTCTATCCT	Cluster3	I-E	Yes	CP020067.1	Chromosome	GCA_002055855.1	ST14
CCTGCAGCTGGCCGTCGAGCTGACGGATGCCGG	Cluster4	I-E	Yes	CP020067.1	Chromosome	GCA_002055855.1	ST14
TGCCTCCAATGCAATCACCGGCCTGCTAACCGG	Cluster41	I-E	Yes	CP020067.1	Chromosome	GCA_002055855.1	ST14
CGTGTCGAAGCGCACCTCGTAGCCGAGCCAGTC	Cluster45	I-E	Yes	CP020067.1	Chromosome	GCA_002055855.1	ST14
TCCAGTCGTCGTAGTCCTCGGTAATGTCCTCGA	Cluster46	I-E	Yes	CP020067.1	Chromosome	GCA_002055855.1	ST14
TACCTCCCGGCGTCCGCGCCAGGGCGATCACGT	Cluster5	I-E	Yes	CP020067.1	Chromosome	GCA_002055855.1	ST14
TGGAATCCACGACGCGCCGTACCAGCGCGGGCATTCGTTCT	Cluster56	I-E	Yes	CP020067.1	Chromosome	GCA_002055855.1	ST14
TATCGTGCAGAGTCACAACCTGACGGGATTATC	Cluster6	I-E	Yes	CP020067.1	Chromosome	GCA_002055855.1	ST14
TCGTGCATGGTGAGGATTCTACAGTCGCACCAT	Cluster8	I-E	Yes	CP020067.1	Chromosome	GCA_002055855.1	ST14
CGTCATCAGCGCCTTGTTCCAGCGGCGACCACC	Cluster9	I-E	Yes	CP020067.1	Chromosome	GCA_002055855.1	ST14
AGCAACGTTTCCGGATTATATGGCTGGAACGT	Cluster870	IV-A	Yes	CP020068.1	Plasmid	GCA_002055855.1	ST14
TGGTGCTCTCAACCGTCACCCGCTGGCTGGAA	Cluster871	IV-A	Yes	CP020068.1	Plasmid	GCA_002055855.1	ST14
GCACCCTCACGGATACCTTTTGCACAGTGTTA	Cluster872	IV-A	Yes	CP020068.1	Plasmid	GCA_002055855.1	ST14
AGGTATTTGACCTCATCCAGAAAGGCACAGAC	Cluster873	IV-A	Yes	CP020068.1	Plasmid	GCA_002055855.1	ST14
TTACTTTTTGGCAGTTGGTAAAACACTTTTGC	Cluster874	IV-A	Yes	CP020068.1	Plasmid	GCA_002055855.1	ST14
CTTAGAGAAGCAAAAACCCCACCGAGGCAGGG	Cluster875	IV-A	Yes	CP020068.1	Plasmid	GCA_002055855.1	ST14
CCGAGATTGAGTAAAGCAAAGTAACGGCGGTG	Cluster876	IV-A	Yes	CP020068.1	Plasmid	GCA_002055855.1	ST14
CGAAAACGGCAACCTTCATAAAAACGTCTTTT	Cluster877	IV-A	Yes	CP020068.1	Plasmid	GCA_002055855.1	ST14
TGTGTGTTGGCGTTCGTTAAATATTGTTAGTA	Cluster878	IV-A	Yes	CP020068.1	Plasmid	GCA_002055855.1	ST14
GCTGGATTTCCGTCAGTTGGTCAGCTGCTGCT	Cluster879	IV-A	Yes	CP020068.1	Plasmid	GCA_002055855.1	ST14
TTCCGGACTCCTGTTTCCGGCAGTGGATTAAA	Cluster880	IV-A	Yes	CP020068.1	Plasmid	GCA_002055855.1	ST14
CACTACCAGATCCGAATGGACACCCGTAATGA	Cluster881	IV-A	Yes	CP020068.1	Plasmid	GCA_002055855.1	ST14
AGCAACGTTTCCGGATTATATGGCTGGAACGT	Cluster870	IV-A	Yes	CP020854.1	Plasmid	GCA_002156785.1	ST14
TGGTGCTCTCAACCGTCACCCGCTGGCTGGAA	Cluster871	IV-A	Yes	CP020854.1	Plasmid	GCA_002156785.1	ST14
GCACCCTCACGGATACCTTTTGCACAGTGTTA	Cluster872	IV-A	Yes	CP020854.1	Plasmid	GCA_002156785.1	ST14
AGGTATTTGACCTCATCCAGAAAGGCACAGAC	Cluster873	IV-A	Yes	CP020854.1	Plasmid	GCA_002156785.1	ST14
TTACTTTTTGGCAGTTGGTAAAACACTTTTGC	Cluster874	IV-A	Yes	CP020854.1	Plasmid	GCA_002156785.1	ST14
CTTAGAGAAGCAAAAACCCCACCGAGGCAGGG	Cluster875	IV-A	Yes	CP020854.1	Plasmid	GCA_002156785.1	ST14
CCGAGATTGAGTAAAGCAAAGTAACGGCGGTG	Cluster876	IV-A	Yes	CP020854.1	Plasmid	GCA_002156785.1	ST14
CGAAAACGGCAACCTTCATAAAAACGTCTTTT	Cluster877	IV-A	Yes	CP020854.1	Plasmid	GCA_002156785.1	ST14
TGTGTGTTGGCGTTCGTTAAATATTGTTAGTA	Cluster878	IV-A	Yes	CP020854.1	Plasmid	GCA_002156785.1	ST14
GCTGGATTTCCGTCAGTTGGTCAGCTGCTGCT	Cluster879	IV-A	Yes	CP020854.1	Plasmid	GCA_002156785.1	ST14
TCCCTATCGCGCAGCACTTCGACGGCGA	Cluster126	I-E	No	CP021708.1	Chromosome	GCA_002180315.1	ST14
CCGCGATACTGGCAGTTTTCAGCTGAAT	Cluster127	I-E	No	CP021708.1	Chromosome	GCA_002180315.1	ST14
GCGGCGGTAACGCCGCCAGGAGCAACCT	Cluster128	I-E	No	CP021708.1	Chromosome	GCA_002180315.1	ST14
ATCTGCGCCAGCTGGGTGAGACGATGAC	Cluster129	I-E	No	CP021708.1	Chromosome	GCA_002180315.1	ST14
GTCTCCGCCGCGGTCGTACTCAATAT	Cluster130	I-E	No	CP021708.1	Chromosome	GCA_002180315.1	ST14
GGGCAGGTTTACGTCTACCCGGGCAGGG	Cluster137	I-E	No	CP021708.1	Chromosome	GCA_002180315.1	ST14
TCAAGAAAACAAAATCTCAGGTTGATAC	Cluster142	I-E	No	CP021708.1	Chromosome	GCA_002180315.1	ST14
AAGGCGCGATTTGGAGATAGAGCAGCATGA	Cluster143	I-E	No	CP021708.1	Chromosome	GCA_002180315.1	ST14
CACAGCATCGCCCGGATCCGCTTCCACGC	Cluster144	I-E	No	CP021708.1	Chromosome	GCA_002180315.1	ST14
GCGTTTTCGAAAGGGATGGCGGCTATGT	Cluster145	I-E	No	CP021708.1	Chromosome	GCA_002180315.1	ST14
CCGTTTAATCGCGGTGATGATATCCGGCA	Cluster25	I-E	Yes	CP021708.1	Chromosome	GCA_002180315.1	ST14
TTCATCACGTGTGAGCGGATTTGGCTCTATCCT	Cluster3	I-E	Yes	CP021708.1	Chromosome	GCA_002180315.1	ST14
CCTGCAGCTGGCCGTCGAGCTGACGGATGCCGG	Cluster4	I-E	Yes	CP021708.1	Chromosome	GCA_002180315.1	ST14
TGCCTCCAATGCAATCACCGGCCTGCTAACCGG	Cluster41	I-E	Yes	CP021708.1	Chromosome	GCA_002180315.1	ST14
CGTGTCGAAGCGCACCTCGTAGCCGAGCCAGTC	Cluster45	I-E	Yes	CP021708.1	Chromosome	GCA_002180315.1	ST14
TCCAGTCGTCGTAGTCCTCGGTAATGTCCTCGA	Cluster46	I-E	Yes	CP021708.1	Chromosome	GCA_002180315.1	ST14
TACCTCCCGGCGTCCGCGCCAGGGCGATCACGT	Cluster5	I-E	Yes	CP021708.1	Chromosome	GCA_002180315.1	ST14
TATCGTGCAGAGTCACAACCTGACGGGATTATC	Cluster6	I-E	Yes	CP021708.1	Chromosome	GCA_002180315.1	ST14
TCGTGCATGGTGAGGATTCTACAGTCGCACCAT	Cluster8	I-E	Yes	CP021708.1	Chromosome	GCA_002180315.1	ST14
CGTCATCAGCGCCTTGTTCCAGCGGCGACCACC	Cluster9	I-E	Yes	CP021708.1	Chromosome	GCA_002180315.1	ST14
CACATCAGAATCCACCGGAAAACGCTCATCCC	Cluster10	I-E	No	CP021740.1	Chromosome	GCA_002192315.1	ST45
AATGAGCGGAACAATGCCCAGGCTTTCTGGTC	Cluster100	I-E	No	CP021740.1	Chromosome	GCA_002192315.1	ST45
GCAGAAAGCATGCACAACTTCGACCGTGAAAA	Cluster101	I-E	Yes	CP021740.1	Chromosome	GCA_002192315.1	ST45
GACGCCCGGATCAGGTCATGGTTTTGCCATTA	Cluster102	I-E	No	CP021740.1	Chromosome	GCA_002192315.1	ST45
TTCCGGTTACTTCATCGAATTTATCAATATTA	Cluster103	I-E	No	CP021740.1	Chromosome	GCA_002192315.1	ST45
GCAAAAAACACGGTGCGGCGCTGGTACTTCGA	Cluster104	I-E	No	CP021740.1	Chromosome	GCA_002192315.1	ST45
ACTTCGGTAACCGTACTGGCAGCACCGGCCAC	Cluster105	I-E	No	CP021740.1	Chromosome	GCA_002192315.1	ST45
GATTATCTGCCTGGTGGCCAGAAGCGTGGATG	Cluster106	I-E	No	CP021740.1	Chromosome	GCA_002192315.1	ST45
AGCTCCTGGCCCAGTATCTGGAAGAGGAGCAC	Cluster107	I-E	No	CP021740.1	Chromosome	GCA_002192315.1	ST45
GTCGAAATGTTCCAGGATGCTGTCGTCCTGTA	Cluster108	I-E	No	CP021740.1	Chromosome	GCA_002192315.1	ST45
CGTCACCTCGTAGCGGAGGCGCACACGCAGAG	Cluster109	I-E	No	CP021740.1	Chromosome	GCA_002192315.1	ST45
GACGGAACGGCAGTGATATCCATGACGATCAC	Cluster11	I-E	Yes	CP021740.1	Chromosome	GCA_002192315.1	ST45
GAATTGTCTCTAATTTAGTAAATGAATATTCA	Cluster110	I-E	No	CP021740.1	Chromosome	GCA_002192315.1	ST45
CTGCGGGCTTTTGTTCTTATATTCCTCCGTTC	Cluster111	I-E	Yes	CP021740.1	Chromosome	GCA_002192315.1	ST45
ACCGCCACGCAACTGACCACGCCAGCGGTTTA	Cluster112	I-E	No	CP021740.1	Chromosome	GCA_002192315.1	ST45
TGCTACCAGTTTGCTCAGTGGGTGGTAGGGGA	Cluster113	I-E	No	CP021740.1	Chromosome	GCA_002192315.1	ST45
GCCCGTCTTTTTCCGAGGTATCAGCGTGAG	Cluster114	I-E	No	CP021740.1	Chromosome	GCA_002192315.1	ST45
TTCCAGGTGTAGATCATGCTCTGGTTCAGGCC	Cluster116	I-E	No	CP021740.1	Chromosome	GCA_002192315.1	ST45
AAAAAGACATCCGTTCGCCTGCTCTACCCAAT	Cluster117	I-E	No	CP021740.1	Chromosome	GCA_002192315.1	ST45
GGTGCCAAAGTCTTCCCACACCGGGGCGTCGA	Cluster118	I-E	No	CP021740.1	Chromosome	GCA_002192315.1	ST45
AAGAGGTGATCCGGTTTAACCCGTATGCGCTG	Cluster119	I-E	No	CP021740.1	Chromosome	GCA_002192315.1	ST45
GAAGAATTAACTCACAGGTACAACGTCCGGCA	Cluster12	I-E	No	CP021740.1	Chromosome	GCA_002192315.1	ST45
TACCCGCTGGCGCTGCGTATCGGGCGCTATGT	Cluster120	I-E	No	CP021740.1	Chromosome	GCA_002192315.1	ST45
ACCATAGTGCGGTTCAACAATAACGATCGATC	Cluster121	I-E	No	CP021740.1	Chromosome	GCA_002192315.1	ST45
GATAAGGACATTGCCGATGATATTATTAAAAG	Cluster122	I-E	No	CP021740.1	Chromosome	GCA_002192315.1	ST45
TAATCCTGGTCGCCCACGCGGATCCGGTCCCG	Cluster123	I-E	No	CP021740.1	Chromosome	GCA_002192315.1	ST45
TTGCTATGGCGTTGGCGCACTGAATATCGGTG	Cluster124	I-E	No	CP021740.1	Chromosome	GCA_002192315.1	ST45
TGGATGCAGCAAAGCGAAGAAGCACGAATGGC	Cluster125	I-E	No	CP021740.1	Chromosome	GCA_002192315.1	ST45
CAGGAAAGAGACACACCGAAGGCCTCCGCGAT	Cluster13	I-E	No	CP021740.1	Chromosome	GCA_002192315.1	ST45
TTGTTTCACCACCGCACCGTAAACGTTGGTGC	Cluster136	I-E	No	CP021740.1	Chromosome	GCA_002192315.1	ST45
CTGGCGCGGACGCCGGGAGATATTGACAACGG	Cluster14	I-E	No	CP021740.1	Chromosome	GCA_002192315.1	ST45
CACAGGGCTATATGGAATCTGGTTTTATATTC	Cluster140	I-E	No	CP021740.1	Chromosome	GCA_002192315.1	ST45
CAGGAGCGAATTGCAGTCATCCCCGTAACCGG	Cluster141	I-E	No	CP021740.1	Chromosome	GCA_002192315.1	ST45
CGACTTTGACGTTGAAAAGATAAGGACCTCTG	Cluster15	I-E	No	CP021740.1	Chromosome	GCA_002192315.1	ST45
ATTACACGGATAACCCGTGGTTTCCGGACGTG	Cluster16	I-E	No	CP021740.1	Chromosome	GCA_002192315.1	ST45
AGATCGAAATCGACCAACAAATTCGCAGCGCG	Cluster17	I-E	No	CP021740.1	Chromosome	GCA_002192315.1	ST45
TCACCCGGATCTGCCGGAGCGGGTTAAAGCGG	Cluster18	I-E	No	CP021740.1	Chromosome	GCA_002192315.1	ST45
TCAATGACCAATAACCAGTTAACCTCTACCCA	Cluster19	I-E	No	CP021740.1	Chromosome	GCA_002192315.1	ST45
GAGAGCCCAAGATATTCGCGCTCTGGGATTGC	Cluster20	I-E	No	CP021740.1	Chromosome	GCA_002192315.1	ST45
GGGGACCTGCTGAACCTGCCCCCTGGTATTAA	Cluster21	I-E	Yes	CP021740.1	Chromosome	GCA_002192315.1	ST45
GCGCAGGCGTCGATAAACTCGCGCGCCATGTC	Cluster22	I-E	Yes	CP021740.1	Chromosome	GCA_002192315.1	ST45
GAGGTGAGTTCAGTCGAAACGCCCGGTTATCG	Cluster23	I-E	Yes	CP021740.1	Chromosome	GCA_002192315.1	ST45
TTTATCCGTAACACACAGCAGTAATTACCAAC	Cluster24	I-E	Yes	CP021740.1	Chromosome	GCA_002192315.1	ST45
TGCAACTCGATGCTCGAATGAACCTTTTGACC	Cluster44	I-E	No	CP021740.1	Chromosome	GCA_002192315.1	ST45
TGCAACTCGATGCTCGAATGAACCTTTTGACC	Cluster44	I-E	No	CP021740.1	Chromosome	GCA_002192315.1	ST45
GTCTTCCCTGTTTGCTGCCTGCTGTCTGTCTG	Cluster7	I-E	Yes	CP021740.1	Chromosome	GCA_002192315.1	ST45
ACCTCTTCCCCCATCCAGTCATTTACCTGCAG	Cluster75	I-E	No	CP021740.1	Chromosome	GCA_002192315.1	ST45
GCGCAGAATGATCGACGAAGTGAAGATTCAGG	Cluster79	I-E	No	CP021740.1	Chromosome	GCA_002192315.1	ST45
GTGCTGATTGCCGTAGTAACCGTTGGTATCTG	Cluster80	I-E	No	CP021740.1	Chromosome	GCA_002192315.1	ST45
GGCTCGATGGTTGCCGACAACAGGTCAACCTT	Cluster81	I-E	Yes	CP021740.1	Chromosome	GCA_002192315.1	ST45
CGACATTCCGCCGGATCCTCGTCCCAAGTCGG	Cluster85	I-E	No	CP021740.1	Chromosome	GCA_002192315.1	ST45
GCAATAATTTTCTGCCACACACCTGACGCCGC	Cluster86	I-E	No	CP021740.1	Chromosome	GCA_002192315.1	ST45
TGTCGGCACGGCGTAAGCCGGAACTCAGACGA	Cluster88	I-E	Yes	CP021740.1	Chromosome	GCA_002192315.1	ST45
AATGGCACAGATTCAACTAATCAAAATTTCCG	Cluster89	I-E	No	CP021740.1	Chromosome	GCA_002192315.1	ST45
CGGATCGGCAGAGTCGACAAAACCCAGCCCGC	Cluster90	I-E	No	CP021740.1	Chromosome	GCA_002192315.1	ST45
GCGGTAATGGCAATCGGCCACGCGGCCGGGGG	Cluster91	I-E	No	CP021740.1	Chromosome	GCA_002192315.1	ST45
TCTACGACTGCCGAAGGTATGAAAAACCTCGG	Cluster92	I-E	No	CP021740.1	Chromosome	GCA_002192315.1	ST45
CCGATGGGAATTCGCTATGATAATACTGTATA	Cluster93	I-E	No	CP021740.1	Chromosome	GCA_002192315.1	ST45
TTACGCCAGCGCGCGGCCTTACGTTTAATCCG	Cluster94	I-E	No	CP021740.1	Chromosome	GCA_002192315.1	ST45
GCTTTTTGCCACACAACACGGTAACAAACCAC	Cluster95	I-E	Yes	CP021740.1	Chromosome	GCA_002192315.1	ST45
CACCGTTACCCGATAGTGATCAGGCCGGCGCC	Cluster96	I-E	No	CP021740.1	Chromosome	GCA_002192315.1	ST45
TCGCGCATCTCACCGACGACAACGCGCGCCTC	Cluster97	I-E	No	CP021740.1	Chromosome	GCA_002192315.1	ST45
CCAATGGATCCGACGTTCGCCGTCTGCGTTAC	Cluster99	I-E	No	CP021740.1	Chromosome	GCA_002192315.1	ST45
CACATCAGAATCCACCGGAAAACGCTCATCCC	Cluster10	I-E	No	CP021939.1	Chromosome	GCA_002202215.1	ST147
GACGGAACGGCAGTGATATCCATGACGATCAC	Cluster11	I-E	Yes	CP021939.1	Chromosome	GCA_002202215.1	ST147
GAAGAATTAACTCACAGGTACAACGTCCGGCA	Cluster12	I-E	No	CP021939.1	Chromosome	GCA_002202215.1	ST147
CAGGAAAGAGACACACCGAAGGCCTCCGCGAT	Cluster13	I-E	No	CP021939.1	Chromosome	GCA_002202215.1	ST147
CTGGCGCGGACGCCGGGAGATATTGACAACGG	Cluster14	I-E	No	CP021939.1	Chromosome	GCA_002202215.1	ST147
CGACTTTGACGTTGAAAAGATAAGGACCTCTG	Cluster15	I-E	No	CP021939.1	Chromosome	GCA_002202215.1	ST147
ATTACACGGATAACCCGTGGTTTCCGGACGTG	Cluster16	I-E	No	CP021939.1	Chromosome	GCA_002202215.1	ST147
AGATCGAAATCGACCAACAAATTCGCAGCGCG	Cluster17	I-E	No	CP021939.1	Chromosome	GCA_002202215.1	ST147
TCACCCGGATCTGCCGGAGCGGGTTAAAGCGG	Cluster18	I-E	No	CP021939.1	Chromosome	GCA_002202215.1	ST147
TCAATGACCAATAACCAGTTAACCTCTACCCA	Cluster19	I-E	No	CP021939.1	Chromosome	GCA_002202215.1	ST147
TATCGCCCGCGCCAAAGCGCGTAAAGCCGAACAGCAGGCCGAGCCGGTG	Cluster2	I-E	Yes	CP021939.1	Chromosome	GCA_002202215.1	ST147
TATCGCCCGCGCCAAAGCGCGTAAAGCAGAACAGCAGGCCGCGCCGGTG	Cluster2	I-E	Yes	CP021939.1	Chromosome	GCA_002202215.1	ST147
CATCGCCCGCGCCAAAGCGCGTAAAGCCGAACAGCAGGCCGCGCCGGTG	Cluster2	I-E	Yes	CP021939.1	Chromosome	GCA_002202215.1	ST147
TATCGCCCGCGCCAAAGCGCGTAAAGCCGAACAGCAGCCCGCGCCGGTA	Cluster2	I-E	Yes	CP021939.1	Chromosome	GCA_002202215.1	ST147
TATCGCCCGCGCTAAAGCGCGTAAAGCAGAACAGCAGGCCGCGCCGGTG	Cluster2	I-E	Yes	CP021939.1	Chromosome	GCA_002202215.1	ST147
GAGAGCCCAAGATATTCGCGCTCTGGGATTGC	Cluster20	I-E	No	CP021939.1	Chromosome	GCA_002202215.1	ST147
GGGGACCTGCTGAACCTGCCCCCTGGTATTAA	Cluster21	I-E	Yes	CP021939.1	Chromosome	GCA_002202215.1	ST147
GCGCAGGCGTCGATAAACTCGCGCGCCATGTC	Cluster22	I-E	Yes	CP021939.1	Chromosome	GCA_002202215.1	ST147
GAGGTGAGTTCAGTCGAAACGCCCGGTTATCG	Cluster23	I-E	Yes	CP021939.1	Chromosome	GCA_002202215.1	ST147
TTTATCCGTAACACACAGCAGTAATTACCAAC	Cluster24	I-E	Yes	CP021939.1	Chromosome	GCA_002202215.1	ST147
GGTGATATCAGCCACACCCTGAAAGCGGAGGG	Cluster26	I-E	No	CP021939.1	Chromosome	GCA_002202215.1	ST147
GGGCTCGACTCGTCCCAGGCGTGCGGCAGCCC	Cluster27	I-E	No	CP021939.1	Chromosome	GCA_002202215.1	ST147
ACGTATTACCTGGAACAAAATCAACAGGGTCA	Cluster28	I-E	No	CP021939.1	Chromosome	GCA_002202215.1	ST147
ATCCTGGGCGGAAACCAGAACGACGAGGTTAA	Cluster29	I-E	No	CP021939.1	Chromosome	GCA_002202215.1	ST147
GCCAACATGGGGAGGGTCATCTGATGGGGTTTC	Cluster30	I-E	No	CP021939.1	Chromosome	GCA_002202215.1	ST147
GCGCTCTTCGTCGTTGCGGCGGGTGCCTGCTC	Cluster31	I-E	Yes	CP021939.1	Chromosome	GCA_002202215.1	ST147
AAATTTCCCAGAATCGTGGTGCTGGCTGATTT	Cluster32	I-E	No	CP021939.1	Chromosome	GCA_002202215.1	ST147
TTCAGCAACCGTCTCAATACGGGTAAGCCTGT	Cluster33	I-E	No	CP021939.1	Chromosome	GCA_002202215.1	ST147
TACCACGGATCATCACCAAGCAGACCAGGCAA	Cluster34	I-E	No	CP021939.1	Chromosome	GCA_002202215.1	ST147
TATGCAATACACGCCGCCTCAGTCGTTCTGTA	Cluster35	I-E	Yes	CP021939.1	Chromosome	GCA_002202215.1	ST147
TGAATTGCGCCATTGGCAATAGAGTTAAGATC	Cluster36	I-E	No	CP021939.1	Chromosome	GCA_002202215.1	ST147
TTTTACCGATAGCCAGCAGAGCGCGCATCGCC	Cluster37	I-E	No	CP021939.1	Chromosome	GCA_002202215.1	ST147
TTACCGGCGATATATTTGCCGGTTGCTGCATT	Cluster38	I-E	No	CP021939.1	Chromosome	GCA_002202215.1	ST147
TCAATCTCAACCGCCGCAATTGTGGGATCGGT	Cluster39	I-E	No	CP021939.1	Chromosome	GCA_002202215.1	ST147
GAGCAAATGGCGCTCGACCGCCAGACAATCGG	Cluster40	I-E	No	CP021939.1	Chromosome	GCA_002202215.1	ST147
GGAAGGATGACCCACCCTTCGAATTCAGGTTC	Cluster42	I-E	No	CP021939.1	Chromosome	GCA_002202215.1	ST147
AGGTCGGAGGGTGACCGGGTCGCTCGGGGTCC	Cluster43	I-E	No	CP021939.1	Chromosome	GCA_002202215.1	ST147
GACTCAAGATGGATATAACCGCCGTTCGACGG	Cluster47	I-E	No	CP021939.1	Chromosome	GCA_002202215.1	ST147
ACTTTAACCCTCATTTATTTTTGTTATTGCGG	Cluster48	I-E	No	CP021939.1	Chromosome	GCA_002202215.1	ST147
CCAATGACGCTCTTCTACTCATTCCCATTTAC	Cluster49	I-E	No	CP021939.1	Chromosome	GCA_002202215.1	ST147
CGTGATAGCGCGTTTAAGCATGTGCGCGGGGG	Cluster50	I-E	Yes	CP021939.1	Chromosome	GCA_002202215.1	ST147
TGAAAAAAACTCAACATTACACAACAGATGCC	Cluster51	I-E	No	CP021939.1	Chromosome	GCA_002202215.1	ST147
CGGCGACGGTCATTTTTTACATGTTTAACCTG	Cluster52	I-E	No	CP021939.1	Chromosome	GCA_002202215.1	ST147
ATTTTCAAATACTTTTCAGACCGGGCAATGTG	Cluster53	I-E	No	CP021939.1	Chromosome	GCA_002202215.1	ST147
GGGTTGGTGTCTGGAGCGTTTGACTGTGCGGA	Cluster54	I-E	No	CP021939.1	Chromosome	GCA_002202215.1	ST147
GCCTACAGTAGCTGTTACTGGTGGTGTTCCGG	Cluster55	I-E	No	CP021939.1	Chromosome	GCA_002202215.1	ST147
GTCTTCCCTGTTTGCTGCCTGCTGTCTGTCTG	Cluster7	I-E	Yes	CP021939.1	Chromosome	GCA_002202215.1	ST147
CACATCAGAATCCACCGGAAAACGCTCATCCC	Cluster10	I-E	No	CP021944.1	Chromosome	GCA_002202235.1	ST147
GACGGAACGGCAGTGATATCCATGACGATCAC	Cluster11	I-E	Yes	CP021944.1	Chromosome	GCA_002202235.1	ST147
GAAGAATTAACTCACAGGTACAACGTCCGGCA	Cluster12	I-E	No	CP021944.1	Chromosome	GCA_002202235.1	ST147
CAGGAAAGAGACACACCGAAGGCCTCCGCGAT	Cluster13	I-E	No	CP021944.1	Chromosome	GCA_002202235.1	ST147
CTGGCGCGGACGCCGGGAGATATTGACAACGG	Cluster14	I-E	No	CP021944.1	Chromosome	GCA_002202235.1	ST147
CGACTTTGACGTTGAAAAGATAAGGACCTCTG	Cluster15	I-E	No	CP021944.1	Chromosome	GCA_002202235.1	ST147
ATTACACGGATAACCCGTGGTTTCCGGACGTG	Cluster16	I-E	No	CP021944.1	Chromosome	GCA_002202235.1	ST147
AGATCGAAATCGACCAACAAATTCGCAGCGCG	Cluster17	I-E	No	CP021944.1	Chromosome	GCA_002202235.1	ST147
TCACCCGGATCTGCCGGAGCGGGTTAAAGCGG	Cluster18	I-E	No	CP021944.1	Chromosome	GCA_002202235.1	ST147
TCAATGACCAATAACCAGTTAACCTCTACCCA	Cluster19	I-E	No	CP021944.1	Chromosome	GCA_002202235.1	ST147
TATCGCCCGCGCCAAAGCGCGTAAAGCCGAACAGCAGGCCGAGCCGGTG	Cluster2	I-E	Yes	CP021944.1	Chromosome	GCA_002202235.1	ST147
TATCGCCCGCGCCAAAGCGCGTAAAGCAGAACAGCAGGCCGCGCCGGTG	Cluster2	I-E	Yes	CP021944.1	Chromosome	GCA_002202235.1	ST147
CATCGCCCGCGCCAAAGCGCGTAAAGCCGAACAGCAGGCCGCGCCGGTG	Cluster2	I-E	Yes	CP021944.1	Chromosome	GCA_002202235.1	ST147
TATCGCCCGCGCCAAAGCGCGTAAAGCCGAACAGCAGCCCGCGCCGGTA	Cluster2	I-E	Yes	CP021944.1	Chromosome	GCA_002202235.1	ST147
TATCGCCCGCGCTAAAGCGCGTAAAGCAGAACAGCAGGCCGCGCCGGTG	Cluster2	I-E	Yes	CP021944.1	Chromosome	GCA_002202235.1	ST147
GAGAGCCCAAGATATTCGCGCTCTGGGATTGC	Cluster20	I-E	No	CP021944.1	Chromosome	GCA_002202235.1	ST147
GGGGACCTGCTGAACCTGCCCCCTGGTATTAA	Cluster21	I-E	Yes	CP021944.1	Chromosome	GCA_002202235.1	ST147
GCGCAGGCGTCGATAAACTCGCGCGCCATGTC	Cluster22	I-E	Yes	CP021944.1	Chromosome	GCA_002202235.1	ST147
GAGGTGAGTTCAGTCGAAACGCCCGGTTATCG	Cluster23	I-E	Yes	CP021944.1	Chromosome	GCA_002202235.1	ST147
TTTATCCGTAACACACAGCAGTAATTACCAAC	Cluster24	I-E	Yes	CP021944.1	Chromosome	GCA_002202235.1	ST147
GGTGATATCAGCCACACCCTGAAAGCGGAGGG	Cluster26	I-E	No	CP021944.1	Chromosome	GCA_002202235.1	ST147
GGGCTCGACTCGTCCCAGGCGTGCGGCAGCCC	Cluster27	I-E	No	CP021944.1	Chromosome	GCA_002202235.1	ST147
ACGTATTACCTGGAACAAAATCAACAGGGTCA	Cluster28	I-E	No	CP021944.1	Chromosome	GCA_002202235.1	ST147
ATCCTGGGCGGAAACCAGAACGACGAGGTTAA	Cluster29	I-E	No	CP021944.1	Chromosome	GCA_002202235.1	ST147
GCCAACATGGGGAGGGTCATCTGATGGGGTTTC	Cluster30	I-E	No	CP021944.1	Chromosome	GCA_002202235.1	ST147
GCGCTCTTCGTCGTTGCGGCGGGTGCCTGCTC	Cluster31	I-E	Yes	CP021944.1	Chromosome	GCA_002202235.1	ST147
AAATTTCCCAGAATCGTGGTGCTGGCTGATTT	Cluster32	I-E	No	CP021944.1	Chromosome	GCA_002202235.1	ST147
TTCAGCAACCGTCTCAATACGGGTAAGCCTGT	Cluster33	I-E	No	CP021944.1	Chromosome	GCA_002202235.1	ST147
TACCACGGATCATCACCAAGCAGACCAGGCAA	Cluster34	I-E	No	CP021944.1	Chromosome	GCA_002202235.1	ST147
TATGCAATACACGCCGCCTCAGTCGTTCTGTA	Cluster35	I-E	Yes	CP021944.1	Chromosome	GCA_002202235.1	ST147
TGAATTGCGCCATTGGCAATAGAGTTAAGATC	Cluster36	I-E	No	CP021944.1	Chromosome	GCA_002202235.1	ST147
TTTTACCGATAGCCAGCAGAGCGCGCATCGCC	Cluster37	I-E	No	CP021944.1	Chromosome	GCA_002202235.1	ST147
TTACCGGCGATATATTTGCCGGTTGCTGCATT	Cluster38	I-E	No	CP021944.1	Chromosome	GCA_002202235.1	ST147
TCAATCTCAACCGCCGCAATTGTGGGATCGGT	Cluster39	I-E	No	CP021944.1	Chromosome	GCA_002202235.1	ST147
GAGCAAATGGCGCTCGACCGCCAGACAATCGG	Cluster40	I-E	No	CP021944.1	Chromosome	GCA_002202235.1	ST147
GGAAGGATGACCCACCCTTCGAATTCAGGTTC	Cluster42	I-E	No	CP021944.1	Chromosome	GCA_002202235.1	ST147
AGGTCGGAGGGTGACCGGGTCGCTCGGGGTCC	Cluster43	I-E	No	CP021944.1	Chromosome	GCA_002202235.1	ST147
GACTCAAGATGGATATAACCGCCGTTCGACGG	Cluster47	I-E	No	CP021944.1	Chromosome	GCA_002202235.1	ST147
ACTTTAACCCTCATTTATTTTTGTTATTGCGG	Cluster48	I-E	No	CP021944.1	Chromosome	GCA_002202235.1	ST147
CCAATGACGCTCTTCTACTCATTCCCATTTAC	Cluster49	I-E	No	CP021944.1	Chromosome	GCA_002202235.1	ST147
CGTGATAGCGCGTTTAAGCATGTGCGCGGGGG	Cluster50	I-E	Yes	CP021944.1	Chromosome	GCA_002202235.1	ST147
TGAAAAAAACTCAACATTACACAACAGATGCC	Cluster51	I-E	No	CP021944.1	Chromosome	GCA_002202235.1	ST147
CGGCGACGGTCATTTTTTACATGTTTAACCTG	Cluster52	I-E	No	CP021944.1	Chromosome	GCA_002202235.1	ST147
ATTTTCAAATACTTTTCAGACCGGGCAATGTG	Cluster53	I-E	No	CP021944.1	Chromosome	GCA_002202235.1	ST147
GGGTTGGTGTCTGGAGCGTTTGACTGTGCGGA	Cluster54	I-E	No	CP021944.1	Chromosome	GCA_002202235.1	ST147
GCCTACAGTAGCTGTTACTGGTGGTGTTCCGG	Cluster55	I-E	No	CP021944.1	Chromosome	GCA_002202235.1	ST147
GTCTTCCCTGTTTGCTGCCTGCTGTCTGTCTG	Cluster7	I-E	Yes	CP021944.1	Chromosome	GCA_002202235.1	ST147
GGATATCATCACCGCGATTAAACGGCGG	Cluster25	I-E	Yes	CP022023.1	Chromosome	GCA_002209405.1	ST15
AGGATAGAGCCAAATCCGCTCACACGTGATGAA	Cluster3	I-E	Yes	CP022023.1	Chromosome	GCA_002209405.1	ST15
CCGGCATCCGTCAGCTCGACGGCCAGCTGCAGG	Cluster4	I-E	Yes	CP022023.1	Chromosome	GCA_002209405.1	ST15
CCGGTTAGCAGGCCGGTGATTGCATTGGAGGCA	Cluster41	I-E	Yes	CP022023.1	Chromosome	GCA_002209405.1	ST15
GACTGGCTCGGCTACGAGGTGCGCTTCGACACG	Cluster45	I-E	Yes	CP022023.1	Chromosome	GCA_002209405.1	ST15
TCGAGGACATTACCGAGGACTACGACGACTGGA	Cluster46	I-E	Yes	CP022023.1	Chromosome	GCA_002209405.1	ST15
ACACGTGATCGCCCTGGCGCGGACGCCGGGAGGTA	Cluster5	I-E	Yes	CP022023.1	Chromosome	GCA_002209405.1	ST15
TTCATAACAAAACCGCTTTTACTAGATGAG	Cluster57	I-E	No	CP022023.1	Chromosome	GCA_002209405.1	ST15
ACCAGTGGATAGAGCACTATGTGACGAC	Cluster58	I-E	No	CP022023.1	Chromosome	GCA_002209405.1	ST15
TGAACCTTGGGGCGTCTCCTCGCGAACT	Cluster59	I-E	No	CP022023.1	Chromosome	GCA_002209405.1	ST15
GATAATCCCGTCAGGTTGTGACTCTGCACGATA	Cluster6	I-E	Yes	CP022023.1	Chromosome	GCA_002209405.1	ST15
GTCGATATCGTCTCGACAGTGACAGTGCC	Cluster62	I-E	No	CP022023.1	Chromosome	GCA_002209405.1	ST15
CCCCTTCACGCCAAATGCAGCCGTATCT	Cluster63	I-E	No	CP022023.1	Chromosome	GCA_002209405.1	ST15
CTGCATCCACGGCGTACATGCTCAGTGT	Cluster64	I-E	No	CP022023.1	Chromosome	GCA_002209405.1	ST15
CCGGCGGCGCCGAGATCGGGCCATGCGA	Cluster66	I-E	No	CP022023.1	Chromosome	GCA_002209405.1	ST15
GCAGACCGGGCAGCGCGGTATGTCCGTC	Cluster67	I-E	No	CP022023.1	Chromosome	GCA_002209405.1	ST15
ATGGTGCGACTGTAGAATCCTCACCATGCACGA	Cluster8	I-E	Yes	CP022023.1	Chromosome	GCA_002209405.1	ST15
GGTGGTCGCCGCTGGAACAAGGCGCTGATGACG	Cluster9	I-E	Yes	CP022023.1	Chromosome	GCA_002209405.1	ST15
CCGCCGTTTAATCGCGGTGATGATATCCGGCA	Cluster25	I-E	Yes	CP022127.1	Chromosome	GCA_002211905.1	ST15
GGAATCCACGACGCGCCGTACCAGCGCTGGCATTCGTTCT	Cluster56	I-E	Yes	CP022127.1	Chromosome	GCA_002211905.1	ST15
CTCATCTAGTAAAAGCGGTTTTGTTATGAATG	Cluster57	I-E	No	CP022127.1	Chromosome	GCA_002211905.1	ST15
GTCGTCACATAGTGCTCTATCCACTGGTTAGC	Cluster58	I-E	No	CP022127.1	Chromosome	GCA_002211905.1	ST15
AGTTCGCGAGGAGACGCCCCAAGGTTCACCGC	Cluster59	I-E	No	CP022127.1	Chromosome	GCA_002211905.1	ST15
GGCACTGTCACTGTCGAGACGATATCGACTGC	Cluster62	I-E	No	CP022127.1	Chromosome	GCA_002211905.1	ST15
AGATACGGCTGCATTTGGCGTGAAGGGGTGCA	Cluster63	I-E	No	CP022127.1	Chromosome	GCA_002211905.1	ST15
ACACTGAGCATGTACGCCGTGGATGCAGTAGC	Cluster64	I-E	No	CP022127.1	Chromosome	GCA_002211905.1	ST15
TCGCATGGCCCGATCTCGGCGCCGCCGGTGGC	Cluster66	I-E	No	CP022127.1	Chromosome	GCA_002211905.1	ST15
GACGGACATACCGCGCTGCCCGGTCTGCGGCA	Cluster67	I-E	No	CP022127.1	Chromosome	GCA_002211905.1	ST15
CGTTGGCGGGACAGTTTTTTCACTGACAGGTA	Cluster70	I-E	No	CP022127.1	Chromosome	GCA_002211905.1	ST15
ATGCTGCTTCGGGTGGCCCAGCTGCTTTCTGATACCCCGGCAGGAC	Cluster850	IV-A	Yes	CP022144.1	Plasmid	GCA_002211665.1	ST437
GTCCGGCTCCGGGTGGCCCAGCGGCTTTCTGATACCCCGGCAGGAC	Cluster851	IV-A	Yes	CP022144.1	Plasmid	GCA_002211665.1	ST437
GTCCTGCTCCGGGAGCCCCAGCAGCTTCCTGATAGCCAGTCACATT	Cluster852	IV-A	Yes	CP022144.1	Plasmid	GCA_002211665.1	ST437
CGATTGGATTACTGGCTCTCGTTGTTGGGCTAG	Cluster864	IV-A	Yes	CP022144.1	Plasmid	GCA_002211665.1	ST437
TATTTAGTCAAACCATGAGACCGCGCACTCTGG	Cluster865	IV-A	Yes	CP022144.1	Plasmid	GCA_002211665.1	ST437
TCTCCGTTAACAGTTTCATCGCCAAGGACTGTA	Cluster866	IV-A	Yes	CP022144.1	Plasmid	GCA_002211665.1	ST437
TAGGCAGAAATGACCTGGATGAGCGAGGTTATG	Cluster867	IV-A	Yes	CP022144.1	Plasmid	GCA_002211665.1	ST437
ACGTTCCAGCCATATAATCCGGAAACGTTGCT	Cluster870	IV-A	Yes	CP022612.1	Plasmid	GCA_003267985.1	ST14
TTCCAGCCAGCGGGTGACGGTTGAGAGCACCA	Cluster871	IV-A	Yes	CP022612.1	Plasmid	GCA_003267985.1	ST14
TAACACTGTGCAAAAGGTATCCGTGAGGGTGC	Cluster872	IV-A	Yes	CP022612.1	Plasmid	GCA_003267985.1	ST14
GTCTGTGCCTTTCTGGATGAGGTCAAATACCT	Cluster873	IV-A	Yes	CP022612.1	Plasmid	GCA_003267985.1	ST14
GCAAAAGTGTTTTACCAACTGCCAAAAAGTAA	Cluster874	IV-A	Yes	CP022612.1	Plasmid	GCA_003267985.1	ST14
CCCTGCCTCGGTGGGGTTTTTGCTTCTCTAAG	Cluster875	IV-A	Yes	CP022612.1	Plasmid	GCA_003267985.1	ST14
CACCGCCGTTACTTTGCTTTACTCAATCTCGG	Cluster876	IV-A	Yes	CP022612.1	Plasmid	GCA_003267985.1	ST14
AAAAGACGTTTTTATGAAGGTTGCCGTTTTCG	Cluster877	IV-A	Yes	CP022612.1	Plasmid	GCA_003267985.1	ST14
TACTAACAATATTTAACGAACGCCAACACACA	Cluster878	IV-A	Yes	CP022612.1	Plasmid	GCA_003267985.1	ST14
AGCAGCAGCTGACCAACTGACGGAAATCCAGC	Cluster879	IV-A	Yes	CP022612.1	Plasmid	GCA_003267985.1	ST14
GGGATGAGCGTTTTCCGGTGGATTCTGATGTG	Cluster10	I-E	No	CP023249.1	Chromosome	GCA_003194285.1	ST147
GTGATCGTCATGGATATCACTGCCGTTCCGTC	Cluster11	I-E	Yes	CP023249.1	Chromosome	GCA_003194285.1	ST147
TGCCGGACGTTGTACCTGTGAGTTAATTCTTC	Cluster12	I-E	No	CP023249.1	Chromosome	GCA_003194285.1	ST147
ATCGCGGAGGCCTTCGGTGTGTCTCTTTCCTG	Cluster13	I-E	No	CP023249.1	Chromosome	GCA_003194285.1	ST147
CCGTTGTCAATATCTCCCGGCGTCCGCGCCAG	Cluster14	I-E	No	CP023249.1	Chromosome	GCA_003194285.1	ST147
CAGAGGTCCTTATCTTTTCAACGTCAAAGTCG	Cluster15	I-E	No	CP023249.1	Chromosome	GCA_003194285.1	ST147
CACGTCCGGAAACCACGGGTTATCCGTGTAAT	Cluster16	I-E	No	CP023249.1	Chromosome	GCA_003194285.1	ST147
CGCGCTGCGAATTTGTTGGTCGATTTCGATCT	Cluster17	I-E	No	CP023249.1	Chromosome	GCA_003194285.1	ST147
CCGCTTTAACCCGCTCCGGCAGATCCGGGTGA	Cluster18	I-E	No	CP023249.1	Chromosome	GCA_003194285.1	ST147
TGGGTAGAGGTTAACTGGTTATTGGTCATTGA	Cluster19	I-E	No	CP023249.1	Chromosome	GCA_003194285.1	ST147
GCAATCCCAGAGCGCGAATATCTTGGGCTCTC	Cluster20	I-E	No	CP023249.1	Chromosome	GCA_003194285.1	ST147
TTAATACCAGGGGGCAGGTTCAGCAGGTCCCC	Cluster21	I-E	Yes	CP023249.1	Chromosome	GCA_003194285.1	ST147
GACATGGCGCGCGAGTTTATCGACGCCTGCGC	Cluster22	I-E	Yes	CP023249.1	Chromosome	GCA_003194285.1	ST147
CGATAACCGGGCGTTTCGACTGAACTCACCTC	Cluster23	I-E	Yes	CP023249.1	Chromosome	GCA_003194285.1	ST147
GTTGGTAATTACTGCTGTGTGTTACGGATAAA	Cluster24	I-E	Yes	CP023249.1	Chromosome	GCA_003194285.1	ST147
CCCTCCGCTTTCAGGGTGTGGCTGATATCACC	Cluster26	I-E	No	CP023249.1	Chromosome	GCA_003194285.1	ST147
GGGCTGCCGCACGCCTGGGACGAGTCGAGCCC	Cluster27	I-E	No	CP023249.1	Chromosome	GCA_003194285.1	ST147
TGACCCTGTTGATTTTGTTCCAGGTAATACGT	Cluster28	I-E	No	CP023249.1	Chromosome	GCA_003194285.1	ST147
TTAACCTCGTCGTTCTGGTTTCCGCCCAGGAT	Cluster29	I-E	No	CP023249.1	Chromosome	GCA_003194285.1	ST147
GAAACCCCATCAGATGACCCTCCCCATGTTGGC	Cluster30	I-E	No	CP023249.1	Chromosome	GCA_003194285.1	ST147
GAGCAGGCACCCGCCGCAACGACGAAGAGCGC	Cluster31	I-E	Yes	CP023249.1	Chromosome	GCA_003194285.1	ST147
AAATCAGCCAGCACCACGATTCTGGGAAATTT	Cluster32	I-E	No	CP023249.1	Chromosome	GCA_003194285.1	ST147
ACAGGCTTACCCGTATTGAGACGGTTGCTGAA	Cluster33	I-E	No	CP023249.1	Chromosome	GCA_003194285.1	ST147
TTGCCTGGTCTGCTTGGTGATGATCCGTGGTA	Cluster34	I-E	No	CP023249.1	Chromosome	GCA_003194285.1	ST147
TACAGAACGACTGAGGCGGCGTGTATTGCATA	Cluster35	I-E	Yes	CP023249.1	Chromosome	GCA_003194285.1	ST147
GATCTTAACTCTATTGCCAATGGCGCAATTCA	Cluster36	I-E	No	CP023249.1	Chromosome	GCA_003194285.1	ST147
GGCGATGCGCGCTCTGCTGGCTATCGGTAAAA	Cluster37	I-E	No	CP023249.1	Chromosome	GCA_003194285.1	ST147
AATGCAGCAACCGGCAAATATATCGCCGGTAA	Cluster38	I-E	No	CP023249.1	Chromosome	GCA_003194285.1	ST147
ACCGATCCCACAATTGCGGCGGTTGAGATTGA	Cluster39	I-E	No	CP023249.1	Chromosome	GCA_003194285.1	ST147
CCGATTGTCTGGCGGTCGAGCGCCATTTGCTC	Cluster40	I-E	No	CP023249.1	Chromosome	GCA_003194285.1	ST147
GAACCTGAATTCGAAGGGTGGGTCATCCTTCC	Cluster42	I-E	No	CP023249.1	Chromosome	GCA_003194285.1	ST147
GGACCCCGAGCGACCCGGTCACCCTCCGACCT	Cluster43	I-E	No	CP023249.1	Chromosome	GCA_003194285.1	ST147
CCGTCGAACGGCGGTTATATCCATCTTGAGTC	Cluster47	I-E	No	CP023249.1	Chromosome	GCA_003194285.1	ST147
CCGCAATAACAAAAATAAATGAGGGTTAAAGT	Cluster48	I-E	No	CP023249.1	Chromosome	GCA_003194285.1	ST147
GTAAATGGGAATGAGTAGAAGAGCGTCATTGG	Cluster49	I-E	No	CP023249.1	Chromosome	GCA_003194285.1	ST147
CCCCCGCGCACATGCTTAAACGCGCTATCACG	Cluster50	I-E	Yes	CP023249.1	Chromosome	GCA_003194285.1	ST147
GGCATCTGTTGTGTAATGTTGAGTTTTTTTCA	Cluster51	I-E	No	CP023249.1	Chromosome	GCA_003194285.1	ST147
CAGGTTAAACATGTAAAAAATGACCGTCGCCG	Cluster52	I-E	No	CP023249.1	Chromosome	GCA_003194285.1	ST147
CACATTGCCCGGTCTGAAAAGTATTTGAAAAT	Cluster53	I-E	No	CP023249.1	Chromosome	GCA_003194285.1	ST147
TCCGCACAGTCAAACGCTCCAGACACCAACCC	Cluster54	I-E	No	CP023249.1	Chromosome	GCA_003194285.1	ST147
CCGGAACACCACCAGTAACAGCTACTGTAGGC	Cluster55	I-E	No	CP023249.1	Chromosome	GCA_003194285.1	ST147
CAGACAGACAGCAGGCAGCAAACAGGGAAGAC	Cluster7	I-E	Yes	CP023249.1	Chromosome	GCA_003194285.1	ST147
GGGATGAGCGTTTTCCGGTGGATTCTGATGTG	Cluster10	I-E	No	CP023839.1	Chromosome	GCA_003856595.1	ST147
GTGATCGTCATGGATATCACTGCCGTTCCGTC	Cluster11	I-E	Yes	CP023839.1	Chromosome	GCA_003856595.1	ST147
TGCCGGACGTTGTACCTGTGAGTTAATTCTTC	Cluster12	I-E	No	CP023839.1	Chromosome	GCA_003856595.1	ST147
ATCGCGGAGGCCTTCGGTGTGTCTCTTTCCTG	Cluster13	I-E	No	CP023839.1	Chromosome	GCA_003856595.1	ST147
CCGTTGTCAATATCTCCCGGCGTCCGCGCCAG	Cluster14	I-E	No	CP023839.1	Chromosome	GCA_003856595.1	ST147
CAGAGGTCCTTATCTTTTCAACGTCAAAGTCG	Cluster15	I-E	No	CP023839.1	Chromosome	GCA_003856595.1	ST147
CACGTCCGGAAACCACGGGTTATCCGTGTAAT	Cluster16	I-E	No	CP023839.1	Chromosome	GCA_003856595.1	ST147
CGCGCTGCGAATTTGTTGGTCGATTTCGATCT	Cluster17	I-E	No	CP023839.1	Chromosome	GCA_003856595.1	ST147
CCGCTTTAACCCGCTCCGGCAGATCCGGGTGA	Cluster18	I-E	No	CP023839.1	Chromosome	GCA_003856595.1	ST147
TGGGTAGAGGTTAACTGGTTATTGGTCATTGA	Cluster19	I-E	No	CP023839.1	Chromosome	GCA_003856595.1	ST147
CACCGGCTCGGCCTGCTGTTCGGCTTTACGCGCTTTGGCGCGGGCGATA	Cluster2	I-E	Yes	CP023839.1	Chromosome	GCA_003856595.1	ST147
CACCGGCGCGGCCTGCTGTTCTGCTTTACGCGCTTTGGCGCGGGCGATA	Cluster2	I-E	Yes	CP023839.1	Chromosome	GCA_003856595.1	ST147
CACCGGCGCGGCCTGCTGTTCGGCTTTACGCGCTTTGGCGCGGGCGATG	Cluster2	I-E	Yes	CP023839.1	Chromosome	GCA_003856595.1	ST147
TACCGGCGCGGGCTGCTGTTCGGCTTTACGCGCTTTGGCGCGGGCGATA	Cluster2	I-E	Yes	CP023839.1	Chromosome	GCA_003856595.1	ST147
CACCGGCGCGGCCTGCTGTTCTGCTTTACGCGCTTTAGCGCGGGCGATA	Cluster2	I-E	Yes	CP023839.1	Chromosome	GCA_003856595.1	ST147
GCAATCCCAGAGCGCGAATATCTTGGGCTCTC	Cluster20	I-E	No	CP023839.1	Chromosome	GCA_003856595.1	ST147
TTAATACCAGGGGGCAGGTTCAGCAGGTCCCC	Cluster21	I-E	Yes	CP023839.1	Chromosome	GCA_003856595.1	ST147
GACATGGCGCGCGAGTTTATCGACGCCTGCGC	Cluster22	I-E	Yes	CP023839.1	Chromosome	GCA_003856595.1	ST147
CGATAACCGGGCGTTTCGACTGAACTCACCTC	Cluster23	I-E	Yes	CP023839.1	Chromosome	GCA_003856595.1	ST147
GTTGGTAATTACTGCTGTGTGTTACGGATAAA	Cluster24	I-E	Yes	CP023839.1	Chromosome	GCA_003856595.1	ST147
CCCTCCGCTTTCAGGGTGTGGCTGATATCACC	Cluster26	I-E	No	CP023839.1	Chromosome	GCA_003856595.1	ST147
GGGCTGCCGCACGCCTGGGACGAGTCGAGCCC	Cluster27	I-E	No	CP023839.1	Chromosome	GCA_003856595.1	ST147
TGACCCTGTTGATTTTGTTCCAGGTAATACGT	Cluster28	I-E	No	CP023839.1	Chromosome	GCA_003856595.1	ST147
TTAACCTCGTCGTTCTGGTTTCCGCCCAGGAT	Cluster29	I-E	No	CP023839.1	Chromosome	GCA_003856595.1	ST147
GAAACCCCATCAGATGACCCTCCCCATGTTGGC	Cluster30	I-E	No	CP023839.1	Chromosome	GCA_003856595.1	ST147
GAGCAGGCACCCGCCGCAACGACGAAGAGCGC	Cluster31	I-E	Yes	CP023839.1	Chromosome	GCA_003856595.1	ST147
AAATCAGCCAGCACCACGATTCTGGGAAATTT	Cluster32	I-E	No	CP023839.1	Chromosome	GCA_003856595.1	ST147
ACAGGCTTACCCGTATTGAGACGGTTGCTGAA	Cluster33	I-E	No	CP023839.1	Chromosome	GCA_003856595.1	ST147
TTGCCTGGTCTGCTTGGTGATGATCCGTGGTA	Cluster34	I-E	No	CP023839.1	Chromosome	GCA_003856595.1	ST147
TACAGAACGACTGAGGCGGCGTGTATTGCATA	Cluster35	I-E	Yes	CP023839.1	Chromosome	GCA_003856595.1	ST147
GATCTTAACTCTATTGCCAATGGCGCAATTCA	Cluster36	I-E	No	CP023839.1	Chromosome	GCA_003856595.1	ST147
GGCGATGCGCGCTCTGCTGGCTATCGGTAAAA	Cluster37	I-E	No	CP023839.1	Chromosome	GCA_003856595.1	ST147
AATGCAGCAACCGGCAAATATATCGCCGGTAA	Cluster38	I-E	No	CP023839.1	Chromosome	GCA_003856595.1	ST147
ACCGATCCCACAATTGCGGCGGTTGAGATTGA	Cluster39	I-E	No	CP023839.1	Chromosome	GCA_003856595.1	ST147
CCGATTGTCTGGCGGTCGAGCGCCATTTGCTC	Cluster40	I-E	No	CP023839.1	Chromosome	GCA_003856595.1	ST147
GAACCTGAATTCGAAGGGTGGGTCATCCTTCC	Cluster42	I-E	No	CP023839.1	Chromosome	GCA_003856595.1	ST147
GGACCCCGAGCGACCCGGTCACCCTCCGACCT	Cluster43	I-E	No	CP023839.1	Chromosome	GCA_003856595.1	ST147
CCGTCGAACGGCGGTTATATCCATCTTGAGTC	Cluster47	I-E	No	CP023839.1	Chromosome	GCA_003856595.1	ST147
CCGCAATAACAAAAATAAATGAGGGTTAAAGT	Cluster48	I-E	No	CP023839.1	Chromosome	GCA_003856595.1	ST147
GTAAATGGGAATGAGTAGAAGAGCGTCATTGG	Cluster49	I-E	No	CP023839.1	Chromosome	GCA_003856595.1	ST147
CCCCCGCGCACATGCTTAAACGCGCTATCACG	Cluster50	I-E	Yes	CP023839.1	Chromosome	GCA_003856595.1	ST147
GGCATCTGTTGTGTAATGTTGAGTTTTTTTCA	Cluster51	I-E	No	CP023839.1	Chromosome	GCA_003856595.1	ST147
CAGGTTAAACATGTAAAAAATGACCGTCGCCG	Cluster52	I-E	No	CP023839.1	Chromosome	GCA_003856595.1	ST147
CACATTGCCCGGTCTGAAAAGTATTTGAAAAT	Cluster53	I-E	No	CP023839.1	Chromosome	GCA_003856595.1	ST147
TCCGCACAGTCAAACGCTCCAGACACCAACCC	Cluster54	I-E	No	CP023839.1	Chromosome	GCA_003856595.1	ST147
CCGGAACACCACCAGTAACAGCTACTGTAGGC	Cluster55	I-E	No	CP023839.1	Chromosome	GCA_003856595.1	ST147
CAGACAGACAGCAGGCAGCAAACAGGGAAGAC	Cluster7	I-E	Yes	CP023839.1	Chromosome	GCA_003856595.1	ST147
GGGATGAGCGTTTTCCGGTGGATTCTGATGTG	Cluster10	I-E	No	CP023913.1	Chromosome	GCA_002591075.1	ST147
GTGATCGTCATGGATATCACTGCCGTTCCGTC	Cluster11	I-E	Yes	CP023913.1	Chromosome	GCA_002591075.1	ST147
TGCCGGACGTTGTACCTGTGAGTTAATTCTTC	Cluster12	I-E	No	CP023913.1	Chromosome	GCA_002591075.1	ST147
ATCGCGGAGGCCTTCGGTGTGTCTCTTTCCTG	Cluster13	I-E	No	CP023913.1	Chromosome	GCA_002591075.1	ST147
CCGTTGTCAATATCTCCCGGCGTCCGCGCCAG	Cluster14	I-E	No	CP023913.1	Chromosome	GCA_002591075.1	ST147
CAGAGGTCCTTATCTTTTCAACGTCAAAGTCG	Cluster15	I-E	No	CP023913.1	Chromosome	GCA_002591075.1	ST147
CACGTCCGGAAACCACGGGTTATCCGTGTAAT	Cluster16	I-E	No	CP023913.1	Chromosome	GCA_002591075.1	ST147
CGCGCTGCGAATTTGTTGGTCGATTTCGATCT	Cluster17	I-E	No	CP023913.1	Chromosome	GCA_002591075.1	ST147
CCGCTTTAACCCGCTCCGGCAGATCCGGGTGA	Cluster18	I-E	No	CP023913.1	Chromosome	GCA_002591075.1	ST147
TGGGTAGAGGTTAACTGGTTATTGGTCATTGA	Cluster19	I-E	No	CP023913.1	Chromosome	GCA_002591075.1	ST147
CACCGGCTCGGCCTGCTGTTCGGCTTTACGCGCTTTGGCGCGGGCGATA	Cluster2	I-E	Yes	CP023913.1	Chromosome	GCA_002591075.1	ST147
CACCGGCGCGGCCTGCTGTTCTGCTTTACGCGCTTTGGCGCGGGCGATA	Cluster2	I-E	Yes	CP023913.1	Chromosome	GCA_002591075.1	ST147
CACCGGCGCGGCCTGCTGTTCGGCTTTACGCGCTTTGGCGCGGGCGATG	Cluster2	I-E	Yes	CP023913.1	Chromosome	GCA_002591075.1	ST147
TACCGGCGCGGGCTGCTGTTCGGCTTTACGCGCTTTGGCGCGGGCGATA	Cluster2	I-E	Yes	CP023913.1	Chromosome	GCA_002591075.1	ST147
CACCGGCGCGGCCTGCTGTTCTGCTTTACGCGCTTTAGCGCGGGCGATA	Cluster2	I-E	Yes	CP023913.1	Chromosome	GCA_002591075.1	ST147
GCAATCCCAGAGCGCGAATATCTTGGGCTCTC	Cluster20	I-E	No	CP023913.1	Chromosome	GCA_002591075.1	ST147
TTAATACCAGGGGGCAGGTTCAGCAGGTCCCC	Cluster21	I-E	Yes	CP023913.1	Chromosome	GCA_002591075.1	ST147
GACATGGCGCGCGAGTTTATCGACGCCTGCGC	Cluster22	I-E	Yes	CP023913.1	Chromosome	GCA_002591075.1	ST147
CGATAACCGGGCGTTTCGACTGAACTCACCTC	Cluster23	I-E	Yes	CP023913.1	Chromosome	GCA_002591075.1	ST147
GTTGGTAATTACTGCTGTGTGTTACGGATAAA	Cluster24	I-E	Yes	CP023913.1	Chromosome	GCA_002591075.1	ST147
CCCTCCGCTTTCAGGGTGTGGCTGATATCACC	Cluster26	I-E	No	CP023913.1	Chromosome	GCA_002591075.1	ST147
GGGCTGCCGCACGCCTGGGACGAGTCGAGCCC	Cluster27	I-E	No	CP023913.1	Chromosome	GCA_002591075.1	ST147
TGACCCTGTTGATTTTGTTCCAGGTAATACGT	Cluster28	I-E	No	CP023913.1	Chromosome	GCA_002591075.1	ST147
TTAACCTCGTCGTTCTGGTTTCCGCCCAGGAT	Cluster29	I-E	No	CP023913.1	Chromosome	GCA_002591075.1	ST147
GAAACCCCATCAGATGACCCTCCCCATGTTGGC	Cluster30	I-E	No	CP023913.1	Chromosome	GCA_002591075.1	ST147
GAGCAGGCACCCGCCGCAACGACGAAGAGCGC	Cluster31	I-E	Yes	CP023913.1	Chromosome	GCA_002591075.1	ST147
AAATCAGCCAGCACCACGATTCTGGGAAATTT	Cluster32	I-E	No	CP023913.1	Chromosome	GCA_002591075.1	ST147
ACAGGCTTACCCGTATTGAGACGGTTGCTGAA	Cluster33	I-E	No	CP023913.1	Chromosome	GCA_002591075.1	ST147
TTGCCTGGTCTGCTTGGTGATGATCCGTGGTA	Cluster34	I-E	No	CP023913.1	Chromosome	GCA_002591075.1	ST147
TACAGAACGACTGAGGCGGCGTGTATTGCATA	Cluster35	I-E	Yes	CP023913.1	Chromosome	GCA_002591075.1	ST147
GATCTTAACTCTATTGCCAATGGCGCAATTCA	Cluster36	I-E	No	CP023913.1	Chromosome	GCA_002591075.1	ST147
GGCGATGCGCGCTCTGCTGGCTATCGGTAAAA	Cluster37	I-E	No	CP023913.1	Chromosome	GCA_002591075.1	ST147
AATGCAGCAACCGGCAAATATATCGCCGGTAA	Cluster38	I-E	No	CP023913.1	Chromosome	GCA_002591075.1	ST147
ACCGATCCCACAATTGCGGCGGTTGAGATTGA	Cluster39	I-E	No	CP023913.1	Chromosome	GCA_002591075.1	ST147
CCGATTGTCTGGCGGTCGAGCGCCATTTGCTC	Cluster40	I-E	No	CP023913.1	Chromosome	GCA_002591075.1	ST147
GAACCTGAATTCGAAGGGTGGGTCATCCTTCC	Cluster42	I-E	No	CP023913.1	Chromosome	GCA_002591075.1	ST147
GGACCCCGAGCGACCCGGTCACCCTCCGACCT	Cluster43	I-E	No	CP023913.1	Chromosome	GCA_002591075.1	ST147
CCGTCGAACGGCGGTTATATCCATCTTGAGTC	Cluster47	I-E	No	CP023913.1	Chromosome	GCA_002591075.1	ST147
CCGCAATAACAAAAATAAATGAGGGTTAAAGT	Cluster48	I-E	No	CP023913.1	Chromosome	GCA_002591075.1	ST147
GTAAATGGGAATGAGTAGAAGAGCGTCATTGG	Cluster49	I-E	No	CP023913.1	Chromosome	GCA_002591075.1	ST147
CCCCCGCGCACATGCTTAAACGCGCTATCACG	Cluster50	I-E	Yes	CP023913.1	Chromosome	GCA_002591075.1	ST147
GGCATCTGTTGTGTAATGTTGAGTTTTTTTCA	Cluster51	I-E	No	CP023913.1	Chromosome	GCA_002591075.1	ST147
CAGGTTAAACATGTAAAAAATGACCGTCGCCG	Cluster52	I-E	No	CP023913.1	Chromosome	GCA_002591075.1	ST147
CACATTGCCCGGTCTGAAAAGTATTTGAAAAT	Cluster53	I-E	No	CP023913.1	Chromosome	GCA_002591075.1	ST147
TCCGCACAGTCAAACGCTCCAGACACCAACCC	Cluster54	I-E	No	CP023913.1	Chromosome	GCA_002591075.1	ST147
CCGGAACACCACCAGTAACAGCTACTGTAGGC	Cluster55	I-E	No	CP023913.1	Chromosome	GCA_002591075.1	ST147
CAGACAGACAGCAGGCAGCAAACAGGGAAGAC	Cluster7	I-E	Yes	CP023913.1	Chromosome	GCA_002591075.1	ST147
GGGATGAGCGTTTTCCGGTGGATTCTGATGTG	Cluster10	I-E	No	CP023925.1	Chromosome	GCA_002636375.1	ST147
GTGATCGTCATGGATATCACTGCCGTTCCGTC	Cluster11	I-E	Yes	CP023925.1	Chromosome	GCA_002636375.1	ST147
TGCCGGACGTTGTACCTGTGAGTTAATTCTTC	Cluster12	I-E	No	CP023925.1	Chromosome	GCA_002636375.1	ST147
ATCGCGGAGGCCTTCGGTGTGTCTCTTTCCTG	Cluster13	I-E	No	CP023925.1	Chromosome	GCA_002636375.1	ST147
CCGTTGTCAATATCTCCCGGCGTCCGCGCCAG	Cluster14	I-E	No	CP023925.1	Chromosome	GCA_002636375.1	ST147
CAGAGGTCCTTATCTTTTCAACGTCAAAGTCG	Cluster15	I-E	No	CP023925.1	Chromosome	GCA_002636375.1	ST147
CACGTCCGGAAACCACGGGTTATCCGTGTAAT	Cluster16	I-E	No	CP023925.1	Chromosome	GCA_002636375.1	ST147
CGCGCTGCGAATTTGTTGGTCGATTTCGATCT	Cluster17	I-E	No	CP023925.1	Chromosome	GCA_002636375.1	ST147
CCGCTTTAACCCGCTCCGGCAGATCCGGGTGA	Cluster18	I-E	No	CP023925.1	Chromosome	GCA_002636375.1	ST147
TGGGTAGAGGTTAACTGGTTATTGGTCATTGA	Cluster19	I-E	No	CP023925.1	Chromosome	GCA_002636375.1	ST147
CACCGGCTCGGCCTGCTGTTCGGCTTTACGCGCTTTGGCGCGGGCGATA	Cluster2	I-E	Yes	CP023925.1	Chromosome	GCA_002636375.1	ST147
CACCGGCGCGGCCTGCTGTTCTGCTTTACGCGCTTTGGCGCGGGCGATA	Cluster2	I-E	Yes	CP023925.1	Chromosome	GCA_002636375.1	ST147
CACCGGCGCGGCCTGCTGTTCGGCTTTACGCGCTTTGGCGCGGGCGATG	Cluster2	I-E	Yes	CP023925.1	Chromosome	GCA_002636375.1	ST147
TACCGGCGCGGGCTGCTGTTCGGCTTTACGCGCTTTGGCGCGGGCGATA	Cluster2	I-E	Yes	CP023925.1	Chromosome	GCA_002636375.1	ST147
CACCGGCGCGGCCTGCTGTTCTGCTTTACGCGCTTTAGCGCGGGCGATA	Cluster2	I-E	Yes	CP023925.1	Chromosome	GCA_002636375.1	ST147
GCAATCCCAGAGCGCGAATATCTTGGGCTCTC	Cluster20	I-E	No	CP023925.1	Chromosome	GCA_002636375.1	ST147
TTAATACCAGGGGGCAGGTTCAGCAGGTCCCC	Cluster21	I-E	Yes	CP023925.1	Chromosome	GCA_002636375.1	ST147
GACATGGCGCGCGAGTTTATCGACGCCTGCGC	Cluster22	I-E	Yes	CP023925.1	Chromosome	GCA_002636375.1	ST147
CGATAACCGGGCGTTTCGACTGAACTCACCTC	Cluster23	I-E	Yes	CP023925.1	Chromosome	GCA_002636375.1	ST147
GTTGGTAATTACTGCTGTGTGTTACGGATAAA	Cluster24	I-E	Yes	CP023925.1	Chromosome	GCA_002636375.1	ST147
CCCTCCGCTTTCAGGGTGTGGCTGATATCACC	Cluster26	I-E	No	CP023925.1	Chromosome	GCA_002636375.1	ST147
GGGCTGCCGCACGCCTGGGACGAGTCGAGCCC	Cluster27	I-E	No	CP023925.1	Chromosome	GCA_002636375.1	ST147
TGACCCTGTTGATTTTGTTCCAGGTAATACGT	Cluster28	I-E	No	CP023925.1	Chromosome	GCA_002636375.1	ST147
TTAACCTCGTCGTTCTGGTTTCCGCCCAGGAT	Cluster29	I-E	No	CP023925.1	Chromosome	GCA_002636375.1	ST147
GAAACCCCATCAGATGACCCTCCCCATGTTGGC	Cluster30	I-E	No	CP023925.1	Chromosome	GCA_002636375.1	ST147
GAGCAGGCACCCGCCGCAACGACGAAGAGCGC	Cluster31	I-E	Yes	CP023925.1	Chromosome	GCA_002636375.1	ST147
AAATCAGCCAGCACCACGATTCTGGGAAATTT	Cluster32	I-E	No	CP023925.1	Chromosome	GCA_002636375.1	ST147
ACAGGCTTACCCGTATTGAGACGGTTGCTGAA	Cluster33	I-E	No	CP023925.1	Chromosome	GCA_002636375.1	ST147
TTGCCTGGTCTGCTTGGTGATGATCCGTGGTA	Cluster34	I-E	No	CP023925.1	Chromosome	GCA_002636375.1	ST147
TACAGAACGACTGAGGCGGCGTGTATTGCATA	Cluster35	I-E	Yes	CP023925.1	Chromosome	GCA_002636375.1	ST147
GATCTTAACTCTATTGCCAATGGCGCAATTCA	Cluster36	I-E	No	CP023925.1	Chromosome	GCA_002636375.1	ST147
GGCGATGCGCGCTCTGCTGGCTATCGGTAAAA	Cluster37	I-E	No	CP023925.1	Chromosome	GCA_002636375.1	ST147
AATGCAGCAACCGGCAAATATATCGCCGGTAA	Cluster38	I-E	No	CP023925.1	Chromosome	GCA_002636375.1	ST147
ACCGATCCCACAATTGCGGCGGTTGAGATTGA	Cluster39	I-E	No	CP023925.1	Chromosome	GCA_002636375.1	ST147
CCGATTGTCTGGCGGTCGAGCGCCATTTGCTC	Cluster40	I-E	No	CP023925.1	Chromosome	GCA_002636375.1	ST147
GAACCTGAATTCGAAGGGTGGGTCATCCTTCC	Cluster42	I-E	No	CP023925.1	Chromosome	GCA_002636375.1	ST147
GGACCCCGAGCGACCCGGTCACCCTCCGACCT	Cluster43	I-E	No	CP023925.1	Chromosome	GCA_002636375.1	ST147
CCGTCGAACGGCGGTTATATCCATCTTGAGTC	Cluster47	I-E	No	CP023925.1	Chromosome	GCA_002636375.1	ST147
CCGCAATAACAAAAATAAATGAGGGTTAAAGT	Cluster48	I-E	No	CP023925.1	Chromosome	GCA_002636375.1	ST147
GTAAATGGGAATGAGTAGAAGAGCGTCATTGG	Cluster49	I-E	No	CP023925.1	Chromosome	GCA_002636375.1	ST147
CCCCCGCGCACATGCTTAAACGCGCTATCACG	Cluster50	I-E	Yes	CP023925.1	Chromosome	GCA_002636375.1	ST147
GGCATCTGTTGTGTAATGTTGAGTTTTTTTCA	Cluster51	I-E	No	CP023925.1	Chromosome	GCA_002636375.1	ST147
CAGGTTAAACATGTAAAAAATGACCGTCGCCG	Cluster52	I-E	No	CP023925.1	Chromosome	GCA_002636375.1	ST147
CACATTGCCCGGTCTGAAAAGTATTTGAAAAT	Cluster53	I-E	No	CP023925.1	Chromosome	GCA_002636375.1	ST147
TCCGCACAGTCAAACGCTCCAGACACCAACCC	Cluster54	I-E	No	CP023925.1	Chromosome	GCA_002636375.1	ST147
CCGGAACACCACCAGTAACAGCTACTGTAGGC	Cluster55	I-E	No	CP023925.1	Chromosome	GCA_002636375.1	ST147
CAGACAGACAGCAGGCAGCAAACAGGGAAGAC	Cluster7	I-E	Yes	CP023925.1	Chromosome	GCA_002636375.1	ST147
CACATCAGAATCCACCGGAAAACGCTCATCCC	Cluster10	I-E	No	CP024458.1	Chromosome	GCA_002752955.1	ST45
AATGAGCGGAACAATGCCCAGGCTTTCTGGTC	Cluster100	I-E	No	CP024458.1	Chromosome	GCA_002752955.1	ST45
GCAGAAAGCATGCACAACTTCGACCGTGAAAA	Cluster101	I-E	Yes	CP024458.1	Chromosome	GCA_002752955.1	ST45
GACGCCCGGATCAGGTCATGGTTTTGCCATTA	Cluster102	I-E	No	CP024458.1	Chromosome	GCA_002752955.1	ST45
TTCCGGTTACTTCATCGAATTTATCAATATTA	Cluster103	I-E	No	CP024458.1	Chromosome	GCA_002752955.1	ST45
GCAAAAAACACGGTGCGGCGCTGGTACTTCGA	Cluster104	I-E	No	CP024458.1	Chromosome	GCA_002752955.1	ST45
ACTTCGGTAACCGTACTGGCAGCACCGGCCAC	Cluster105	I-E	No	CP024458.1	Chromosome	GCA_002752955.1	ST45
GATTATCTGCCTGGTGGCCAGAAGCGTGGATG	Cluster106	I-E	No	CP024458.1	Chromosome	GCA_002752955.1	ST45
AGCTCCTGGCCCAGTATCTGGAAGAGGAGCAC	Cluster107	I-E	No	CP024458.1	Chromosome	GCA_002752955.1	ST45
GTCGAAATGTTCCAGGATGCTGTCGTCCTGTA	Cluster108	I-E	No	CP024458.1	Chromosome	GCA_002752955.1	ST45
CGTCACCTCGTAGCGGAGGCGCACACGCAGAG	Cluster109	I-E	No	CP024458.1	Chromosome	GCA_002752955.1	ST45
GACGGAACGGCAGTGATATCCATGACGATCAC	Cluster11	I-E	Yes	CP024458.1	Chromosome	GCA_002752955.1	ST45
GAATTGTCTCTAATTTAGTAAATGAATATTCA	Cluster110	I-E	No	CP024458.1	Chromosome	GCA_002752955.1	ST45
CTGCGGGCTTTTGTTCTTATATTCCTCCGTTC	Cluster111	I-E	Yes	CP024458.1	Chromosome	GCA_002752955.1	ST45
ACCGCCACGCAACTGACCACGCCAGCGGTTTA	Cluster112	I-E	No	CP024458.1	Chromosome	GCA_002752955.1	ST45
TGCTACCAGTTTGCTCAGTGGGTGGTAGGGGA	Cluster113	I-E	No	CP024458.1	Chromosome	GCA_002752955.1	ST45
GCCCGTCTTTTTCCGAGGTATCAGCGTGAG	Cluster114	I-E	No	CP024458.1	Chromosome	GCA_002752955.1	ST45
TTCCAGGTGTAGATCATGCTCTGGTTCAGGCC	Cluster116	I-E	No	CP024458.1	Chromosome	GCA_002752955.1	ST45
AAAAAGACATCCGTTCGCCTGCTCTACCCAAT	Cluster117	I-E	No	CP024458.1	Chromosome	GCA_002752955.1	ST45
GGTGCCAAAGTCTTCCCACACCGGGGCGTCGA	Cluster118	I-E	No	CP024458.1	Chromosome	GCA_002752955.1	ST45
AAGAGGTGATCCGGTTTAACCCGTATGCGCTG	Cluster119	I-E	No	CP024458.1	Chromosome	GCA_002752955.1	ST45
TACCCGCTGGCGCTGCGTATCGGGCGCTATGT	Cluster120	I-E	No	CP024458.1	Chromosome	GCA_002752955.1	ST45
ACCATAGTGCGGTTCAACAATAACGATCGATC	Cluster121	I-E	No	CP024458.1	Chromosome	GCA_002752955.1	ST45
GATAAGGACATTGCCGATGATATTATTAAAAG	Cluster122	I-E	No	CP024458.1	Chromosome	GCA_002752955.1	ST45
TAATCCTGGTCGCCCACGCGGATCCGGTCCCG	Cluster123	I-E	No	CP024458.1	Chromosome	GCA_002752955.1	ST45
TTGCTATGGCGTTGGCGCACTGAATATCGGTG	Cluster124	I-E	No	CP024458.1	Chromosome	GCA_002752955.1	ST45
TGGATGCAGCAAAGCGAAGAAGCACGAATGGC	Cluster125	I-E	No	CP024458.1	Chromosome	GCA_002752955.1	ST45
CAGGAAAGAGACACACCGAAGGCCTCCGCGAT	Cluster13	I-E	No	CP024458.1	Chromosome	GCA_002752955.1	ST45
CTGGCGCGGACGCCGGGAGATATTGACAACGG	Cluster14	I-E	No	CP024458.1	Chromosome	GCA_002752955.1	ST45
CACAGGGCTATATGGAATCTGGTTTTATATTC	Cluster140	I-E	No	CP024458.1	Chromosome	GCA_002752955.1	ST45
CAGGAGCGAATTGCAGTCATCCCCGTAACCGG	Cluster141	I-E	No	CP024458.1	Chromosome	GCA_002752955.1	ST45
CGACTTTGACGTTGAAAAGATAAGGACCTCTG	Cluster15	I-E	No	CP024458.1	Chromosome	GCA_002752955.1	ST45
ATTACACGGATAACCCGTGGTTTCCGGACGTG	Cluster16	I-E	No	CP024458.1	Chromosome	GCA_002752955.1	ST45
AGATCGAAATCGACCAACAAATTCGCAGCGCG	Cluster17	I-E	No	CP024458.1	Chromosome	GCA_002752955.1	ST45
TCACCCGGATCTGCCGGAGCGGGTTAAAGCGG	Cluster18	I-E	No	CP024458.1	Chromosome	GCA_002752955.1	ST45
TCAATGACCAATAACCAGTTAACCTCTACCCA	Cluster19	I-E	No	CP024458.1	Chromosome	GCA_002752955.1	ST45
GAGAGCCCAAGATATTCGCGCTCTGGGATTGC	Cluster20	I-E	No	CP024458.1	Chromosome	GCA_002752955.1	ST45
GGGGACCTGCTGAACCTGCCCCCTGGTATTAA	Cluster21	I-E	Yes	CP024458.1	Chromosome	GCA_002752955.1	ST45
GCGCAGGCGTCGATAAACTCGCGCGCCATGTC	Cluster22	I-E	Yes	CP024458.1	Chromosome	GCA_002752955.1	ST45
TTTATCCGTAACACACAGCAGTAATTACCAAC	Cluster24	I-E	Yes	CP024458.1	Chromosome	GCA_002752955.1	ST45
TGCAACTCGATGCTCGAATGAACCTTTTGACC	Cluster44	I-E	No	CP024458.1	Chromosome	GCA_002752955.1	ST45
TGCAACTCGATGCTCGAATGAACCTTTTGACC	Cluster44	I-E	No	CP024458.1	Chromosome	GCA_002752955.1	ST45
TGCAACTCGATGCTCGAATGAACCTTTTGACC	Cluster44	I-E	No	CP024458.1	Chromosome	GCA_002752955.1	ST45
GTCTTCCCTGTTTGCTGCCTGCTGTCTGTCTG	Cluster7	I-E	Yes	CP024458.1	Chromosome	GCA_002752955.1	ST45
ACCTCTTCCCCCATCCAGTCATTTACCTGCAG	Cluster75	I-E	No	CP024458.1	Chromosome	GCA_002752955.1	ST45
GCGCAGAATGATCGACGAAGTGAAGATTCAGG	Cluster79	I-E	No	CP024458.1	Chromosome	GCA_002752955.1	ST45
GTGCTGATTGCCGTAGTAACCGTTGGTATCTG	Cluster80	I-E	No	CP024458.1	Chromosome	GCA_002752955.1	ST45
GGCTCGATGGTTGCCGACAACAGGTCAACCTT	Cluster81	I-E	Yes	CP024458.1	Chromosome	GCA_002752955.1	ST45
CGACATTCCGCCGGATCCTCGTCCCAAGTCGG	Cluster85	I-E	No	CP024458.1	Chromosome	GCA_002752955.1	ST45
GCAATAATTTTCTGCCACACACCTGACGCCGC	Cluster86	I-E	No	CP024458.1	Chromosome	GCA_002752955.1	ST45
TGTCGGCACGGCGTAAGCCGGAACTCAGACGA	Cluster88	I-E	Yes	CP024458.1	Chromosome	GCA_002752955.1	ST45
AATGGCACAGATTCAACTAATCAAAATTTCCG	Cluster89	I-E	No	CP024458.1	Chromosome	GCA_002752955.1	ST45
CGGATCGGCAGAGTCGACAAAACCCAGCCCGC	Cluster90	I-E	No	CP024458.1	Chromosome	GCA_002752955.1	ST45
GCGGTAATGGCAATCGGCCACGCGGCCGGGGG	Cluster91	I-E	No	CP024458.1	Chromosome	GCA_002752955.1	ST45
TCTACGACTGCCGAAGGTATGAAAAACCTCGG	Cluster92	I-E	No	CP024458.1	Chromosome	GCA_002752955.1	ST45
CCGATGGGAATTCGCTATGATAATACTGTATA	Cluster93	I-E	No	CP024458.1	Chromosome	GCA_002752955.1	ST45
TTACGCCAGCGCGCGGCCTTACGTTTAATCCG	Cluster94	I-E	No	CP024458.1	Chromosome	GCA_002752955.1	ST45
GCTTTTTGCCACACAACACGGTAACAAACCAC	Cluster95	I-E	Yes	CP024458.1	Chromosome	GCA_002752955.1	ST45
CACCGTTACCCGATAGTGATCAGGCCGGCGCC	Cluster96	I-E	No	CP024458.1	Chromosome	GCA_002752955.1	ST45
TCGCGCATCTCACCGACGACAACGCGCGCCTC	Cluster97	I-E	No	CP024458.1	Chromosome	GCA_002752955.1	ST45
CCAATGGATCCGACGTTCGCCGTCTGCGTTAC	Cluster99	I-E	No	CP024458.1	Chromosome	GCA_002752955.1	ST45
GGGATGAGCGTTTTCCGGTGGATTCTGATGTG	Cluster10	I-E	No	CP024834.1	Chromosome	GCA_002787755.1	ST147
GTGATCGTCATGGATATCACTGCCGTTCCGTC	Cluster11	I-E	Yes	CP024834.1	Chromosome	GCA_002787755.1	ST147
TGCCGGACGTTGTACCTGTGAGTTAATTCTTC	Cluster12	I-E	No	CP024834.1	Chromosome	GCA_002787755.1	ST147
ATCGCGGAGGCCTTCGGTGTGTCTCTTTCCTG	Cluster13	I-E	No	CP024834.1	Chromosome	GCA_002787755.1	ST147
CCGTTGTCAATATCTCCCGGCGTCCGCGCCAG	Cluster14	I-E	No	CP024834.1	Chromosome	GCA_002787755.1	ST147
CAGAGGTCCTTATCTTTTCAACGTCAAAGTCG	Cluster15	I-E	No	CP024834.1	Chromosome	GCA_002787755.1	ST147
CACGTCCGGAAACCACGGGTTATCCGTGTAAT	Cluster16	I-E	No	CP024834.1	Chromosome	GCA_002787755.1	ST147
CGCGCTGCGAATTTGTTGGTCGATTTCGATCT	Cluster17	I-E	No	CP024834.1	Chromosome	GCA_002787755.1	ST147
CCGCTTTAACCCGCTCCGGCAGATCCGGGTGA	Cluster18	I-E	No	CP024834.1	Chromosome	GCA_002787755.1	ST147
TGGGTAGAGGTTAACTGGTTATTGGTCATTGA	Cluster19	I-E	No	CP024834.1	Chromosome	GCA_002787755.1	ST147
CACCGGCTCGGCCTGCTGTTCGGCTTTACGCGCTTTGGCGCGGGCGATA	Cluster2	I-E	Yes	CP024834.1	Chromosome	GCA_002787755.1	ST147
CACCGGCGCGGCCTGCTGTTCTGCTTTACGCGCTTTGGCGCGGGCGATA	Cluster2	I-E	Yes	CP024834.1	Chromosome	GCA_002787755.1	ST147
CACCGGCGCGGCCTGCTGTTCGGCTTTACGCGCTTTGGCGCGGGCGATG	Cluster2	I-E	Yes	CP024834.1	Chromosome	GCA_002787755.1	ST147
TACCGGCGCGGGCTGCTGTTCGGCTTTACGCGCTTTGGCGCGGGCGATA	Cluster2	I-E	Yes	CP024834.1	Chromosome	GCA_002787755.1	ST147
CACCGGCGCGGCCTGCTGTTCTGCTTTACGCGCTTTAGCGCGGGCGATA	Cluster2	I-E	Yes	CP024834.1	Chromosome	GCA_002787755.1	ST147
GCAATCCCAGAGCGCGAATATCTTGGGCTCTC	Cluster20	I-E	No	CP024834.1	Chromosome	GCA_002787755.1	ST147
TTAATACCAGGGGGCAGGTTCAGCAGGTCCCC	Cluster21	I-E	Yes	CP024834.1	Chromosome	GCA_002787755.1	ST147
GACATGGCGCGCGAGTTTATCGACGCCTGCGC	Cluster22	I-E	Yes	CP024834.1	Chromosome	GCA_002787755.1	ST147
CGATAACCGGGCGTTTCGACTGAACTCACCTC	Cluster23	I-E	Yes	CP024834.1	Chromosome	GCA_002787755.1	ST147
GTTGGTAATTACTGCTGTGTGTTACGGATAAA	Cluster24	I-E	Yes	CP024834.1	Chromosome	GCA_002787755.1	ST147
CCCTCCGCTTTCAGGGTGTGGCTGATATCACC	Cluster26	I-E	No	CP024834.1	Chromosome	GCA_002787755.1	ST147
GGGCTGCCGCACGCCTGGGACGAGTCGAGCCC	Cluster27	I-E	No	CP024834.1	Chromosome	GCA_002787755.1	ST147
TGACCCTGTTGATTTTGTTCCAGGTAATACGT	Cluster28	I-E	No	CP024834.1	Chromosome	GCA_002787755.1	ST147
TTAACCTCGTCGTTCTGGTTTCCGCCCAGGAT	Cluster29	I-E	No	CP024834.1	Chromosome	GCA_002787755.1	ST147
GAAACCCCATCAGATGACCCTCCCCATGTTGGC	Cluster30	I-E	No	CP024834.1	Chromosome	GCA_002787755.1	ST147
GAGCAGGCACCCGCCGCAACGACGAAGAGCGC	Cluster31	I-E	Yes	CP024834.1	Chromosome	GCA_002787755.1	ST147
AAATCAGCCAGCACCACGATTCTGGGAAATTT	Cluster32	I-E	No	CP024834.1	Chromosome	GCA_002787755.1	ST147
ACAGGCTTACCCGTATTGAGACGGTTGCTGAA	Cluster33	I-E	No	CP024834.1	Chromosome	GCA_002787755.1	ST147
TTGCCTGGTCTGCTTGGTGATGATCCGTGGTA	Cluster34	I-E	No	CP024834.1	Chromosome	GCA_002787755.1	ST147
TACAGAACGACTGAGGCGGCGTGTATTGCATA	Cluster35	I-E	Yes	CP024834.1	Chromosome	GCA_002787755.1	ST147
GATCTTAACTCTATTGCCAATGGCGCAATTCA	Cluster36	I-E	No	CP024834.1	Chromosome	GCA_002787755.1	ST147
GGCGATGCGCGCTCTGCTGGCTATCGGTAAAA	Cluster37	I-E	No	CP024834.1	Chromosome	GCA_002787755.1	ST147
AATGCAGCAACCGGCAAATATATCGCCGGTAA	Cluster38	I-E	No	CP024834.1	Chromosome	GCA_002787755.1	ST147
ACCGATCCCACAATTGCGGCGGTTGAGATTGA	Cluster39	I-E	No	CP024834.1	Chromosome	GCA_002787755.1	ST147
CCGATTGTCTGGCGGTCGAGCGCCATTTGCTC	Cluster40	I-E	No	CP024834.1	Chromosome	GCA_002787755.1	ST147
GAACCTGAATTCGAAGGGTGGGTCATCCTTCC	Cluster42	I-E	No	CP024834.1	Chromosome	GCA_002787755.1	ST147
GGACCCCGAGCGACCCGGTCACCCTCCGACCT	Cluster43	I-E	No	CP024834.1	Chromosome	GCA_002787755.1	ST147
CCGTCGAACGGCGGTTATATCCATCTTGAGTC	Cluster47	I-E	No	CP024834.1	Chromosome	GCA_002787755.1	ST147
CCGCAATAACAAAAATAAATGAGGGTTAAAGT	Cluster48	I-E	No	CP024834.1	Chromosome	GCA_002787755.1	ST147
GTAAATGGGAATGAGTAGAAGAGCGTCATTGG	Cluster49	I-E	No	CP024834.1	Chromosome	GCA_002787755.1	ST147
CCCCCGCGCACATGCTTAAACGCGCTATCACG	Cluster50	I-E	Yes	CP024834.1	Chromosome	GCA_002787755.1	ST147
GGCATCTGTTGTGTAATGTTGAGTTTTTTTCA	Cluster51	I-E	No	CP024834.1	Chromosome	GCA_002787755.1	ST147
CAGGTTAAACATGTAAAAAATGACCGTCGCCG	Cluster52	I-E	No	CP024834.1	Chromosome	GCA_002787755.1	ST147
CACATTGCCCGGTCTGAAAAGTATTTGAAAAT	Cluster53	I-E	No	CP024834.1	Chromosome	GCA_002787755.1	ST147
TCCGCACAGTCAAACGCTCCAGACACCAACCC	Cluster54	I-E	No	CP024834.1	Chromosome	GCA_002787755.1	ST147
CCGGAACACCACCAGTAACAGCTACTGTAGGC	Cluster55	I-E	No	CP024834.1	Chromosome	GCA_002787755.1	ST147
CAGACAGACAGCAGGCAGCAAACAGGGAAGAC	Cluster7	I-E	Yes	CP024834.1	Chromosome	GCA_002787755.1	ST147
GGGATGAGCGTTTTCCGGTGGATTCTGATGTG	Cluster10	I-E	No	CP024838.1	Chromosome	GCA_002786755.1	ST147
GTGATCGTCATGGATATCACTGCCGTTCCGTC	Cluster11	I-E	Yes	CP024838.1	Chromosome	GCA_002786755.1	ST147
TGCCGGACGTTGTACCTGTGAGTTAATTCTTC	Cluster12	I-E	No	CP024838.1	Chromosome	GCA_002786755.1	ST147
ATCGCGGAGGCCTTCGGTGTGTCTCTTTCCTG	Cluster13	I-E	No	CP024838.1	Chromosome	GCA_002786755.1	ST147
CCGTTGTCAATATCTCCCGGCGTCCGCGCCAG	Cluster14	I-E	No	CP024838.1	Chromosome	GCA_002786755.1	ST147
CAGAGGTCCTTATCTTTTCAACGTCAAAGTCG	Cluster15	I-E	No	CP024838.1	Chromosome	GCA_002786755.1	ST147
CACGTCCGGAAACCACGGGTTATCCGTGTAAT	Cluster16	I-E	No	CP024838.1	Chromosome	GCA_002786755.1	ST147
CGCGCTGCGAATTTGTTGGTCGATTTCGATCT	Cluster17	I-E	No	CP024838.1	Chromosome	GCA_002786755.1	ST147
CCGCTTTAACCCGCTCCGGCAGATCCGGGTGA	Cluster18	I-E	No	CP024838.1	Chromosome	GCA_002786755.1	ST147
TGGGTAGAGGTTAACTGGTTATTGGTCATTGA	Cluster19	I-E	No	CP024838.1	Chromosome	GCA_002786755.1	ST147
CACCGGCTCGGCCTGCTGTTCGGCTTTACGCGCTTTGGCGCGGGCGATA	Cluster2	I-E	Yes	CP024838.1	Chromosome	GCA_002786755.1	ST147
CACCGGCGCGGCCTGCTGTTCTGCTTTACGCGCTTTGGCGCGGGCGATA	Cluster2	I-E	Yes	CP024838.1	Chromosome	GCA_002786755.1	ST147
CACCGGCGCGGCCTGCTGTTCGGCTTTACGCGCTTTGGCGCGGGCGATG	Cluster2	I-E	Yes	CP024838.1	Chromosome	GCA_002786755.1	ST147
TACCGGCGCGGGCTGCTGTTCGGCTTTACGCGCTTTGGCGCGGGCGATA	Cluster2	I-E	Yes	CP024838.1	Chromosome	GCA_002786755.1	ST147
CACCGGCGCGGCCTGCTGTTCTGCTTTACGCGCTTTAGCGCGGGCGATA	Cluster2	I-E	Yes	CP024838.1	Chromosome	GCA_002786755.1	ST147
GCAATCCCAGAGCGCGAATATCTTGGGCTCTC	Cluster20	I-E	No	CP024838.1	Chromosome	GCA_002786755.1	ST147
TTAATACCAGGGGGCAGGTTCAGCAGGTCCCC	Cluster21	I-E	Yes	CP024838.1	Chromosome	GCA_002786755.1	ST147
GACATGGCGCGCGAGTTTATCGACGCCTGCGC	Cluster22	I-E	Yes	CP024838.1	Chromosome	GCA_002786755.1	ST147
CGATAACCGGGCGTTTCGACTGAACTCACCTC	Cluster23	I-E	Yes	CP024838.1	Chromosome	GCA_002786755.1	ST147
GTTGGTAATTACTGCTGTGTGTTACGGATAAA	Cluster24	I-E	Yes	CP024838.1	Chromosome	GCA_002786755.1	ST147
CCCTCCGCTTTCAGGGTGTGGCTGATATCACC	Cluster26	I-E	No	CP024838.1	Chromosome	GCA_002786755.1	ST147
GGGCTGCCGCACGCCTGGGACGAGTCGAGCCC	Cluster27	I-E	No	CP024838.1	Chromosome	GCA_002786755.1	ST147
TGACCCTGTTGATTTTGTTCCAGGTAATACGT	Cluster28	I-E	No	CP024838.1	Chromosome	GCA_002786755.1	ST147
TTAACCTCGTCGTTCTGGTTTCCGCCCAGGAT	Cluster29	I-E	No	CP024838.1	Chromosome	GCA_002786755.1	ST147
GAAACCCCATCAGATGACCCTCCCCATGTTGGC	Cluster30	I-E	No	CP024838.1	Chromosome	GCA_002786755.1	ST147
GAGCAGGCACCCGCCGCAACGACGAAGAGCGC	Cluster31	I-E	Yes	CP024838.1	Chromosome	GCA_002786755.1	ST147
AAATCAGCCAGCACCACGATTCTGGGAAATTT	Cluster32	I-E	No	CP024838.1	Chromosome	GCA_002786755.1	ST147
ACAGGCTTACCCGTATTGAGACGGTTGCTGAA	Cluster33	I-E	No	CP024838.1	Chromosome	GCA_002786755.1	ST147
TTGCCTGGTCTGCTTGGTGATGATCCGTGGTA	Cluster34	I-E	No	CP024838.1	Chromosome	GCA_002786755.1	ST147
TACAGAACGACTGAGGCGGCGTGTATTGCATA	Cluster35	I-E	Yes	CP024838.1	Chromosome	GCA_002786755.1	ST147
GATCTTAACTCTATTGCCAATGGCGCAATTCA	Cluster36	I-E	No	CP024838.1	Chromosome	GCA_002786755.1	ST147
GGCGATGCGCGCTCTGCTGGCTATCGGTAAAA	Cluster37	I-E	No	CP024838.1	Chromosome	GCA_002786755.1	ST147
AATGCAGCAACCGGCAAATATATCGCCGGTAA	Cluster38	I-E	No	CP024838.1	Chromosome	GCA_002786755.1	ST147
ACCGATCCCACAATTGCGGCGGTTGAGATTGA	Cluster39	I-E	No	CP024838.1	Chromosome	GCA_002786755.1	ST147
CCGATTGTCTGGCGGTCGAGCGCCATTTGCTC	Cluster40	I-E	No	CP024838.1	Chromosome	GCA_002786755.1	ST147
GAACCTGAATTCGAAGGGTGGGTCATCCTTCC	Cluster42	I-E	No	CP024838.1	Chromosome	GCA_002786755.1	ST147
GGACCCCGAGCGACCCGGTCACCCTCCGACCT	Cluster43	I-E	No	CP024838.1	Chromosome	GCA_002786755.1	ST147
CCGTCGAACGGCGGTTATATCCATCTTGAGTC	Cluster47	I-E	No	CP024838.1	Chromosome	GCA_002786755.1	ST147
CCGCAATAACAAAAATAAATGAGGGTTAAAGT	Cluster48	I-E	No	CP024838.1	Chromosome	GCA_002786755.1	ST147
GTAAATGGGAATGAGTAGAAGAGCGTCATTGG	Cluster49	I-E	No	CP024838.1	Chromosome	GCA_002786755.1	ST147
CCCCCGCGCACATGCTTAAACGCGCTATCACG	Cluster50	I-E	Yes	CP024838.1	Chromosome	GCA_002786755.1	ST147
GGCATCTGTTGTGTAATGTTGAGTTTTTTTCA	Cluster51	I-E	No	CP024838.1	Chromosome	GCA_002786755.1	ST147
CAGGTTAAACATGTAAAAAATGACCGTCGCCG	Cluster52	I-E	No	CP024838.1	Chromosome	GCA_002786755.1	ST147
CACATTGCCCGGTCTGAAAAGTATTTGAAAAT	Cluster53	I-E	No	CP024838.1	Chromosome	GCA_002786755.1	ST147
TCCGCACAGTCAAACGCTCCAGACACCAACCC	Cluster54	I-E	No	CP024838.1	Chromosome	GCA_002786755.1	ST147
CCGGAACACCACCAGTAACAGCTACTGTAGGC	Cluster55	I-E	No	CP024838.1	Chromosome	GCA_002786755.1	ST147
CAGACAGACAGCAGGCAGCAAACAGGGAAGAC	Cluster7	I-E	Yes	CP024838.1	Chromosome	GCA_002786755.1	ST147
ATCAAAGGTCGGGAAGTGGTATATTGTTGCAAA	Cluster115	I-E	No	CP025087.1	Chromosome	GCA_002831525.1	ST23
GTGCTCAGGTTGAGCTGCACGGTGTTCGGGTGG	Cluster131	I-E	No	CP025087.1	Chromosome	GCA_002831525.1	ST23
TGACAACCCATTCAATCAGACAACAAAAACCTA	Cluster132	I-E	No	CP025087.1	Chromosome	GCA_002831525.1	ST23
GGTTTAAGCTACAGAAACAGGTTAATAGAAGCA	Cluster133	I-E	No	CP025087.1	Chromosome	GCA_002831525.1	ST23
TCATCCTCAAACCACGAAACGTAAGCATTAATA	Cluster134	I-E	No	CP025087.1	Chromosome	GCA_002831525.1	ST23
TTGCGGTCCAGCGTATTGCCGTAATTCACGACG	Cluster135	I-E	No	CP025087.1	Chromosome	GCA_002831525.1	ST23
AAAGAGAGTTTTTTACACCACACTCCCACATCA	Cluster138	I-E	No	CP025087.1	Chromosome	GCA_002831525.1	ST23
CCACATGGCATCAAGGCGCTGCTGGCGGTACTG	Cluster139	I-E	No	CP025087.1	Chromosome	GCA_002831525.1	ST23
CGTCAGCACTAGACGCTTTTACTGACTCGAATG	Cluster146	I-E	No	CP025087.1	Chromosome	GCA_002831525.1	ST23
TGAGACGAAAGCACGGTTACGCTGCATAGTTAA	Cluster150	I-E	No	CP025087.1	Chromosome	GCA_002831525.1	ST23
TGCACCTGACAGAGCAACATTTTGCTTTTGCAG	Cluster151	I-E	No	CP025087.1	Chromosome	GCA_002831525.1	ST23
ACAAAATAGACAAAATGATTTCAGAGATTGATA	Cluster155	I-E	No	CP025087.1	Chromosome	GCA_002831525.1	ST23
GCCGGGTCAGGCGTAGCTGCCACACTGCCTGATGGCGCTGCGCTTATCAGG	Cluster268	I-E	No	CP025087.1	Chromosome	GCA_002831525.1	ST23
GCCGGGTCAGACGCAGCCGCCACACTGCCTGATGGCGCTTCGCTTATCAGG	Cluster268	I-E	No	CP025087.1	Chromosome	GCA_002831525.1	ST23
ACNAGACCGGGTCAGGCGTAGCTGCCACACTGCCTGATGGCGCTTCGCTTATCAGG	Cluster268	I-E	No	CP025087.1	Chromosome	GCA_002831525.1	ST23
GCCGGGTCAGGCGTAGCCGCCACACTGCCGATGGCGCTTCGCTTATCAGG	Cluster268	I-E	No	CP025087.1	Chromosome	GCA_002831525.1	ST23
CCGGTGATTACTGGATTGATGTCAACAATAATAA	Cluster269	I-E	No	CP025087.1	Chromosome	GCA_002831525.1	ST23
TGGAGAAATTACTGGAGCAGCAACAGTAACTGA	Cluster277	I-E	No	CP025087.1	Chromosome	GCA_002831525.1	ST23
GCTGTACGATGTGATCGTTGCATGCATATCTGA	Cluster278	I-E	No	CP025087.1	Chromosome	GCA_002831525.1	ST23
GTGGCCTTGAAGAGGATGAGTGGGAAAACATCA	Cluster279	I-E	No	CP025087.1	Chromosome	GCA_002831525.1	ST23
AACTGGTCGGCGGCGCAGGTGTAGCAGCGGGCA	Cluster280	I-E	No	CP025087.1	Chromosome	GCA_002831525.1	ST23
TTCTACATACACCTGAGAGCCTTTGCGTAGGTA	Cluster281	I-E	No	CP025087.1	Chromosome	GCA_002831525.1	ST23
GCAATGCGGCTGATTGCCACGGTCTTACCAATG	Cluster282	I-E	No	CP025087.1	Chromosome	GCA_002831525.1	ST23
CGCCCACCAGCGTTGGCGTACCATGCGATAACA	Cluster283	I-E	No	CP025087.1	Chromosome	GCA_002831525.1	ST23
CTCAACAGAACATCGAAAACTTTTAAGGATAAA	Cluster284	I-E	No	CP025087.1	Chromosome	GCA_002831525.1	ST23
TGAGTTCAGCAAACAGGCGCTCTTCATCATAG	Cluster294	I-E	No	CP025087.1	Chromosome	GCA_002831525.1	ST23
GTACTCGCCAAACTGGTGCGAGCCATCCTTAG	Cluster295	I-E	No	CP025087.1	Chromosome	GCA_002831525.1	ST23
CATACATCAAGGAGCATCCCGTTGATAGTTGC	Cluster296	I-E	No	CP025087.1	Chromosome	GCA_002831525.1	ST23
AAGGCGGTCGCTTATCATCAGGGCTTCAGCAT	Cluster297	I-E	No	CP025087.1	Chromosome	GCA_002831525.1	ST23
CATACATCAGCCTGAGTCTCGGCCTTGATGAT	Cluster298	I-E	No	CP025087.1	Chromosome	GCA_002831525.1	ST23
GCTCAGAAGATGCAGCAACAAGCGCATGATAG	Cluster299	I-E	No	CP025087.1	Chromosome	GCA_002831525.1	ST23
AGGATAGAGCCAAATCCGCTCACACGTGATGA	Cluster3	I-E	No	CP025087.1	Chromosome	GCA_002831525.1	ST23
ATAAAGTCACGCCTTGCTTTATACACTAATTC	Cluster342	I-E	No	CP025087.1	Chromosome	GCA_002831525.1	ST23
CCGGCATCCGTCAGCTCGACGGCCAGCTGCAG	Cluster4	I-E	Yes	CP025087.1	Chromosome	GCA_002831525.1	ST23
ACGTGATCGCCCTGGCGCGGACGCCGGGAGGT	Cluster5	I-E	No	CP025087.1	Chromosome	GCA_002831525.1	ST23
GATAATCCCGTCAGGTTGTGACTCTGCACGAT	Cluster6	I-E	No	CP025087.1	Chromosome	GCA_002831525.1	ST23
AGGTCCAGTTCGTGCTGCCGGATAACGCAGCCG	Cluster60	I-E	No	CP025087.1	Chromosome	GCA_002831525.1	ST23
ATAGCGAAGGATGAAGGAGATAAAAAAGAGCC	Cluster61	I-E	No	CP025087.1	Chromosome	GCA_002831525.1	ST23
GCATGCTTCCACTCCTTTTGGCGCTCACCTTCA	Cluster65	I-E	No	CP025087.1	Chromosome	GCA_002831525.1	ST23
AAAAAGTGGCACTGAGTGAAGCCTCTAAGGTCA	Cluster68	I-E	No	CP025087.1	Chromosome	GCA_002831525.1	ST23
GTATCGACTTTTTCACCAGCAGCTCGCCATCGA	Cluster69	I-E	No	CP025087.1	Chromosome	GCA_002831525.1	ST23
GATAACCCATTTCCCCGCGTCATCCTTAACAGG	Cluster71	I-E	No	CP025087.1	Chromosome	GCA_002831525.1	ST23
CTATTTCGGGTCCAACAAACGGCACGCCGATC	Cluster72	I-E	Yes	CP025087.1	Chromosome	GCA_002831525.1	ST23
GCCAGCGCAGCGAAGTAGGCAAAGTTGTCATCG	Cluster73	I-E	No	CP025087.1	Chromosome	GCA_002831525.1	ST23
CTTCGACACCAACCCAAACAGATCTGGCCTGGA	Cluster74	I-E	Yes	CP025087.1	Chromosome	GCA_002831525.1	ST23
AGCCGCAGCGGGGAGGATGACGAGGTCGTCGCG	Cluster76	I-E	No	CP025087.1	Chromosome	GCA_002831525.1	ST23
GTAGTGCTTGCGAAGGATGGGGGGCATACAGCG	Cluster77	I-E	Yes	CP025087.1	Chromosome	GCA_002831525.1	ST23
CAGCGCTGCGCTGATTGTCAGGAAGAAGAGGAA	Cluster78	I-E	Yes	CP025087.1	Chromosome	GCA_002831525.1	ST23
ATGGTGCGACTGTAGAATCCTCACCATGCACG	Cluster8	I-E	No	CP025087.1	Chromosome	GCA_002831525.1	ST23
CTCCTGAGCCTTTGCGTCAAAGAGCTGGGTGTA	Cluster82	I-E	Yes	CP025087.1	Chromosome	GCA_002831525.1	ST23
CCTACCAGCAGCATCACGGCATACGTCAACCAG	Cluster83	I-E	Yes	CP025087.1	Chromosome	GCA_002831525.1	ST23
GCCTTGCAAACATCAGAAGAAACGAACCAAGGA	Cluster84	I-E	No	CP025087.1	Chromosome	GCA_002831525.1	ST23
CGGCGCGCCAGGCGTTATTGTCATCCACCCGCA	Cluster87	I-E	Yes	CP025087.1	Chromosome	GCA_002831525.1	ST23
GGTGGTCGCCGCTGGAACAAGGCGCTGATGAC	Cluster9	I-E	No	CP025087.1	Chromosome	GCA_002831525.1	ST23
GCTTCGTTTGCCGCTCTTACACTGCAACCCAT	Cluster98	I-E	No	CP025087.1	Chromosome	GCA_002831525.1	ST23
AAGCCGCTATCGCCCGCGCCAAAGCGCGTAAAGCCGAACAGCAGGCCGCGCCGGTGGAC	Cluster2	I-E	Yes	CP025088.1	Chromosome	GCA_002845965.1	ST1941
AAGCCGCTATCGCCCGCGCTAAAGCGCGTAAAGCCGAACAGCAGGCCGCGCCGGTGGAA	Cluster2	I-E	Yes	CP025088.1	Chromosome	GCA_002845965.1	ST1941
AAGCCGCTATCGCCCGCGCCAAAGCGCGTAAAGCCGAACAGCAGGCCGCGCCGGTGGAC	Cluster2	I-E	Yes	CP025088.1	Chromosome	GCA_002845965.1	ST1941
AAGCCGCCATCGCCCGCGCCAAAGCGCGTAAAGCCGAACAGCAGGCCGCGCCGGTGGAC	Cluster2	I-E	Yes	CP025088.1	Chromosome	GCA_002845965.1	ST1941
AGGATAGAGCCAAATCCGCTCACACGTGATGAA	Cluster3	I-E	Yes	CP025088.1	Chromosome	GCA_002845965.1	ST1941
CCGGCATCCGTCAGCTCGACGGCCAGCTGCAGG	Cluster4	I-E	Yes	CP025088.1	Chromosome	GCA_002845965.1	ST1941
ACACGTGATCGCCCTGGCGCGGACGCCGGGAGGTA	Cluster5	I-E	Yes	CP025088.1	Chromosome	GCA_002845965.1	ST1941
GATAATCCCGTCAGGTTGTGACTCTGCACGATA	Cluster6	I-E	Yes	CP025088.1	Chromosome	GCA_002845965.1	ST1941
AGGTCCAGTTCGTGCTGCCGGATAACGCAGCCG	Cluster60	I-E	No	CP025088.1	Chromosome	GCA_002845965.1	ST1941
ATAGCGAAGGATGAAGGAGATAAAAAAGAGCCG	Cluster61	I-E	No	CP025088.1	Chromosome	GCA_002845965.1	ST1941
GCATGCTTCCACTCCTTTTGGCGCTCACCTTCA	Cluster65	I-E	No	CP025088.1	Chromosome	GCA_002845965.1	ST1941
AAAAAGTGGCACTGAGTGAAGCCTCTAAGGTCA	Cluster68	I-E	No	CP025088.1	Chromosome	GCA_002845965.1	ST1941
GTATCGACTTTTTCACCAGCAGCTCGCCATCGA	Cluster69	I-E	No	CP025088.1	Chromosome	GCA_002845965.1	ST1941
GATAACCCATTTCCCCGCGTCATCCTTAACAGG	Cluster71	I-E	No	CP025088.1	Chromosome	GCA_002845965.1	ST1941
CTATTTCGGGTCCAACAAACGGCACGCCGATCA	Cluster72	I-E	Yes	CP025088.1	Chromosome	GCA_002845965.1	ST1941
GCCAGCGCAGCGAAGTAGGCAAAGTTGTCATCG	Cluster73	I-E	No	CP025088.1	Chromosome	GCA_002845965.1	ST1941
CTTCGACACCAACCCAAACAGATCTGGCCTGGA	Cluster74	I-E	Yes	CP025088.1	Chromosome	GCA_002845965.1	ST1941
AGCCGCAGCGGGGAGGATGACGAGGTCGTCGCG	Cluster76	I-E	No	CP025088.1	Chromosome	GCA_002845965.1	ST1941
GTAGTGCTTGCGAAGGATGGGGGGCATACAGCG	Cluster77	I-E	Yes	CP025088.1	Chromosome	GCA_002845965.1	ST1941
CAGCGCTGCGCTGATTGTCAGGAAGAAGAGGAA	Cluster78	I-E	Yes	CP025088.1	Chromosome	GCA_002845965.1	ST1941
ATGGTGCGACTGTAGAATCCTCACCATGCACGA	Cluster8	I-E	Yes	CP025088.1	Chromosome	GCA_002845965.1	ST1941
CTCCTGAGCCTTTGCGTCAAAGAGCTGGGTGTA	Cluster82	I-E	Yes	CP025088.1	Chromosome	GCA_002845965.1	ST1941
CCTACCAGCAGCATCACGGCATACGTCAACCAG	Cluster83	I-E	Yes	CP025088.1	Chromosome	GCA_002845965.1	ST1941
GCCTTGCAAACATCAGAAGAAACGAACCAAGGA	Cluster84	I-E	No	CP025088.1	Chromosome	GCA_002845965.1	ST1941
CGGCGCGCCAGGCGTTATTGTCATCCACCCGCA	Cluster87	I-E	Yes	CP025088.1	Chromosome	GCA_002845965.1	ST1941
GGTGGTCGCCGCTGGAACAAGGCGCTGATGACG	Cluster9	I-E	Yes	CP025088.1	Chromosome	GCA_002845965.1	ST1941
CACATCAGAATCCACCGGAAAACGCTCATCCC	Cluster10	I-E	No	CP025089.1	Chromosome	GCA_002845865.1	ST485
GCAGAAAGCATGCACAACTTCGACCGTGAAAA	Cluster101	I-E	Yes	CP025089.1	Chromosome	GCA_002845865.1	ST485
GACGCCCGGATCAGGTCATGGTTTTGCCATTA	Cluster102	I-E	No	CP025089.1	Chromosome	GCA_002845865.1	ST485
TTCCGGTTACTTCATCGAATTTATCAATATTA	Cluster103	I-E	No	CP025089.1	Chromosome	GCA_002845865.1	ST485
GCAAAAAACACGGTGCGGCGCTGGTACTTCGA	Cluster104	I-E	No	CP025089.1	Chromosome	GCA_002845865.1	ST485
ACTTCGGTAACCGTACTGGCAGCACCGGCCAC	Cluster105	I-E	No	CP025089.1	Chromosome	GCA_002845865.1	ST485
GATTATCTGCCTGGTGGCCAGAAGCGTGGATG	Cluster106	I-E	No	CP025089.1	Chromosome	GCA_002845865.1	ST485
AGCTCCTGGCCCAGTATCTGGAAGAGGAGCAC	Cluster107	I-E	No	CP025089.1	Chromosome	GCA_002845865.1	ST485
GTCGAAATGTTCCAGGATGCTGTCGTCCTGTA	Cluster108	I-E	No	CP025089.1	Chromosome	GCA_002845865.1	ST485
CGTCACCTCGTAGCGGAGGCGCACACGCAGAG	Cluster109	I-E	No	CP025089.1	Chromosome	GCA_002845865.1	ST485
GACGGAACGGCAGTGATATCCATGACGATCAC	Cluster11	I-E	Yes	CP025089.1	Chromosome	GCA_002845865.1	ST485
GAATTGTCTCTAATTTAGTAAATGAATATTCA	Cluster110	I-E	No	CP025089.1	Chromosome	GCA_002845865.1	ST485
CTGCGGGCTTTTGTTCTTATATTCCTCCGTTC	Cluster111	I-E	Yes	CP025089.1	Chromosome	GCA_002845865.1	ST485
ACCGCCACGCAACTGACCACGCCAGCGGTTTA	Cluster112	I-E	No	CP025089.1	Chromosome	GCA_002845865.1	ST485
TGCTACCAGTTTGCTCAGTGGGTGGTAGGGGA	Cluster113	I-E	No	CP025089.1	Chromosome	GCA_002845865.1	ST485
GCCCGTCTTTTTCCGAGGTATCAGCGTGAG	Cluster114	I-E	No	CP025089.1	Chromosome	GCA_002845865.1	ST485
TTCCAGGTGTAGATCATGCTCTGGTTCAGGCC	Cluster116	I-E	No	CP025089.1	Chromosome	GCA_002845865.1	ST485
AAAAAGACATCCGTTCGCCTGCTCTACCCAAT	Cluster117	I-E	No	CP025089.1	Chromosome	GCA_002845865.1	ST485
GGTGCCAAAGTCTTCCCACACCGGGGCGTCGA	Cluster118	I-E	No	CP025089.1	Chromosome	GCA_002845865.1	ST485
AAGAGGTGATCCGGTTTAACCCGTATGCGCTG	Cluster119	I-E	No	CP025089.1	Chromosome	GCA_002845865.1	ST485
GAAGAATTAACTCACAGGTACAACGTCCGGCA	Cluster12	I-E	No	CP025089.1	Chromosome	GCA_002845865.1	ST485
TACCCGCTGGCGCTGCGTATCGGGCGCTATGT	Cluster120	I-E	No	CP025089.1	Chromosome	GCA_002845865.1	ST485
ACCATAGTGCGGTTCAACAATAACGATCGATC	Cluster121	I-E	No	CP025089.1	Chromosome	GCA_002845865.1	ST485
GATAAGGACATTGCCGATGATATTATTAAAAG	Cluster122	I-E	No	CP025089.1	Chromosome	GCA_002845865.1	ST485
TAATCCTGGTCGCCCACGCGGATCCGGTCCCG	Cluster123	I-E	No	CP025089.1	Chromosome	GCA_002845865.1	ST485
TTGCTATGGCGTTGGCGCACTGAATATCGGTG	Cluster124	I-E	No	CP025089.1	Chromosome	GCA_002845865.1	ST485
TGGATGCAGCAAAGCGAAGAAGCACGAATGGC	Cluster125	I-E	No	CP025089.1	Chromosome	GCA_002845865.1	ST485
CAGGAAAGAGACACACCGAAGGCCTCCGCGAT	Cluster13	I-E	No	CP025089.1	Chromosome	GCA_002845865.1	ST485
TTGTTTCACCACCGCACCGTAAACGTTGGTGC	Cluster136	I-E	No	CP025089.1	Chromosome	GCA_002845865.1	ST485
CTGGCGCGGACGCCGGGAGATATTGACAACGG	Cluster14	I-E	No	CP025089.1	Chromosome	GCA_002845865.1	ST485
CGACTTTGACGTTGAAAAGATAAGGACCTCTG	Cluster15	I-E	No	CP025089.1	Chromosome	GCA_002845865.1	ST485
ATTACACGGATAACCCGTGGTTTCCGGACGTG	Cluster16	I-E	No	CP025089.1	Chromosome	GCA_002845865.1	ST485
AGATCGAAATCGACCAACAAATTCGCAGCGCG	Cluster17	I-E	No	CP025089.1	Chromosome	GCA_002845865.1	ST485
TCACCCGGATCTGCCGGAGCGGGTTAAAGCGG	Cluster18	I-E	No	CP025089.1	Chromosome	GCA_002845865.1	ST485
TCAATGACCAATAACCAGTTAACCTCTACCCA	Cluster19	I-E	No	CP025089.1	Chromosome	GCA_002845865.1	ST485
AGCCGCCATCGCCCGCGCCAAAGCGCGTAAAGCCGAACAGCAGGCCGCGCCGGTGGAA	Cluster2	IV-A	Yes	CP025089.1	Chromosome	GCA_002845865.1	ST485
AGCCGCCATCGCCCGCGCTAAAGCGCGTAAAGCCGAACAGCAGGCCGCGCCGGTGGAC	Cluster2	IV-A	Yes	CP025089.1	Chromosome	GCA_002845865.1	ST485
CCGCGCTAAAGCGCGTAAAGCAGAACAGCAGGCCGCGCCGGTGGAC	Cluster2	IV-A	Yes	CP025089.1	Chromosome	GCA_002845865.1	ST485
GAGAGCCCAAGATATTCGCGCTCTGGGATTGC	Cluster20	I-E	No	CP025089.1	Chromosome	GCA_002845865.1	ST485
GGGGACCTGCTGAACCTGCCCCCTGGTATTAA	Cluster21	I-E	Yes	CP025089.1	Chromosome	GCA_002845865.1	ST485
GCGCAGGCGTCGATAAACTCGCGCGCCATGTC	Cluster22	I-E	Yes	CP025089.1	Chromosome	GCA_002845865.1	ST485
GAGGTGAGTTCAGTCGAAACGCCCGGTTATCG	Cluster23	I-E	Yes	CP025089.1	Chromosome	GCA_002845865.1	ST485
TTTATCCGTAACACACAGCAGTAATTACCAAC	Cluster24	I-E	Yes	CP025089.1	Chromosome	GCA_002845865.1	ST485
GTTTATAACCGCTATTTCCGTCATGACAGGTC	Cluster421	I-E	Yes	CP025089.1	Chromosome	GCA_002845865.1	ST485
TGCAACTCGATGCTCGAATGAACCTTTTGACC	Cluster44	I-E	No	CP025089.1	Chromosome	GCA_002845865.1	ST485
TGCAACTCGATGCTCGAATGAACCTTTTGACC	Cluster44	I-E	No	CP025089.1	Chromosome	GCA_002845865.1	ST485
GTCTTCCCTGTTTGCTGCCTGCTGTCTGTCTG	Cluster7	I-E	Yes	CP025089.1	Chromosome	GCA_002845865.1	ST485
ACCTCTTCCCCCATCCAGTCATTTACCTGCAG	Cluster75	I-E	No	CP025089.1	Chromosome	GCA_002845865.1	ST485
GCGCAGAATGATCGACGAAGTGAAGATTCAGG	Cluster79	I-E	No	CP025089.1	Chromosome	GCA_002845865.1	ST485
GTGCTGATTGCCGTAGTAACCGTTGGTATCTG	Cluster80	I-E	No	CP025089.1	Chromosome	GCA_002845865.1	ST485
GGCTCGATGGTTGCCGACAACAGGTCAACCTT	Cluster81	I-E	Yes	CP025089.1	Chromosome	GCA_002845865.1	ST485
CGACATTCCGCCGGATCCTCGTCCCAAGTCGG	Cluster85	I-E	No	CP025089.1	Chromosome	GCA_002845865.1	ST485
GCAATAATTTTCTGCCACACACCTGACGCCGC	Cluster86	I-E	No	CP025089.1	Chromosome	GCA_002845865.1	ST485
TGTCGGCACGGCGTAAGCCGGAACTCAGACGA	Cluster88	I-E	Yes	CP025089.1	Chromosome	GCA_002845865.1	ST485
AATGGCACAGATTCAACTAATCAAAATTTCCG	Cluster89	I-E	No	CP025089.1	Chromosome	GCA_002845865.1	ST485
CGGATCGGCAGAGTCGACAAAACCCAGCCCGC	Cluster90	I-E	No	CP025089.1	Chromosome	GCA_002845865.1	ST485
GCGGTAATGGCAATCGGCCACGCGGCCGGGGG	Cluster91	I-E	No	CP025089.1	Chromosome	GCA_002845865.1	ST485
TCTACGACTGCCGAAGGTATGAAAAACCTCGG	Cluster92	I-E	No	CP025089.1	Chromosome	GCA_002845865.1	ST485
CCGATGGGAATTCGCTATGATAATACTGTATA	Cluster93	I-E	No	CP025089.1	Chromosome	GCA_002845865.1	ST485
TTACGCCAGCGCGCGGCCTTACGTTTAATCCG	Cluster94	I-E	No	CP025089.1	Chromosome	GCA_002845865.1	ST485
GCTTTTTGCCACACAACACGGTAACAAACCAC	Cluster95	I-E	Yes	CP025089.1	Chromosome	GCA_002845865.1	ST485
CACCGTTACCCGATAGTGATCAGGCCGGCGCC	Cluster96	I-E	No	CP025089.1	Chromosome	GCA_002845865.1	ST485
TCGCGCATCTCACCGACGACAACGCGCGCCTC	Cluster97	I-E	No	CP025089.1	Chromosome	GCA_002845865.1	ST485
CAAAGCGCGTAAAGCCGAACAGCAGGCCGCGCCGGTGGACGCCCCGG	Cluster1	I-E	Yes	CP025090.1	Chromosome	GCA_002845905.1	ST23
TAAAGCGCGTAAAGCCGAACAGCAGGCCGCGCCGGTGGAAGCCCCGG	Cluster1	I-E	Yes	CP025090.1	Chromosome	GCA_002845905.1	ST23
CAAAGCGCGTAAAGCCGAACAGCAGGCCGCGCCGGTGGACGCCCCGG	Cluster1	I-E	Yes	CP025090.1	Chromosome	GCA_002845905.1	ST23
CAAAGCGCGTAAAGCCGAACAGCAGGCCGCGCCGGTGGACGCCCCGA	Cluster1	I-E	Yes	CP025090.1	Chromosome	GCA_002845905.1	ST23
ATCAAAGGTCGGGAAGTGGTATATTGTTGCAAA	Cluster115	I-E	No	CP025090.1	Chromosome	GCA_002845905.1	ST23
GTGCTCAGGTTGAGCTGCACGGTGTTCGGGTGG	Cluster131	I-E	No	CP025090.1	Chromosome	GCA_002845905.1	ST23
TGACAACCCATTCAATCAGACAACAAAAACCTA	Cluster132	I-E	No	CP025090.1	Chromosome	GCA_002845905.1	ST23
GGTTTAAGCTACAGAAACAGGTTAATAGAAGCA	Cluster133	I-E	No	CP025090.1	Chromosome	GCA_002845905.1	ST23
TCATCCTCAAACCACGAAACGTAAGCATTAATA	Cluster134	I-E	No	CP025090.1	Chromosome	GCA_002845905.1	ST23
TTGCGGTCCAGCGTATTGCCGTAATTCACGACG	Cluster135	I-E	No	CP025090.1	Chromosome	GCA_002845905.1	ST23
AAAGAGAGTTTTTTACACCACACTCCCACATCA	Cluster138	I-E	No	CP025090.1	Chromosome	GCA_002845905.1	ST23
CCACATGGCATCAAGGCGCTGCTGGCGGTACTG	Cluster139	I-E	No	CP025090.1	Chromosome	GCA_002845905.1	ST23
CGTCAGCACTAGACGCTTTTACTGACTCGAATG	Cluster146	I-E	No	CP025090.1	Chromosome	GCA_002845905.1	ST23
TGGAGTGGTTCGTATCCAACACCGTGCATAAGA	Cluster148	I-E	No	CP025090.1	Chromosome	GCA_002845905.1	ST23
GTGATGGAGCTTACAAAAGACAGAAATGGGGTA	Cluster149	I-E	No	CP025090.1	Chromosome	GCA_002845905.1	ST23
TGAGACGAAAGCACGGTTACGCTGCATAGTTAA	Cluster150	I-E	No	CP025090.1	Chromosome	GCA_002845905.1	ST23
TGCACCTGACAGAGCAACATTTTGCTTTTGCAG	Cluster151	I-E	No	CP025090.1	Chromosome	GCA_002845905.1	ST23
ACAAAATAGACAAAATGATTTCAGAGATTGATA	Cluster155	I-E	No	CP025090.1	Chromosome	GCA_002845905.1	ST23
AGGATAGAGCCAAATCCGCTCACACGTGATGAA	Cluster3	I-E	Yes	CP025090.1	Chromosome	GCA_002845905.1	ST23
CCGGCATCCGTCAGCTCGACGGCCAGCTGCAGG	Cluster4	I-E	Yes	CP025090.1	Chromosome	GCA_002845905.1	ST23
ACACGTGATCGCCCTGGCGCGGACGCCGGGAGGTA	Cluster5	I-E	Yes	CP025090.1	Chromosome	GCA_002845905.1	ST23
GATAATCCCGTCAGGTTGTGACTCTGCACGATA	Cluster6	I-E	Yes	CP025090.1	Chromosome	GCA_002845905.1	ST23
AGGTCCAGTTCGTGCTGCCGGATAACGCAGCCG	Cluster60	I-E	No	CP025090.1	Chromosome	GCA_002845905.1	ST23
ATAGCGAAGGATGAAGGAGATAAAAAAGAGCCG	Cluster61	I-E	No	CP025090.1	Chromosome	GCA_002845905.1	ST23
GCATGCTTCCACTCCTTTTGGCGCTCACCTTCA	Cluster65	I-E	No	CP025090.1	Chromosome	GCA_002845905.1	ST23
AAAAAGTGGCACTGAGTGAAGCCTCTAAGGTCA	Cluster68	I-E	No	CP025090.1	Chromosome	GCA_002845905.1	ST23
GTATCGACTTTTTCACCAGCAGCTCGCCATCGA	Cluster69	I-E	No	CP025090.1	Chromosome	GCA_002845905.1	ST23
GATAACCCATTTCCCCGCGTCATCCTTAACAGG	Cluster71	I-E	No	CP025090.1	Chromosome	GCA_002845905.1	ST23
CTATTTCGGGTCCAACAAACGGCACGCCGATCA	Cluster72	I-E	Yes	CP025090.1	Chromosome	GCA_002845905.1	ST23
GCCAGCGCAGCGAAGTAGGCAAAGTTGTCATCG	Cluster73	I-E	No	CP025090.1	Chromosome	GCA_002845905.1	ST23
CTTCGACACCAACCCAAACAGATCTGGCCTGGA	Cluster74	I-E	Yes	CP025090.1	Chromosome	GCA_002845905.1	ST23
AGCCGCAGCGGGGAGGATGACGAGGTCGTCGCG	Cluster76	I-E	No	CP025090.1	Chromosome	GCA_002845905.1	ST23
GTAGTGCTTGCGAAGGATGGGGGGCATACAGCG	Cluster77	I-E	Yes	CP025090.1	Chromosome	GCA_002845905.1	ST23
CAGCGCTGCGCTGATTGTCAGGAAGAAGAGGAA	Cluster78	I-E	Yes	CP025090.1	Chromosome	GCA_002845905.1	ST23
ATGGTGCGACTGTAGAATCCTCACCATGCACGA	Cluster8	I-E	Yes	CP025090.1	Chromosome	GCA_002845905.1	ST23
CTCCTGAGCCTTTGCGTCAAAGAGCTGGGTGTA	Cluster82	I-E	Yes	CP025090.1	Chromosome	GCA_002845905.1	ST23
CCTACCAGCAGCATCACGGCATACGTCAACCAG	Cluster83	I-E	Yes	CP025090.1	Chromosome	GCA_002845905.1	ST23
[truncated: 5,228 more rows]

## Sheet: Proto-spacers on plasmids
Table S4. The information of CRISPR-Cas systems, spacers, and proto-spacers in 1,194 completely sequenced Klebsiella pneumoniae strains with 3,923 plasmids from GenBank.
Spacer_class	Spacer_sequence	Target_plasmid	Plasmid transferability	Target_pos_start	Target_pos_end	Target_gene	Target_gene_class
Cluster31	GAGCAGGCACCCGCCGCAACGACGAAGAGCGC	AP018673.1	Conjugative	78528	78559	-	-
Cluster31	GAGCAGGCACCCGCCGCAACGACGAAGAGCGC	AP018673.1	Conjugative	81913	81944	ssb	Conjugation
Cluster31	GAGCAGGCACCCGCCGCAACGACGAAGAGCGC	AP018673.1	Conjugative	89789	89820	-	-
Cluster31	GAGCAGGCACCCGCCGCAACGACGAAGAGCGC	AP018673.1	Conjugative	92504	92535	In-Tra	Conjugation
Cluster31	GAGCAGGCACCCGCCGCAACGACGAAGAGCGC	AP018674.1	Non-Mobilizable	57046	57077	higA	TA
Cluster31	GAGCAGGCACCCGCCGCAACGACGAAGAGCGC	AP018674.1	Non-Mobilizable	60229	60260	-	-
Cluster31	GAGCAGGCACCCGCCGCAACGACGAAGAGCGC	AP018749.1	Conjugative	77046	77077	In-Tra	Conjugation
Cluster31	GAGCAGGCACCCGCCGCAACGACGAAGAGCGC	AP018749.1	Conjugative	79834	79865	-	-
Cluster31	GAGCAGGCACCCGCCGCAACGACGAAGAGCGC	AP018749.1	Conjugative	88143	88174	Transposase	IS/Tn/Int
Cluster31	GAGCAGGCACCCGCCGCAACGACGAAGAGCGC	AP018749.1	Conjugative	91529	91560	-	-
Cluster31	GAGCAGGCACCCGCCGCAACGACGAAGAGCGC	AP018751.1	Conjugative	76288	76319	In-Tra	Conjugation
Cluster31	GAGCAGGCACCCGCCGCAACGACGAAGAGCGC	AP018751.1	Conjugative	79076	79107	-	-
Cluster31	GAGCAGGCACCCGCCGCAACGACGAAGAGCGC	AP018751.1	Conjugative	87385	87416	Transposase	IS/Tn/Int
Cluster31	GAGCAGGCACCCGCCGCAACGACGAAGAGCGC	AP018751.1	Conjugative	90771	90802	-	-
Cluster31	GAGCAGGCACCCGCCGCAACGACGAAGAGCGC	AP018754.1	Conjugative	76302	76333	In-Tra	Conjugation
Cluster31	GAGCAGGCACCCGCCGCAACGACGAAGAGCGC	AP018754.1	Conjugative	79090	79121	-	-
Cluster31	GAGCAGGCACCCGCCGCAACGACGAAGAGCGC	AP018754.1	Conjugative	87399	87430	Transposase	IS/Tn/Int
Cluster31	GAGCAGGCACCCGCCGCAACGACGAAGAGCGC	AP018754.1	Conjugative	90785	90816	-	-
Cluster31	GAGCAGGCACCCGCCGCAACGACGAAGAGCGC	AP021910.1	Conjugative	42198	42229	In-Tra	Conjugation
Cluster31	GAGCAGGCACCCGCCGCAACGACGAAGAGCGC	AP021910.1	Conjugative	45531	45562	-	-
Cluster31	GAGCAGGCACCCGCCGCAACGACGAAGAGCGC	AP021931.1	Non-Mobilizable	65729	65760	-	-
Cluster31	GAGCAGGCACCCGCCGCAACGACGAAGAGCGC	AP022079.1	Conjugative	138710	138741	-	-
Cluster31	GAGCAGGCACCCGCCGCAACGACGAAGAGCGC	AP022079.1	Conjugative	142007	142038	ssb	Conjugation
Cluster31	GAGCAGGCACCCGCCGCAACGACGAAGAGCGC	AP022079.1	Conjugative	150367	150398	-	-
Cluster31	GAGCAGGCACCCGCCGCAACGACGAAGAGCGC	AP022079.1	Conjugative	152882	152913	In-Tra	Conjugation
Cluster31	GAGCAGGCACCCGCCGCAACGACGAAGAGCGC	AP022140.1	Conjugative	28985	29016	-	-
Cluster31	GAGCAGGCACCCGCCGCAACGACGAAGAGCGC	AP022140.1	Conjugative	32370	32401	ssb	Conjugation
Cluster31	GAGCAGGCACCCGCCGCAACGACGAAGAGCGC	AP022140.1	Conjugative	40221	40252	-	-
Cluster31	GAGCAGGCACCCGCCGCAACGACGAAGAGCGC	AP022140.1	Conjugative	42948	42979	In-Tra	Conjugation
Cluster31	GAGCAGGCACCCGCCGCAACGACGAAGAGCGC	AP023265.1	Conjugative	41327	41358	-	-
Cluster31	GAGCAGGCACCCGCCGCAACGACGAAGAGCGC	AP023266.1	Conjugative	101190	101221	Transposase	IS/Tn/Int
Cluster31	GAGCAGGCACCCGCCGCAACGACGAAGAGCGC	AP023340.1	Conjugative	137895	137926	In-Tra	Conjugation
Cluster31	GAGCAGGCACCCGCCGCAACGACGAAGAGCGC	AP023340.1	Conjugative	140681	140712	-	-
Cluster31	GAGCAGGCACCCGCCGCAACGACGAAGAGCGC	AP023340.1	Conjugative	147937	147968	-	-
Cluster31	GAGCAGGCACCCGCCGCAACGACGAAGAGCGC	AP023340.1	Conjugative	151325	151356	-	-
Cluster31	GAGCAGGCACCCGCCGCAACGACGAAGAGCGC	AP023341.1	Conjugative	22110	22141	-	-
Cluster31	GAGCAGGCACCCGCCGCAACGACGAAGAGCGC	AP023454.1	Conjugative	44889	44920	-	-
Cluster31	GAGCAGGCACCCGCCGCAACGACGAAGAGCGC	AP023455.1	Non-Mobilizable	4905	4936	In-Tra	Conjugation
Cluster31	GAGCAGGCACCCGCCGCAACGACGAAGAGCGC	AP023455.1	Non-Mobilizable	7694	7725	-	-
Cluster31	GAGCAGGCACCCGCCGCAACGACGAAGAGCGC	AP023455.1	Non-Mobilizable	15993	16024	ssb	Conjugation
Cluster31	GAGCAGGCACCCGCCGCAACGACGAAGAGCGC	AP023455.1	Non-Mobilizable	19379	19410	-	-
Cluster31	GAGCAGGCACCCGCCGCAACGACGAAGAGCGC	AP024174.1	Non-Mobilizable	200457	200488	In-Tra	Conjugation
Cluster31	GAGCAGGCACCCGCCGCAACGACGAAGAGCGC	AP024174.1	Non-Mobilizable	206564	206595	-	-
Cluster31	GAGCAGGCACCCGCCGCAACGACGAAGAGCGC	CP000648.1	Conjugative	123789	123820	-	-
Cluster31	GAGCAGGCACCCGCCGCAACGACGAAGAGCGC	CP000648.1	Conjugative	127175	127206	ssb	Conjugation
Cluster31	GAGCAGGCACCCGCCGCAACGACGAAGAGCGC	CP000648.1	Conjugative	135484	135515	-	-
Cluster31	GAGCAGGCACCCGCCGCAACGACGAAGAGCGC	CP000648.1	Conjugative	138272	138303	In-Tra	Conjugation
Cluster31	GAGCAGGCACCCGCCGCAACGACGAAGAGCGC	CP000650.1	Non-Mobilizable	4632	4663	-	-
Cluster31	GAGCAGGCACCCGCCGCAACGACGAAGAGCGC	CP003224.1	Conjugative	82016	82047	In-Tra	Conjugation
Cluster31	GAGCAGGCACCCGCCGCAACGACGAAGAGCGC	CP003224.1	Conjugative	84438	84469	-	-
Cluster31	GAGCAGGCACCCGCCGCAACGACGAAGAGCGC	CP003224.1	Conjugative	92284	92315	Transposase	IS/Tn/Int
Cluster31	GAGCAGGCACCCGCCGCAACGACGAAGAGCGC	CP003224.1	Conjugative	95672	95703	-	-
Cluster31	GAGCAGGCACCCGCCGCAACGACGAAGAGCGC	CP006663.1	Non-Mobilizable	2160	2191	-	-
Cluster31	GAGCAGGCACCCGCCGCAACGACGAAGAGCGC	CP006663.1	Non-Mobilizable	5546	5577	ssb	Conjugation
Cluster31	GAGCAGGCACCCGCCGCAACGACGAAGAGCGC	CP006800.1	Conjugative	1537	1568	-	-
Cluster31	GAGCAGGCACCCGCCGCAACGACGAAGAGCGC	CP006800.1	Conjugative	4325	4356	-	-
Cluster31	GAGCAGGCACCCGCCGCAACGACGAAGAGCGC	CP006800.1	Conjugative	12634	12665	Transposase	IS/Tn/Int
Cluster31	GAGCAGGCACCCGCCGCAACGACGAAGAGCGC	CP006800.1	Conjugative	16020	16051	-	-
Cluster31	GAGCAGGCACCCGCCGCAACGACGAAGAGCGC	CP006927.1	Conjugative	97389	97420	-	-
Cluster31	GAGCAGGCACCCGCCGCAACGACGAAGAGCGC	CP006927.1	Conjugative	100177	100208	In-Tra	Conjugation
Cluster31	GAGCAGGCACCCGCCGCAACGACGAAGAGCGC	CP007729.1	Non-Mobilizable	193400	193431	ssb	Conjugation
Cluster31	GAGCAGGCACCCGCCGCAACGACGAAGAGCGC	CP007729.1	Non-Mobilizable	201709	201740	-	-
Cluster31	GAGCAGGCACCCGCCGCAACGACGAAGAGCGC	CP007729.1	Non-Mobilizable	204497	204528	IS5 family transposase ISKpn26	IS/Tn/Int
Cluster31	GAGCAGGCACCCGCCGCAACGACGAAGAGCGC	CP007730.1	Conjugative	67448	67479	ssb	Conjugation
Cluster31	GAGCAGGCACCCGCCGCAACGACGAAGAGCGC	CP007734.1	Conjugative	13928	13959	ssb	Conjugation
Cluster31	GAGCAGGCACCCGCCGCAACGACGAAGAGCGC	CP007734.1	Conjugative	17314	17345	-	-
Cluster31	GAGCAGGCACCCGCCGCAACGACGAAGAGCGC	CP007734.1	Conjugative	320777	320808	In-Tra	Conjugation
Cluster31	GAGCAGGCACCCGCCGCAACGACGAAGAGCGC	CP007734.1	Conjugative	323504	323535	-	-
Cluster31	GAGCAGGCACCCGCCGCAACGACGAAGAGCGC	CP008800.1	Conjugative	137783	137814	-	-
Cluster31	GAGCAGGCACCCGCCGCAACGACGAAGAGCGC	CP008800.1	Conjugative	141169	141200	ssb	Conjugation
Cluster31	GAGCAGGCACCCGCCGCAACGACGAAGAGCGC	CP008800.1	Conjugative	149478	149509	-	-
Cluster31	GAGCAGGCACCCGCCGCAACGACGAAGAGCGC	CP008800.1	Conjugative	152266	152297	In-Tra	Conjugation
Cluster31	GAGCAGGCACCCGCCGCAACGACGAAGAGCGC	CP008829.1	Non-Mobilizable	193400	193431	ssb	Conjugation
Cluster31	GAGCAGGCACCCGCCGCAACGACGAAGAGCGC	CP008829.1	Non-Mobilizable	201709	201740	-	-
Cluster31	GAGCAGGCACCCGCCGCAACGACGAAGAGCGC	CP008829.1	Non-Mobilizable	204497	204528	IS5 family transposase ISKpn26	IS/Tn/Int
Cluster31	GAGCAGGCACCCGCCGCAACGACGAAGAGCGC	CP008830.1	Conjugative	67448	67479	ssb	Conjugation
Cluster31	GAGCAGGCACCCGCCGCAACGACGAAGAGCGC	CP008833.1	Conjugative	67448	67479	ssb	Conjugation
Cluster31	GAGCAGGCACCCGCCGCAACGACGAAGAGCGC	CP008930.1	Non-Mobilizable	148382	148413	-	-
Cluster31	GAGCAGGCACCCGCCGCAACGACGAAGAGCGC	CP008930.1	Non-Mobilizable	151768	151799	ssb	Conjugation
Cluster31	GAGCAGGCACCCGCCGCAACGACGAAGAGCGC	CP008930.1	Non-Mobilizable	160077	160106	-	-
Cluster31	GAGCAGGCACCCGCCGCAACGACGAAGAGCGC	CP008930.1	Non-Mobilizable	162865	162896	In-Tra	Conjugation
Cluster31	GAGCAGGCACCCGCCGCAACGACGAAGAGCGC	CP008932.1	Non-Mobilizable	28502	28533	-	-
Cluster31	GAGCAGGCACCCGCCGCAACGACGAAGAGCGC	CP008932.1	Non-Mobilizable	31858	31889	-	-
Cluster31	GAGCAGGCACCCGCCGCAACGACGAAGAGCGC	CP008932.1	Non-Mobilizable	34373	34404	-	-
Cluster31	GAGCAGGCACCCGCCGCAACGACGAAGAGCGC	CP009115.1	Conjugative	78576	78607	In-Tra	Conjugation
Cluster31	GAGCAGGCACCCGCCGCAACGACGAAGAGCGC	CP009115.1	Conjugative	83928	83959	-	-
Cluster31	GAGCAGGCACCCGCCGCAACGACGAAGAGCGC	CP009115.1	Conjugative	93227	93258	ssb	Conjugation
Cluster31	GAGCAGGCACCCGCCGCAACGACGAAGAGCGC	CP009777.1	Conjugative	103495	103526	-	-
Cluster31	GAGCAGGCACCCGCCGCAACGACGAAGAGCGC	CP009777.1	Conjugative	106881	106912	ssb	Conjugation
Cluster31	GAGCAGGCACCCGCCGCAACGACGAAGAGCGC	CP009777.1	Conjugative	115190	115221	-	-
Cluster31	GAGCAGGCACCCGCCGCAACGACGAAGAGCGC	CP009777.1	Conjugative	117978	118009	In-Tra	Conjugation
Cluster31	GAGCAGGCACCCGCCGCAACGACGAAGAGCGC	CP009875.1	Conjugative	67448	67479	ssb	Conjugation
Cluster31	GAGCAGGCACCCGCCGCAACGACGAAGAGCGC	CP009879.1	Non-Mobilizable	113148	113179	In-Tra	Conjugation
Cluster31	GAGCAGGCACCCGCCGCAACGACGAAGAGCGC	CP009879.1	Non-Mobilizable	115936	115967	-	-
Cluster31	GAGCAGGCACCCGCCGCAACGACGAAGAGCGC	CP009879.1	Non-Mobilizable	129718	129749	-	-
Cluster31	GAGCAGGCACCCGCCGCAACGACGAAGAGCGC	CP009879.1	Non-Mobilizable	133051	133082	-	-
Cluster31	GAGCAGGCACCCGCCGCAACGACGAAGAGCGC	CP010393.1	Conjugative	108362	108393	-	-
Cluster31	GAGCAGGCACCCGCCGCAACGACGAAGAGCGC	CP010393.1	Conjugative	111748	111779	ssb	Conjugation
Cluster31	GAGCAGGCACCCGCCGCAACGACGAAGAGCGC	CP010393.1	Conjugative	120057	120088	-	-
Cluster31	GAGCAGGCACCCGCCGCAACGACGAAGAGCGC	CP010393.1	Conjugative	122845	122876	In-Tra	Conjugation
Cluster31	GAGCAGGCACCCGCCGCAACGACGAAGAGCGC	CP011577.1	Conjugative	70936	70967	In-Tra	Conjugation
Cluster31	GAGCAGGCACCCGCCGCAACGACGAAGAGCGC	CP011577.1	Conjugative	73724	73755	-	-
Cluster31	GAGCAGGCACCCGCCGCAACGACGAAGAGCGC	CP011577.1	Conjugative	83134	83165	Transposase	IS/Tn/Int
Cluster31	GAGCAGGCACCCGCCGCAACGACGAAGAGCGC	CP011577.1	Conjugative	86520	86551	-	-
Cluster31	GAGCAGGCACCCGCCGCAACGACGAAGAGCGC	CP011623.1	Conjugative	53656	53687	-	-
Cluster31	GAGCAGGCACCCGCCGCAACGACGAAGAGCGC	CP011623.1	Conjugative	57042	57073	ssb	Conjugation
Cluster31	GAGCAGGCACCCGCCGCAACGACGAAGAGCGC	CP011623.1	Conjugative	86725	86756	-	-
Cluster31	GAGCAGGCACCCGCCGCAACGACGAAGAGCGC	CP011623.1	Conjugative	89452	89483	In-Tra	Conjugation
Cluster31	GAGCAGGCACCCGCCGCAACGACGAAGAGCGC	CP011977.1	Conjugative	161743	161774	-	-
Cluster31	GAGCAGGCACCCGCCGCAACGACGAAGAGCGC	CP011977.1	Conjugative	165129	165160	ssb	Conjugation
Cluster31	GAGCAGGCACCCGCCGCAACGACGAAGAGCGC	CP011977.1	Conjugative	173438	173469	-	-
Cluster31	GAGCAGGCACCCGCCGCAACGACGAAGAGCGC	CP011977.1	Conjugative	176226	176257	In-Tra	Conjugation
Cluster31	GAGCAGGCACCCGCCGCAACGACGAAGAGCGC	CP011981.1	Conjugative	76845	76876	-	-
Cluster31	GAGCAGGCACCCGCCGCAACGACGAAGAGCGC	CP011981.1	Conjugative	85154	85185	-	-
Cluster31	GAGCAGGCACCCGCCGCAACGACGAAGAGCGC	CP011981.1	Conjugative	87942	87973	In-Tra	Conjugation
Cluster31	GAGCAGGCACCCGCCGCAACGACGAAGAGCGC	CP011986.1	Conjugative	63637	63668	ssb	Conjugation
Cluster31	GAGCAGGCACCCGCCGCAACGACGAAGAGCGC	CP012566.1	Conjugative	25253	25284	In-Tra	Conjugation
Cluster31	GAGCAGGCACCCGCCGCAACGACGAAGAGCGC	CP012567.1	Conjugative	49142	49173	In-Tra	Conjugation
Cluster31	GAGCAGGCACCCGCCGCAACGACGAAGAGCGC	CP012567.1	Conjugative	51901	51932	In-Tra	Conjugation
Cluster31	GAGCAGGCACCCGCCGCAACGACGAAGAGCGC	CP012571.1	Conjugative	25253	25284	In-Tra	Conjugation
Cluster31	GAGCAGGCACCCGCCGCAACGACGAAGAGCGC	CP012572.1	Conjugative	49143	49174	In-Tra	Conjugation
Cluster31	GAGCAGGCACCCGCCGCAACGACGAAGAGCGC	CP012572.1	Conjugative	51902	51933	In-Tra	Conjugation
Cluster31	GAGCAGGCACCCGCCGCAACGACGAAGAGCGC	CP012884.1	Conjugative	69572	69603	-	-
Cluster31	GAGCAGGCACCCGCCGCAACGACGAAGAGCGC	CP012884.1	Conjugative	72958	72989	-	-
Cluster31	GAGCAGGCACCCGCCGCAACGACGAAGAGCGC	CP012884.1	Conjugative	80212	80243	-	-
Cluster31	GAGCAGGCACCCGCCGCAACGACGAAGAGCGC	CP012884.1	Conjugative	83000	83031	In-Tra	Conjugation
Cluster31	GAGCAGGCACCCGCCGCAACGACGAAGAGCGC	CP012988.3	Conjugative	15182	15213	-	-
Cluster31	GAGCAGGCACCCGCCGCAACGACGAAGAGCGC	CP012988.3	Conjugative	18567	18598	ssb	Conjugation
Cluster31	GAGCAGGCACCCGCCGCAACGACGAAGAGCGC	CP012988.3	Conjugative	26443	26474	-	-
Cluster31	GAGCAGGCACCCGCCGCAACGACGAAGAGCGC	CP012988.3	Conjugative	29158	29189	In-Tra	Conjugation
Cluster31	GAGCAGGCACCCGCCGCAACGACGAAGAGCGC	CP012993.2	Conjugative	15182	15213	-	-
Cluster31	GAGCAGGCACCCGCCGCAACGACGAAGAGCGC	CP012993.2	Conjugative	18567	18598	ssb	Conjugation
Cluster31	GAGCAGGCACCCGCCGCAACGACGAAGAGCGC	CP012993.2	Conjugative	26443	26474	-	-
Cluster31	GAGCAGGCACCCGCCGCAACGACGAAGAGCGC	CP012993.2	Conjugative	29158	29189	In-Tra	Conjugation
Cluster31	GAGCAGGCACCCGCCGCAACGACGAAGAGCGC	CP013323.1	Conjugative	61204	61235	-	-
Cluster31	GAGCAGGCACCCGCCGCAACGACGAAGAGCGC	CP013323.1	Conjugative	64590	64621	ssb	Conjugation
Cluster31	GAGCAGGCACCCGCCGCAACGACGAAGAGCGC	CP013323.1	Conjugative	94273	94304	-	-
Cluster31	GAGCAGGCACCCGCCGCAACGACGAAGAGCGC	CP013323.1	Conjugative	97000	97031	In-Tra	Conjugation
Cluster31	GAGCAGGCACCCGCCGCAACGACGAAGAGCGC	CP014005.1	Conjugative	3160	3191	-	-
Cluster31	GAGCAGGCACCCGCCGCAACGACGAAGAGCGC	CP014005.1	Conjugative	5890	5921	In-Tra	Conjugation
Cluster31	GAGCAGGCACCCGCCGCAACGACGAAGAGCGC	CP014005.1	Conjugative	96344	96375	ssb	Conjugation
Cluster31	GAGCAGGCACCCGCCGCAACGACGAAGAGCGC	CP014121.1	Conjugative	71677	71708	-	-
Cluster31	GAGCAGGCACCCGCCGCAACGACGAAGAGCGC	CP014121.1	Conjugative	75063	75094	ssb	Conjugation
Cluster31	GAGCAGGCACCCGCCGCAACGACGAAGAGCGC	CP014121.1	Conjugative	83356	83387	-	-
Cluster31	GAGCAGGCACCCGCCGCAACGACGAAGAGCGC	CP014121.1	Conjugative	86144	86175	In-Tra	Conjugation
Cluster31	GAGCAGGCACCCGCCGCAACGACGAAGAGCGC	CP014649.1	Non-Mobilizable	1448	1479	higA	TA
Cluster31	GAGCAGGCACCCGCCGCAACGACGAAGAGCGC	CP014649.1	Non-Mobilizable	4236	4267	-	-
Cluster31	GAGCAGGCACCCGCCGCAACGACGAAGAGCGC	CP014649.1	Non-Mobilizable	12545	12576	Transposase	IS/Tn/Int
Cluster31	GAGCAGGCACCCGCCGCAACGACGAAGAGCGC	CP014650.1	Conjugative	67448	67479	ssb	Conjugation
Cluster31	GAGCAGGCACCCGCCGCAACGACGAAGAGCGC	CP014765.1	Conjugative	63376	63407	-	-
Cluster31	GAGCAGGCACCCGCCGCAACGACGAAGAGCGC	CP014765.1	Conjugative	66732	66763	-	-
Cluster31	GAGCAGGCACCCGCCGCAACGACGAAGAGCGC	CP014765.1	Conjugative	69247	69278	In-Tra	Conjugation
Cluster31	GAGCAGGCACCCGCCGCAACGACGAAGAGCGC	CP015131.1	Conjugative	33679	33710	-	-
Cluster31	GAGCAGGCACCCGCCGCAACGACGAAGAGCGC	CP015132.1	Conjugative	87840	87871	In-Tra	Conjugation
Cluster31	GAGCAGGCACCCGCCGCAACGACGAAGAGCGC	CP015132.1	Conjugative	90628	90659	-	-
Cluster31	GAGCAGGCACCCGCCGCAACGACGAAGAGCGC	CP015132.1	Conjugative	97879	97910	-	-
Cluster31	GAGCAGGCACCCGCCGCAACGACGAAGAGCGC	CP015132.1	Conjugative	101212	101243	-	-
Cluster31	GAGCAGGCACCCGCCGCAACGACGAAGAGCGC	CP015135.1	Conjugative	113316	113347	In-Tra	Conjugation
Cluster31	GAGCAGGCACCCGCCGCAACGACGAAGAGCGC	CP015135.1	Conjugative	116104	116135	-	-
Cluster31	GAGCAGGCACCCGCCGCAACGACGAAGAGCGC	CP015135.1	Conjugative	123360	123391	-	-
Cluster31	GAGCAGGCACCCGCCGCAACGACGAAGAGCGC	CP015135.1	Conjugative	126749	126780	-	-
Cluster31	GAGCAGGCACCCGCCGCAACGACGAAGAGCGC	CP015383.1	Non-Mobilizable	116628	116659	-	-
Cluster31	GAGCAGGCACCCGCCGCAACGACGAAGAGCGC	CP015383.1	Non-Mobilizable	119961	119992	-	-
Cluster31	GAGCAGGCACCCGCCGCAACGACGAAGAGCGC	CP015383.1	Non-Mobilizable	134844	134875	-	-
Cluster31	GAGCAGGCACCCGCCGCAACGACGAAGAGCGC	CP015383.1	Non-Mobilizable	137632	137663	In-Tra	Conjugation
Cluster31	GAGCAGGCACCCGCCGCAACGACGAAGAGCGC	CP015386.1	Conjugative	172882	172913	In-Tra	Conjugation
Cluster31	GAGCAGGCACCCGCCGCAACGACGAAGAGCGC	CP015386.1	Conjugative	175670	175701	-	-
Cluster31	GAGCAGGCACCCGCCGCAACGACGAAGAGCGC	CP015386.1	Conjugative	183979	184010	Transposase	IS/Tn/Int
Cluster31	GAGCAGGCACCCGCCGCAACGACGAAGAGCGC	CP015386.1	Conjugative	187365	187396	-	-
Cluster31	GAGCAGGCACCCGCCGCAACGACGAAGAGCGC	CP015388.1	Conjugative	36487	36518	-	-
Cluster31	GAGCAGGCACCCGCCGCAACGACGAAGAGCGC	CP015393.1	Conjugative	142661	142692	In-Tra	Conjugation
Cluster31	GAGCAGGCACCCGCCGCAACGACGAAGAGCGC	CP015393.1	Conjugative	145449	145480	-	-
Cluster31	GAGCAGGCACCCGCCGCAACGACGAAGAGCGC	CP015393.1	Conjugative	153758	153789	Transposase	IS/Tn/Int
Cluster31	GAGCAGGCACCCGCCGCAACGACGAAGAGCGC	CP015393.1	Conjugative	157144	157175	-	-
Cluster31	GAGCAGGCACCCGCCGCAACGACGAAGAGCGC	CP015395.1	Conjugative	103016	103047	Transposase	IS/Tn/Int
Cluster31	GAGCAGGCACCCGCCGCAACGACGAAGAGCGC	CP015503.1	Conjugative	79256	79287	-	-
Cluster31	GAGCAGGCACCCGCCGCAACGACGAAGAGCGC	CP015754.1	Conjugative	132335	132366	In-Tra	Conjugation
Cluster31	GAGCAGGCACCCGCCGCAACGACGAAGAGCGC	CP015754.1	Conjugative	142441	142472	Coil	-
Cluster31	GAGCAGGCACCCGCCGCAACGACGAAGAGCGC	CP015823.1	Conjugative	180433	180464	Transposase	IS/Tn/Int
Cluster31	GAGCAGGCACCCGCCGCAACGACGAAGAGCGC	CP015824.1	Non-Mobilizable	87675	87706	ssb	Conjugation
Cluster31	GAGCAGGCACCCGCCGCAACGACGAAGAGCGC	CP015824.1	Non-Mobilizable	95984	96015	-	-
Cluster31	GAGCAGGCACCCGCCGCAACGACGAAGAGCGC	CP015824.1	Non-Mobilizable	98772	98803	In-Tra	Conjugation
Cluster31	GAGCAGGCACCCGCCGCAACGACGAAGAGCGC	CP016160.1	Conjugative	5054	5085	Coil	-
Cluster31	GAGCAGGCACCCGCCGCAACGACGAAGAGCGC	CP016160.1	Conjugative	160223	160254	In-Tra	Conjugation
Cluster31	GAGCAGGCACCCGCCGCAACGACGAAGAGCGC	CP016810.1	Conjugative	223772	223803	-	-
Cluster31	GAGCAGGCACCCGCCGCAACGACGAAGAGCGC	CP016810.1	Conjugative	226560	226591	-	-
Cluster31	GAGCAGGCACCCGCCGCAACGACGAAGAGCGC	CP016810.1	Conjugative	233819	233850	-	-
Cluster31	GAGCAGGCACCCGCCGCAACGACGAAGAGCGC	CP016810.1	Conjugative	237152	237183	-	-
Cluster31	GAGCAGGCACCCGCCGCAACGACGAAGAGCGC	CP016922.1	Non-Mobilizable	28161	28192	In-Tra	Conjugation
Cluster31	GAGCAGGCACCCGCCGCAACGACGAAGAGCGC	CP016922.1	Non-Mobilizable	30949	30980	-	-
Cluster31	GAGCAGGCACCCGCCGCAACGACGAAGAGCGC	CP016922.1	Non-Mobilizable	39259	39290	Transposase	IS/Tn/Int
Cluster31	GAGCAGGCACCCGCCGCAACGACGAAGAGCGC	CP016922.1	Non-Mobilizable	42645	42676	-	-
Cluster31	GAGCAGGCACCCGCCGCAACGACGAAGAGCGC	CP017779.1	Conjugative	59146	59177	-	-
Cluster31	GAGCAGGCACCCGCCGCAACGACGAAGAGCGC	CP017779.1	Conjugative	61930	61961	-	-
Cluster31	GAGCAGGCACCCGCCGCAACGACGAAGAGCGC	CP017779.1	Conjugative	70279	70310	-	-
Cluster31	GAGCAGGCACCCGCCGCAACGACGAAGAGCGC	CP017779.1	Conjugative	73665	73696	-	-
Cluster31	GAGCAGGCACCCGCCGCAACGACGAAGAGCGC	CP017935.1	Non-Mobilizable	34839	34870	-	-
Cluster31	GAGCAGGCACCCGCCGCAACGACGAAGAGCGC	CP017935.1	Non-Mobilizable	38225	38256	ssb	Conjugation
Cluster31	GAGCAGGCACCCGCCGCAACGACGAAGAGCGC	CP017935.1	Non-Mobilizable	46162	46193	-	-
Cluster31	GAGCAGGCACCCGCCGCAACGACGAAGAGCGC	CP018340.1	Conjugative	64237	64268	-	-
Cluster31	GAGCAGGCACCCGCCGCAACGACGAAGAGCGC	CP018340.1	Conjugative	67622	67653	ssb	Conjugation
Cluster31	GAGCAGGCACCCGCCGCAACGACGAAGAGCGC	CP018340.1	Conjugative	76578	76609	-	-
Cluster31	GAGCAGGCACCCGCCGCAACGACGAAGAGCGC	CP018343.1	Mobilizable	11956	11987	-	-
Cluster31	GAGCAGGCACCCGCCGCAACGACGAAGAGCGC	CP018351.1	Non-Mobilizable	160342	160373	-	-
Cluster31	GAGCAGGCACCCGCCGCAACGACGAAGAGCGC	CP018351.1	Non-Mobilizable	163728	163759	ssb	Conjugation
Cluster31	GAGCAGGCACCCGCCGCAACGACGAAGAGCGC	CP018351.1	Non-Mobilizable	172038	172069	-	-
Cluster31	GAGCAGGCACCCGCCGCAACGACGAAGAGCGC	CP018351.1	Non-Mobilizable	174826	174857	In-Tra	Conjugation
Cluster31	GAGCAGGCACCCGCCGCAACGACGAAGAGCGC	CP018355.1	Conjugative	47778	47809	-	-
Cluster31	GAGCAGGCACCCGCCGCAACGACGAAGAGCGC	CP018355.1	Conjugative	51164	51195	ssb	Conjugation
Cluster31	GAGCAGGCACCCGCCGCAACGACGAAGAGCGC	CP018355.1	Conjugative	59473	59504	-	-
Cluster31	GAGCAGGCACCCGCCGCAACGACGAAGAGCGC	CP018355.1	Conjugative	62261	62292	In-Tra	Conjugation
Cluster31	GAGCAGGCACCCGCCGCAACGACGAAGAGCGC	CP018365.1	Conjugative	149508	149539	-	-
Cluster31	GAGCAGGCACCCGCCGCAACGACGAAGAGCGC	CP018365.1	Conjugative	152894	152925	ssb	Conjugation
Cluster31	GAGCAGGCACCCGCCGCAACGACGAAGAGCGC	CP018365.1	Conjugative	161203	161234	-	-
Cluster31	GAGCAGGCACCCGCCGCAACGACGAAGAGCGC	CP018365.1	Conjugative	163991	164022	In-Tra	Conjugation
Cluster31	GAGCAGGCACCCGCCGCAACGACGAAGAGCGC	CP018424.1	Conjugative	109044	109075	-	-
Cluster31	GAGCAGGCACCCGCCGCAACGACGAAGAGCGC	CP018424.1	Conjugative	112430	112461	ssb	Conjugation
Cluster31	GAGCAGGCACCCGCCGCAACGACGAAGAGCGC	CP018424.1	Conjugative	120739	120770	-	-
Cluster31	GAGCAGGCACCCGCCGCAACGACGAAGAGCGC	CP018424.1	Conjugative	123527	123558	In-Tra	Conjugation
Cluster31	GAGCAGGCACCCGCCGCAACGACGAAGAGCGC	CP018430.1	Conjugative	109044	109075	-	-
Cluster31	GAGCAGGCACCCGCCGCAACGACGAAGAGCGC	CP018430.1	Conjugative	112430	112461	ssb	Conjugation
Cluster31	GAGCAGGCACCCGCCGCAACGACGAAGAGCGC	CP018430.1	Conjugative	120739	120770	-	-
Cluster31	GAGCAGGCACCCGCCGCAACGACGAAGAGCGC	CP018430.1	Conjugative	123527	123558	In-Tra	Conjugation
Cluster31	GAGCAGGCACCCGCCGCAACGACGAAGAGCGC	CP018434.1	Conjugative	109044	109075	-	-
Cluster31	GAGCAGGCACCCGCCGCAACGACGAAGAGCGC	CP018434.1	Conjugative	112430	112461	ssb	Conjugation
Cluster31	GAGCAGGCACCCGCCGCAACGACGAAGAGCGC	CP018434.1	Conjugative	120739	120770	-	-
Cluster31	GAGCAGGCACCCGCCGCAACGACGAAGAGCGC	CP018434.1	Conjugative	123527	123558	In-Tra	Conjugation
Cluster31	GAGCAGGCACCCGCCGCAACGACGAAGAGCGC	CP018441.1	Conjugative	135097	135128	In-Tra	Conjugation
Cluster31	GAGCAGGCACCCGCCGCAACGACGAAGAGCGC	CP018441.1	Conjugative	137885	137916	-	-
Cluster31	GAGCAGGCACCCGCCGCAACGACGAAGAGCGC	CP018441.1	Conjugative	146194	146225	Transposase	IS/Tn/Int
Cluster31	GAGCAGGCACCCGCCGCAACGACGAAGAGCGC	CP018441.1	Conjugative	149580	149611	-	-
Cluster31	GAGCAGGCACCCGCCGCAACGACGAAGAGCGC	CP018455.1	Conjugative	51846	51877	-	-
Cluster31	GAGCAGGCACCCGCCGCAACGACGAAGAGCGC	CP018455.1	Conjugative	60794	60825	-	-
Cluster31	GAGCAGGCACCCGCCGCAACGACGAAGAGCGC	CP018455.1	Conjugative	63215	63246	In-Tra	Conjugation
Cluster31	GAGCAGGCACCCGCCGCAACGACGAAGAGCGC	CP018455.1	Conjugative	144550	144581	-	-
Cluster31	GAGCAGGCACCCGCCGCAACGACGAAGAGCGC	CP018670.1	Non-Mobilizable	19057	19088	ssb	Conjugation
Cluster31	GAGCAGGCACCCGCCGCAACGACGAAGAGCGC	CP018675.1	Non-Mobilizable	15326	15357	In-Tra	Conjugation
Cluster31	GAGCAGGCACCCGCCGCAACGACGAAGAGCGC	CP018675.1	Non-Mobilizable	18114	18145	-	-
Cluster31	GAGCAGGCACCCGCCGCAACGACGAAGAGCGC	CP018675.1	Non-Mobilizable	26424	26455	Transposase	IS/Tn/Int
Cluster31	GAGCAGGCACCCGCCGCAACGACGAAGAGCGC	CP018675.1	Non-Mobilizable	29810	29841	-	-
Cluster31	GAGCAGGCACCCGCCGCAACGACGAAGAGCGC	CP018693.1	Conjugative	1213	1244	In-Tra	Conjugation
Cluster31	GAGCAGGCACCCGCCGCAACGACGAAGAGCGC	CP018693.1	Conjugative	166757	166788	-	-
Cluster31	GAGCAGGCACCCGCCGCAACGACGAAGAGCGC	CP018693.1	Conjugative	170143	170174	ssb	Conjugation
Cluster31	GAGCAGGCACCCGCCGCAACGACGAAGAGCGC	CP018693.1	Conjugative	178452	178483	-	-
Cluster31	GAGCAGGCACCCGCCGCAACGACGAAGAGCGC	CP018818.1	Non-Mobilizable	91861	91892	Transposase	IS/Tn/Int
Cluster31	GAGCAGGCACCCGCCGCAACGACGAAGAGCGC	CP018818.1	Non-Mobilizable	95247	95278	-	-
Cluster31	GAGCAGGCACCCGCCGCAACGACGAAGAGCGC	CP018886.1	Conjugative	182839	182870	In-Tra	Conjugation
Cluster31	GAGCAGGCACCCGCCGCAACGACGAAGAGCGC	CP018886.1	Conjugative	185627	185658	-	-
Cluster31	GAGCAGGCACCCGCCGCAACGACGAAGAGCGC	CP018886.1	Conjugative	193936	193967	Transposase	IS/Tn/Int
Cluster31	GAGCAGGCACCCGCCGCAACGACGAAGAGCGC	CP018886.1	Conjugative	197322	197353	-	-
Cluster31	GAGCAGGCACCCGCCGCAACGACGAAGAGCGC	CP019773.1	Conjugative	137068	137099	In-Tra	Conjugation
Cluster31	GAGCAGGCACCCGCCGCAACGACGAAGAGCGC	CP019773.1	Conjugative	139856	139887	-	-
Cluster31	GAGCAGGCACCCGCCGCAACGACGAAGAGCGC	CP019773.1	Conjugative	148164	148195	Transposase	IS/Tn/Int
Cluster31	GAGCAGGCACCCGCCGCAACGACGAAGAGCGC	CP019774.1	Conjugative	11349	11380	ssb	Conjugation
Cluster31	GAGCAGGCACCCGCCGCAACGACGAAGAGCGC	CP020062.1	Non-Mobilizable	133934	133965	-	-
Cluster31	GAGCAGGCACCCGCCGCAACGACGAAGAGCGC	CP020062.1	Non-Mobilizable	138658	138689	-	-
Cluster31	GAGCAGGCACCCGCCGCAACGACGAAGAGCGC	CP020065.1	Mobilizable	15767	15798	-	-
Cluster31	GAGCAGGCACCCGCCGCAACGACGAAGAGCGC	CP020065.1	Mobilizable	18538	18569	In-Tra	Conjugation
Cluster31	GAGCAGGCACCCGCCGCAACGACGAAGAGCGC	CP020069.1	Conjugative	56504	56535	-	-
Cluster31	GAGCAGGCACCCGCCGCAACGACGAAGAGCGC	CP020069.1	Conjugative	59890	59921	ssb	Conjugation
Cluster31	GAGCAGGCACCCGCCGCAACGACGAAGAGCGC	CP020069.1	Conjugative	68199	68230	-	-
Cluster31	GAGCAGGCACCCGCCGCAACGACGAAGAGCGC	CP020069.1	Conjugative	70987	71018	In-Tra	Conjugation
Cluster31	GAGCAGGCACCCGCCGCAACGACGAAGAGCGC	CP020072.1	Conjugative	142720	142751	In-Tra	Conjugation
Cluster31	GAGCAGGCACCCGCCGCAACGACGAAGAGCGC	CP020072.1	Conjugative	145508	145539	-	-
Cluster31	GAGCAGGCACCCGCCGCAACGACGAAGAGCGC	CP020072.1	Conjugative	153817	153848	Transposase	IS/Tn/Int
Cluster31	GAGCAGGCACCCGCCGCAACGACGAAGAGCGC	CP020072.1	Conjugative	157203	157234	-	-
Cluster31	GAGCAGGCACCCGCCGCAACGACGAAGAGCGC	CP020109.1	Conjugative	64052	64083	-	-
Cluster31	GAGCAGGCACCCGCCGCAACGACGAAGAGCGC	CP020109.1	Conjugative	67438	67469	ssb	Conjugation
Cluster31	GAGCAGGCACCCGCCGCAACGACGAAGAGCGC	CP020109.1	Conjugative	75747	75778	-	-
Cluster31	GAGCAGGCACCCGCCGCAACGACGAAGAGCGC	CP020109.1	Conjugative	78535	78566	In-Tra	Conjugation
Cluster31	GAGCAGGCACCCGCCGCAACGACGAAGAGCGC	CP020499.1	Conjugative	111852	111883	-	-
Cluster31	GAGCAGGCACCCGCCGCAACGACGAAGAGCGC	CP020499.1	Conjugative	115238	115269	ssb	Conjugation
Cluster31	GAGCAGGCACCCGCCGCAACGACGAAGAGCGC	CP020499.1	Conjugative	123547	123578	-	-
Cluster31	GAGCAGGCACCCGCCGCAACGACGAAGAGCGC	CP020499.1	Conjugative	126335	126366	In-Tra	Conjugation
Cluster31	GAGCAGGCACCCGCCGCAACGACGAAGAGCGC	CP020838.1	Conjugative	124240	124271	In-Tra	Conjugation
Cluster31	GAGCAGGCACCCGCCGCAACGACGAAGAGCGC	CP020838.1	Conjugative	127028	127059	-	-
Cluster31	GAGCAGGCACCCGCCGCAACGACGAAGAGCGC	CP020838.1	Conjugative	135337	135368	Transposase	IS/Tn/Int
Cluster31	GAGCAGGCACCCGCCGCAACGACGAAGAGCGC	CP020838.1	Conjugative	138723	138754	-	-
Cluster31	GAGCAGGCACCCGCCGCAACGACGAAGAGCGC	CP020842.1	Conjugative	155510	155541	In-Tra	Conjugation
Cluster31	GAGCAGGCACCCGCCGCAACGACGAAGAGCGC	CP020842.1	Conjugative	158298	158329	-	-
Cluster31	GAGCAGGCACCCGCCGCAACGACGAAGAGCGC	CP020842.1	Conjugative	166592	166623	Transposase	IS/Tn/Int
Cluster31	GAGCAGGCACCCGCCGCAACGACGAAGAGCGC	CP020842.1	Conjugative	169978	170009	-	-
Cluster31	GAGCAGGCACCCGCCGCAACGACGAAGAGCGC	CP020843.1	Non-Mobilizable	14561	14592	In-Tra	Conjugation
Cluster31	GAGCAGGCACCCGCCGCAACGACGAAGAGCGC	CP020843.1	Non-Mobilizable	27258	27289	-	-
Cluster31	GAGCAGGCACCCGCCGCAACGACGAAGAGCGC	CP020855.1	Conjugative	2677	2708	-	-
Cluster31	GAGCAGGCACCCGCCGCAACGACGAAGAGCGC	CP020855.1	Conjugative	6062	6093	ssb_1	Conjugation
Cluster31	GAGCAGGCACCCGCCGCAACGACGAAGAGCGC	CP020855.1	Conjugative	14371	14402	-	-
Cluster31	GAGCAGGCACCCGCCGCAACGACGAAGAGCGC	CP020855.1	Conjugative	17159	17190	In-Tra	Conjugation
Cluster31	GAGCAGGCACCCGCCGCAACGACGAAGAGCGC	CP020855.1	Conjugative	214481	214512	-	-
Cluster31	GAGCAGGCACCCGCCGCAACGACGAAGAGCGC	CP020855.1	Conjugative	217866	217897	ssb_2	Conjugation
Cluster31	GAGCAGGCACCCGCCGCAACGACGAAGAGCGC	CP020903.1	Conjugative	108582	108613	-	-
Cluster31	GAGCAGGCACCCGCCGCAACGACGAAGAGCGC	CP020903.1	Conjugative	111969	112000	ssb	Conjugation
Cluster31	GAGCAGGCACCCGCCGCAACGACGAAGAGCGC	CP020903.1	Conjugative	145370	145401	In-Tra	Conjugation
Cluster31	GAGCAGGCACCCGCCGCAACGACGAAGAGCGC	CP020903.1	Conjugative	148129	148160	In-Tra	Conjugation
Cluster31	GAGCAGGCACCCGCCGCAACGACGAAGAGCGC	CP020904.1	Conjugative	3306	3337	-	-
Cluster31	GAGCAGGCACCCGCCGCAACGACGAAGAGCGC	CP020904.1	Conjugative	6094	6125	In-Tra	Conjugation
Cluster31	GAGCAGGCACCCGCCGCAACGACGAAGAGCGC	CP020904.1	Conjugative	116633	116664	ssb	Conjugation
Cluster31	GAGCAGGCACCCGCCGCAACGACGAAGAGCGC	CP021166.1	Non-Mobilizable	100790	100821	-	-
Cluster31	GAGCAGGCACCCGCCGCAACGACGAAGAGCGC	CP021166.1	Non-Mobilizable	104177	104208	In-Tra	Conjugation
Cluster31	GAGCAGGCACCCGCCGCAACGACGAAGAGCGC	CP021166.1	Non-Mobilizable	106936	106967	In-Tra	Conjugation
Cluster31	GAGCAGGCACCCGCCGCAACGACGAAGAGCGC	CP021540.1	Conjugative	153302	153333	In-Tra	Conjugation
Cluster31	GAGCAGGCACCCGCCGCAACGACGAAGAGCGC	CP021540.1	Conjugative	156090	156121	-	-
Cluster31	GAGCAGGCACCCGCCGCAACGACGAAGAGCGC	CP021540.1	Conjugative	164754	164785	Transposase	IS/Tn/Int
Cluster31	GAGCAGGCACCCGCCGCAACGACGAAGAGCGC	CP021540.1	Conjugative	168140	168171	-	-
Cluster31	GAGCAGGCACCCGCCGCAACGACGAAGAGCGC	CP021541.1	Conjugative	20427	20458	-	-
Cluster31	GAGCAGGCACCCGCCGCAACGACGAAGAGCGC	CP021541.1	Conjugative	23813	23844	ssb	Conjugation
Cluster31	GAGCAGGCACCCGCCGCAACGACGAAGAGCGC	CP021541.1	Conjugative	33125	33156	In-Tra	Conjugation
Cluster31	GAGCAGGCACCCGCCGCAACGACGAAGAGCGC	CP021544.1	Conjugative	149362	149393	In-Tra	Conjugation
Cluster31	GAGCAGGCACCCGCCGCAACGACGAAGAGCGC	CP021544.1	Conjugative	152150	152181	-	-
Cluster31	GAGCAGGCACCCGCCGCAACGACGAAGAGCGC	CP021544.1	Conjugative	160459	160490	Transposase	IS/Tn/Int
Cluster31	GAGCAGGCACCCGCCGCAACGACGAAGAGCGC	CP021544.1	Conjugative	163845	163876	-	-
Cluster31	GAGCAGGCACCCGCCGCAACGACGAAGAGCGC	CP021686.1	Non-Mobilizable	18693	18724	In-Tra	Conjugation
Cluster31	GAGCAGGCACCCGCCGCAACGACGAAGAGCGC	CP021686.1	Non-Mobilizable	21482	21513	-	-
Cluster31	GAGCAGGCACCCGCCGCAACGACGAAGAGCGC	CP021686.1	Non-Mobilizable	29781	29812	ssb	Conjugation
Cluster31	GAGCAGGCACCCGCCGCAACGACGAAGAGCGC	CP021686.1	Non-Mobilizable	33167	33198	-	-
Cluster31	GAGCAGGCACCCGCCGCAACGACGAAGAGCGC	CP021710.1	Conjugative	153598	153629	In-Tra	Conjugation
Cluster31	GAGCAGGCACCCGCCGCAACGACGAAGAGCGC	CP021710.1	Conjugative	156386	156417	-	-
Cluster31	GAGCAGGCACCCGCCGCAACGACGAAGAGCGC	CP021710.1	Conjugative	166996	167027	Transposase	IS/Tn/Int
Cluster31	GAGCAGGCACCCGCCGCAACGACGAAGAGCGC	CP021710.1	Conjugative	170382	170413	-	-
Cluster31	GAGCAGGCACCCGCCGCAACGACGAAGAGCGC	CP021711.1	Conjugative	55217	55248	-	-
Cluster31	GAGCAGGCACCCGCCGCAACGACGAAGAGCGC	CP021713.1	Conjugative	67723	67754	In-Tra	Conjugation
Cluster31	GAGCAGGCACCCGCCGCAACGACGAAGAGCGC	CP021713.1	Conjugative	70511	70542	-	-
Cluster31	GAGCAGGCACCCGCCGCAACGACGAAGAGCGC	CP021713.1	Conjugative	78820	78851	Transposase	IS/Tn/Int
Cluster31	GAGCAGGCACCCGCCGCAACGACGAAGAGCGC	CP021713.1	Conjugative	82206	82237	-	-
Cluster31	GAGCAGGCACCCGCCGCAACGACGAAGAGCGC	CP021741.1	Non-Mobilizable	38603	38634	-	-
Cluster31	GAGCAGGCACCCGCCGCAACGACGAAGAGCGC	CP021741.1	Non-Mobilizable	41989	42020	ssb	Conjugation
Cluster31	GAGCAGGCACCCGCCGCAACGACGAAGAGCGC	CP021741.1	Non-Mobilizable	49926	49957	-	-
Cluster31	GAGCAGGCACCCGCCGCAACGACGAAGAGCGC	CP021752.1	Conjugative	61894	61925	In-Tra	Conjugation
Cluster31	GAGCAGGCACCCGCCGCAACGACGAAGAGCGC	CP021752.1	Conjugative	64682	64713	-	-
Cluster31	GAGCAGGCACCCGCCGCAACGACGAAGAGCGC	CP021752.1	Conjugative	72991	73022	Transposase	IS/Tn/Int
Cluster31	GAGCAGGCACCCGCCGCAACGACGAAGAGCGC	CP021752.1	Conjugative	76377	76408	-	-
Cluster31	GAGCAGGCACCCGCCGCAACGACGAAGAGCGC	CP021834.1	Non-Mobilizable	28762	28793	In-Tra	Conjugation
Cluster31	GAGCAGGCACCCGCCGCAACGACGAAGAGCGC	CP021834.1	Non-Mobilizable	31550	31581	-	-
Cluster31	GAGCAGGCACCCGCCGCAACGACGAAGAGCGC	CP021834.1	Non-Mobilizable	39859	39890	Transposase	IS/Tn/Int
Cluster31	GAGCAGGCACCCGCCGCAACGACGAAGAGCGC	CP021834.1	Non-Mobilizable	43248	43276	-	-
Cluster31	GAGCAGGCACCCGCCGCAACGACGAAGAGCGC	CP021946.1	Conjugative	7226	7257	ssb	Conjugation
Cluster31	GAGCAGGCACCCGCCGCAACGACGAAGAGCGC	CP021946.1	Conjugative	15024	15055	-	-
Cluster31	GAGCAGGCACCCGCCGCAACGACGAAGAGCGC	CP021951.1	Non-Mobilizable	154699	154730	-	-
Cluster31	GAGCAGGCACCCGCCGCAACGACGAAGAGCGC	CP021951.1	Non-Mobilizable	158085	158116	ssb	Conjugation
Cluster31	GAGCAGGCACCCGCCGCAACGACGAAGAGCGC	CP021951.1	Non-Mobilizable	164597	164628	-	-
Cluster31	GAGCAGGCACCCGCCGCAACGACGAAGAGCGC	CP021951.1	Non-Mobilizable	167386	167417	In-Tra	Conjugation
Cluster31	GAGCAGGCACCCGCCGCAACGACGAAGAGCGC	CP021959.1	Conjugative	9781	9812	-	-
Cluster31	GAGCAGGCACCCGCCGCAACGACGAAGAGCGC	CP021959.1	Conjugative	22478	22509	In-Tra	Conjugation
Cluster31	GAGCAGGCACCCGCCGCAACGACGAAGAGCGC	CP022125.1	Conjugative	6401	6432	ssb	Conjugation
Cluster31	GAGCAGGCACCCGCCGCAACGACGAAGAGCGC	CP022125.1	Conjugative	9787	9818	-	-
Cluster31	GAGCAGGCACCCGCCGCAACGACGAAGAGCGC	CP022125.1	Conjugative	181932	181963	In-Tra	Conjugation
Cluster31	GAGCAGGCACCCGCCGCAACGACGAAGAGCGC	CP022125.1	Conjugative	184721	184752	-	-
Cluster31	GAGCAGGCACCCGCCGCAACGACGAAGAGCGC	CP022145.1	Conjugative	170785	170816	In-Tra	Conjugation
Cluster31	GAGCAGGCACCCGCCGCAACGACGAAGAGCGC	CP022145.1	Conjugative	173573	173604	-	-
Cluster31	GAGCAGGCACCCGCCGCAACGACGAAGAGCGC	CP022145.1	Conjugative	181882	181913	Transposase	IS/Tn/Int
Cluster31	GAGCAGGCACCCGCCGCAACGACGAAGAGCGC	CP022145.1	Conjugative	185268	185299	-	-
Cluster31	GAGCAGGCACCCGCCGCAACGACGAAGAGCGC	CP022574.1	Conjugative	63661	63692	In-Tra	Conjugation
Cluster31	GAGCAGGCACCCGCCGCAACGACGAAGAGCGC	CP022574.1	Conjugative	66449	66480	-	-
Cluster31	GAGCAGGCACCCGCCGCAACGACGAAGAGCGC	CP022574.1	Conjugative	74758	74789	Transposase	IS/Tn/Int
Cluster31	GAGCAGGCACCCGCCGCAACGACGAAGAGCGC	CP022574.1	Conjugative	78143	78174	-	-
Cluster31	GAGCAGGCACCCGCCGCAACGACGAAGAGCGC	CP022613.1	Conjugative	33798	33829	-	-
Cluster31	GAGCAGGCACCCGCCGCAACGACGAAGAGCGC	CP022613.1	Conjugative	37184	37215	ssb	Conjugation
Cluster31	GAGCAGGCACCCGCCGCAACGACGAAGAGCGC	CP022613.1	Conjugative	45492	45523	-	-
Cluster31	GAGCAGGCACCCGCCGCAACGACGAAGAGCGC	CP022613.1	Conjugative	48280	48311	In-Tra	Conjugation
Cluster31	GAGCAGGCACCCGCCGCAACGACGAAGAGCGC	CP022692.2	Conjugative	180736	180767	In-Tra	Conjugation
Cluster31	GAGCAGGCACCCGCCGCAACGACGAAGAGCGC	CP022692.2	Conjugative	183524	183555	-	-
Cluster31	GAGCAGGCACCCGCCGCAACGACGAAGAGCGC	CP022692.2	Conjugative	191833	191864	Transposase	IS/Tn/Int
Cluster31	GAGCAGGCACCCGCCGCAACGACGAAGAGCGC	CP022692.2	Conjugative	195219	195250	-	-
Cluster31	GAGCAGGCACCCGCCGCAACGACGAAGAGCGC	CP022693.2	Conjugative	103205	103236	-	-
Cluster31	GAGCAGGCACCCGCCGCAACGACGAAGAGCGC	CP022917.1	Conjugative	90896	90927	ssb	Conjugation
Cluster31	GAGCAGGCACCCGCCGCAACGACGAAGAGCGC	CP022917.1	Conjugative	99843	99874	-	-
Cluster31	GAGCAGGCACCCGCCGCAACGACGAAGAGCGC	CP022917.1	Conjugative	105193	105224	In-Tra	Conjugation
Cluster31	GAGCAGGCACCCGCCGCAACGACGAAGAGCGC	CP022917.1	Conjugative	174957	174988	-	-
Cluster31	GAGCAGGCACCCGCCGCAACGACGAAGAGCGC	CP022920.1	Conjugative	62812	62843	In-Tra	Conjugation
Cluster31	GAGCAGGCACCCGCCGCAACGACGAAGAGCGC	CP022920.1	Conjugative	68162	68193	-	-
Cluster31	GAGCAGGCACCCGCCGCAACGACGAAGAGCGC	CP022920.1	Conjugative	77109	77140	Transposase	IS/Tn/Int
Cluster31	GAGCAGGCACCCGCCGCAACGACGAAGAGCGC	CP022920.1	Conjugative	239625	239656	-	-
Cluster31	GAGCAGGCACCCGCCGCAACGACGAAGAGCGC	CP022923.1	Conjugative	109396	109427	ssb	Conjugation
Cluster31	GAGCAGGCACCCGCCGCAACGACGAAGAGCGC	CP022923.1	Conjugative	118343	118374	-	-
Cluster31	GAGCAGGCACCCGCCGCAACGACGAAGAGCGC	CP022923.1	Conjugative	123693	123724	In-Tra	Conjugation
Cluster31	GAGCAGGCACCCGCCGCAACGACGAAGAGCGC	CP022923.1	Conjugative	193457	193488	-	-
Cluster31	GAGCAGGCACCCGCCGCAACGACGAAGAGCGC	CP022926.1	Conjugative	28641	28672	-	-
Cluster31	GAGCAGGCACCCGCCGCAACGACGAAGAGCGC	CP022926.1	Conjugative	202790	202821	ssb	Conjugation
Cluster31	GAGCAGGCACCCGCCGCAACGACGAAGAGCGC	CP022926.1	Conjugative	211737	211768	-	-
Cluster31	GAGCAGGCACCCGCCGCAACGACGAAGAGCGC	CP022926.1	Conjugative	217087	217118	In-Tra	Conjugation
Cluster31	GAGCAGGCACCCGCCGCAACGACGAAGAGCGC	CP023442.1	Non-Mobilizable	145205	145236	-	-
Cluster31	GAGCAGGCACCCGCCGCAACGACGAAGAGCGC	CP023442.1	Non-Mobilizable	148591	148622	ssb	Conjugation
Cluster31	GAGCAGGCACCCGCCGCAACGACGAAGAGCGC	CP023442.1	Non-Mobilizable	157492	157523	-	-
Cluster31	GAGCAGGCACCCGCCGCAACGACGAAGAGCGC	CP023443.1	Conjugative	1269	1300	In-Tra	Conjugation
Cluster31	GAGCAGGCACCCGCCGCAACGACGAAGAGCGC	CP023443.1	Conjugative	102002	102033	-	-
Cluster31	GAGCAGGCACCCGCCGCAACGACGAAGAGCGC	CP023443.1	Conjugative	105391	105422	ssb	Conjugation
Cluster31	GAGCAGGCACCCGCCGCAACGACGAAGAGCGC	CP023443.1	Conjugative	114902	114933	-	-
Cluster31	GAGCAGGCACCCGCCGCAACGACGAAGAGCGC	CP023443.1	Conjugative	117629	117660	In-Tra	Conjugation
Cluster31	GAGCAGGCACCCGCCGCAACGACGAAGAGCGC	CP023488.1	Non-Mobilizable	16617	16648	In-Tra	Conjugation
Cluster31	GAGCAGGCACCCGCCGCAACGACGAAGAGCGC	CP023488.1	Non-Mobilizable	35653	35684	ssb	Conjugation
Cluster31	GAGCAGGCACCCGCCGCAACGACGAAGAGCGC	CP023489.1	Conjugative	14006	14037	-	-
Cluster31	GAGCAGGCACCCGCCGCAACGACGAAGAGCGC	CP023489.1	Conjugative	17392	17423	ssb	Conjugation
Cluster31	GAGCAGGCACCCGCCGCAACGACGAAGAGCGC	CP023489.1	Conjugative	24600	24631	In-Tra	Conjugation
Cluster31	GAGCAGGCACCCGCCGCAACGACGAAGAGCGC	CP023503.1	Conjugative	5129	5160	-	-
Cluster31	GAGCAGGCACCCGCCGCAACGACGAAGAGCGC	CP023503.1	Conjugative	54145	54176	ssb	Conjugation
Cluster31	GAGCAGGCACCCGCCGCAACGACGAAGAGCGC	CP023503.1	Conjugative	61997	62028	-	-
Cluster31	GAGCAGGCACCCGCCGCAACGACGAAGAGCGC	CP023503.1	Conjugative	67348	67379	In-Tra	Conjugation
Cluster31	GAGCAGGCACCCGCCGCAACGACGAAGAGCGC	CP023555.1	Conjugative	87511	87542	-	-
Cluster31	GAGCAGGCACCCGCCGCAACGACGAAGAGCGC	CP023555.1	Conjugative	90897	90928	ssb	Conjugation
Cluster31	GAGCAGGCACCCGCCGCAACGACGAAGAGCGC	CP023555.1	Conjugative	99206	99237	-	-
Cluster31	GAGCAGGCACCCGCCGCAACGACGAAGAGCGC	CP023555.1	Conjugative	101994	102025	In-Tra	Conjugation
Cluster31	GAGCAGGCACCCGCCGCAACGACGAAGAGCGC	CP023725.1	Non-Mobilizable	15456	15487	-	-
Cluster31	GAGCAGGCACCCGCCGCAACGACGAAGAGCGC	CP023725.1	Non-Mobilizable	17877	17908	-	-
Cluster31	GAGCAGGCACCCGCCGCAACGACGAAGAGCGC	CP023725.1	Non-Mobilizable	25724	25755	-	-
Cluster31	GAGCAGGCACCCGCCGCAACGACGAAGAGCGC	CP023912.1	Non-Mobilizable	14301	14332	In-Tra	Conjugation
Cluster31	GAGCAGGCACCCGCCGCAACGACGAAGAGCGC	CP023912.1	Non-Mobilizable	17089	17120	-	-
Cluster31	GAGCAGGCACCCGCCGCAACGACGAAGAGCGC	CP023912.1	Non-Mobilizable	25398	25429	Transposase	IS/Tn/Int
Cluster31	GAGCAGGCACCCGCCGCAACGACGAAGAGCGC	CP023912.1	Non-Mobilizable	28784	28815	-	-
Cluster31	GAGCAGGCACCCGCCGCAACGACGAAGAGCGC	CP023916.1	Conjugative	43263	43294	-	-
Cluster31	GAGCAGGCACCCGCCGCAACGACGAAGAGCGC	CP023916.1	Conjugative	45684	45715	In-Tra	Conjugation
Cluster31	GAGCAGGCACCCGCCGCAACGACGAAGAGCGC	CP023918.1	Conjugative	22128	22159	-	-
Cluster31	GAGCAGGCACCCGCCGCAACGACGAAGAGCGC	CP023923.1	Conjugative	45552	45583	-	-
Cluster31	GAGCAGGCACCCGCCGCAACGACGAAGAGCGC	CP023923.1	Conjugative	48903	48932	-	-
Cluster31	GAGCAGGCACCCGCCGCAACGACGAAGAGCGC	CP023928.1	Non-Mobilizable	41704	41735	Transposase	IS/Tn/Int
Cluster31	GAGCAGGCACCCGCCGCAACGACGAAGAGCGC	CP023942.1	Conjugative	35560	35591	In-Tra	Conjugation
Cluster31	GAGCAGGCACCCGCCGCAACGACGAAGAGCGC	CP023942.1	Conjugative	37981	38012	-	-
Cluster31	GAGCAGGCACCCGCCGCAACGACGAAGAGCGC	CP023942.1	Conjugative	45828	45859	Transposase	IS/Tn/Int
Cluster31	GAGCAGGCACCCGCCGCAACGACGAAGAGCGC	CP023942.1	Conjugative	132043	132074	-	-
Cluster31	GAGCAGGCACCCGCCGCAACGACGAAGAGCGC	CP023943.1	Conjugative	128605	128636	-	-
Cluster31	GAGCAGGCACCCGCCGCAACGACGAAGAGCGC	CP023943.1	Conjugative	131991	132022	ssb	Conjugation
Cluster31	GAGCAGGCACCCGCCGCAACGACGAAGAGCGC	CP023943.1	Conjugative	140300	140331	-	-
Cluster31	GAGCAGGCACCCGCCGCAACGACGAAGAGCGC	CP023943.1	Conjugative	143088	143119	In-Tra	Conjugation
Cluster31	GAGCAGGCACCCGCCGCAACGACGAAGAGCGC	CP023947.1	Non-Mobilizable	107970	108001	-	-
Cluster31	GAGCAGGCACCCGCCGCAACGACGAAGAGCGC	CP023947.1	Non-Mobilizable	111303	111334	ssb	Conjugation
Cluster31	GAGCAGGCACCCGCCGCAACGACGAAGAGCGC	CP023947.1	Non-Mobilizable	118562	118593	-	-
Cluster31	GAGCAGGCACCCGCCGCAACGACGAAGAGCGC	CP023948.1	Conjugative	117360	117391	ssb_2	Conjugation
Cluster31	GAGCAGGCACCCGCCGCAACGACGAAGAGCGC	CP023948.1	Conjugative	126659	126690	-	-
Cluster31	GAGCAGGCACCCGCCGCAACGACGAAGAGCGC	CP023948.1	Conjugative	132010	132041	In-Tra	Conjugation
Cluster31	GAGCAGGCACCCGCCGCAACGACGAAGAGCGC	CP023953.1	Conjugative	59569	59600	-	-
Cluster31	GAGCAGGCACCCGCCGCAACGACGAAGAGCGC	CP023953.1	Conjugative	62955	62986	ssb	Conjugation
Cluster31	GAGCAGGCACCCGCCGCAACGACGAAGAGCGC	CP023953.1	Conjugative	71264	71295	-	-
Cluster31	GAGCAGGCACCCGCCGCAACGACGAAGAGCGC	CP023953.1	Conjugative	74052	74083	In-Tra	Conjugation
Cluster31	GAGCAGGCACCCGCCGCAACGACGAAGAGCGC	CP024039.1	Conjugative	108290	108319	-	-
Cluster31	GAGCAGGCACCCGCCGCAACGACGAAGAGCGC	CP024039.1	Conjugative	111627	111658	-	-
Cluster31	GAGCAGGCACCCGCCGCAACGACGAAGAGCGC	CP024193.1	Conjugative	121330	121361	In-Tra	Conjugation
Cluster31	GAGCAGGCACCCGCCGCAACGACGAAGAGCGC	CP024193.1	Conjugative	124118	124149	-	-
Cluster31	GAGCAGGCACCCGCCGCAACGACGAAGAGCGC	CP024193.1	Conjugative	132427	132458	Transposase	IS/Tn/Int
Cluster31	GAGCAGGCACCCGCCGCAACGACGAAGAGCGC	CP024193.1	Conjugative	135813	135844	-	-
Cluster31	GAGCAGGCACCCGCCGCAACGACGAAGAGCGC	CP024430.1	Conjugative	117785	117816	-	-
Cluster31	GAGCAGGCACCCGCCGCAACGACGAAGAGCGC	CP024459.1	Conjugative	156930	156961	In-Tra	Conjugation
Cluster31	GAGCAGGCACCCGCCGCAACGACGAAGAGCGC	CP024459.1	Conjugative	159645	159676	-	-
Cluster31	GAGCAGGCACCCGCCGCAACGACGAAGAGCGC	CP024459.1	Conjugative	167520	167551	ssb	Conjugation
Cluster31	GAGCAGGCACCCGCCGCAACGACGAAGAGCGC	CP024459.1	Conjugative	170904	170935	-	-
Cluster31	GAGCAGGCACCCGCCGCAACGACGAAGAGCGC	CP024490.1	Non-Mobilizable	40758	40789	ssb	Conjugation
Cluster31	GAGCAGGCACCCGCCGCAACGACGAAGAGCGC	CP024523.1	Conjugative	121317	121348	In-Tra	Conjugation
Cluster31	GAGCAGGCACCCGCCGCAACGACGAAGAGCGC	CP024523.1	Conjugative	124105	124136	-	-
Cluster31	GAGCAGGCACCCGCCGCAACGACGAAGAGCGC	CP024523.1	Conjugative	132414	132445	Transposase	IS/Tn/Int
Cluster31	GAGCAGGCACCCGCCGCAACGACGAAGAGCGC	CP024523.1	Conjugative	135800	135831	-	-
Cluster31	GAGCAGGCACCCGCCGCAACGACGAAGAGCGC	CP024530.1	Conjugative	121317	121348	In-Tra	Conjugation
Cluster31	GAGCAGGCACCCGCCGCAACGACGAAGAGCGC	CP024530.1	Conjugative	124105	124136	-	-
Cluster31	GAGCAGGCACCCGCCGCAACGACGAAGAGCGC	CP024530.1	Conjugative	132414	132445	Transposase	IS/Tn/Int
Cluster31	GAGCAGGCACCCGCCGCAACGACGAAGAGCGC	CP024530.1	Conjugative	135800	135831	-	-
Cluster31	GAGCAGGCACCCGCCGCAACGACGAAGAGCGC	CP024537.1	Conjugative	121317	121348	In-Tra	Conjugation
Cluster31	GAGCAGGCACCCGCCGCAACGACGAAGAGCGC	CP024537.1	Conjugative	124105	124136	-	-
Cluster31	GAGCAGGCACCCGCCGCAACGACGAAGAGCGC	CP024537.1	Conjugative	132414	132445	Transposase	IS/Tn/Int
Cluster31	GAGCAGGCACCCGCCGCAACGACGAAGAGCGC	CP024537.1	Conjugative	135800	135831	-	-
Cluster31	GAGCAGGCACCCGCCGCAACGACGAAGAGCGC	CP024543.1	Conjugative	63287	63318	-	-
Cluster31	GAGCAGGCACCCGCCGCAACGACGAAGAGCGC	CP024546.1	Conjugative	63287	63318	-	-
Cluster31	GAGCAGGCACCCGCCGCAACGACGAAGAGCGC	CP024551.1	Conjugative	121317	121348	In-Tra	Conjugation
Cluster31	GAGCAGGCACCCGCCGCAACGACGAAGAGCGC	CP024551.1	Conjugative	124105	124136	-	-
Cluster31	GAGCAGGCACCCGCCGCAACGACGAAGAGCGC	CP024551.1	Conjugative	132414	132445	Transposase	IS/Tn/Int
Cluster31	GAGCAGGCACCCGCCGCAACGACGAAGAGCGC	CP024551.1	Conjugative	135800	135831	-	-
Cluster31	GAGCAGGCACCCGCCGCAACGACGAAGAGCGC	CP024558.1	Conjugative	121330	121361	In-Tra	Conjugation
Cluster31	GAGCAGGCACCCGCCGCAACGACGAAGAGCGC	CP024558.1	Conjugative	124118	124149	-	-
Cluster31	GAGCAGGCACCCGCCGCAACGACGAAGAGCGC	CP024558.1	Conjugative	132427	132458	Transposase	IS/Tn/Int
Cluster31	GAGCAGGCACCCGCCGCAACGACGAAGAGCGC	CP024558.1	Conjugative	135813	135844	-	-
Cluster31	GAGCAGGCACCCGCCGCAACGACGAAGAGCGC	CP024565.1	Conjugative	121317	121348	In-Tra	Conjugation
Cluster31	GAGCAGGCACCCGCCGCAACGACGAAGAGCGC	CP024565.1	Conjugative	124105	124136	-	-
Cluster31	GAGCAGGCACCCGCCGCAACGACGAAGAGCGC	CP024565.1	Conjugative	132414	132445	Transposase	IS/Tn/Int
Cluster31	GAGCAGGCACCCGCCGCAACGACGAAGAGCGC	CP024565.1	Conjugative	135800	135831	-	-
Cluster31	GAGCAGGCACCCGCCGCAACGACGAAGAGCGC	CP024572.1	Conjugative	121317	121348	In-Tra	Conjugation
Cluster31	GAGCAGGCACCCGCCGCAACGACGAAGAGCGC	CP024572.1	Conjugative	124105	124136	-	-
Cluster31	GAGCAGGCACCCGCCGCAACGACGAAGAGCGC	CP024572.1	Conjugative	132414	132445	Transposase	IS/Tn/Int
Cluster31	GAGCAGGCACCCGCCGCAACGACGAAGAGCGC	CP024572.1	Conjugative	135800	135831	-	-
Cluster31	GAGCAGGCACCCGCCGCAACGACGAAGAGCGC	CP024836.1	Conjugative	25118	25149	-	-
Cluster31	GAGCAGGCACCCGCCGCAACGACGAAGAGCGC	CP024840.1	Conjugative	45817	45848	-	-
Cluster31	GAGCAGGCACCCGCCGCAACGACGAAGAGCGC	CP024876.1	Non-Mobilizable	54765	54796	IS256 family transposase ISEic2	IS/Tn/Int
Cluster31	GAGCAGGCACCCGCCGCAACGACGAAGAGCGC	CP024876.1	Non-Mobilizable	58818	58849	-	-
Cluster31	GAGCAGGCACCCGCCGCAACGACGAAGAGCGC	CP024876.1	Non-Mobilizable	66664	66695	Transposase	IS/Tn/Int
Cluster31	GAGCAGGCACCCGCCGCAACGACGAAGAGCGC	CP024917.1	Conjugative	41475	41506	ssb	Conjugation
Cluster31	GAGCAGGCACCCGCCGCAACGACGAAGAGCGC	CP024917.1	Conjugative	49321	49352	-	-
Cluster31	GAGCAGGCACCCGCCGCAACGACGAAGAGCGC	CP024917.1	Conjugative	53374	53405	In-Tra	Conjugation
Cluster31	GAGCAGGCACCCGCCGCAACGACGAAGAGCGC	CP025006.1	Conjugative	140808	140839	In-Tra	Conjugation
Cluster31	GAGCAGGCACCCGCCGCAACGACGAAGAGCGC	CP025006.1	Conjugative	143596	143627	-	-
Cluster31	GAGCAGGCACCCGCCGCAACGACGAAGAGCGC	CP025006.1	Conjugative	151905	151936	Transposase	IS/Tn/Int
Cluster31	GAGCAGGCACCCGCCGCAACGACGAAGAGCGC	CP025006.1	Conjugative	155291	155322	-	-
Cluster31	GAGCAGGCACCCGCCGCAACGACGAAGAGCGC	CP025009.1	Conjugative	149484	149515	In-Tra	Conjugation
Cluster31	GAGCAGGCACCCGCCGCAACGACGAAGAGCGC	CP025009.1	Conjugative	152272	152303	-	-
Cluster31	GAGCAGGCACCCGCCGCAACGACGAAGAGCGC	CP025009.1	Conjugative	160581	160612	Transposase	IS/Tn/Int
Cluster31	GAGCAGGCACCCGCCGCAACGACGAAGAGCGC	CP025009.1	Conjugative	163967	163998	-	-
Cluster31	GAGCAGGCACCCGCCGCAACGACGAAGAGCGC	CP025010.1	Conjugative	104850	104881	Transposase	IS/Tn/Int
Cluster31	GAGCAGGCACCCGCCGCAACGACGAAGAGCGC	CP025038.1	Non-Mobilizable	166665	166696	-	-
Cluster31	GAGCAGGCACCCGCCGCAACGACGAAGAGCGC	CP025038.1	Non-Mobilizable	170051	170082	ssb	Conjugation
Cluster31	GAGCAGGCACCCGCCGCAACGACGAAGAGCGC	CP025038.1	Non-Mobilizable	178360	178391	-	-
Cluster31	GAGCAGGCACCCGCCGCAACGACGAAGAGCGC	CP025038.1	Non-Mobilizable	181148	181179	In-Tra	Conjugation
Cluster31	GAGCAGGCACCCGCCGCAACGACGAAGAGCGC	CP025142.1	Conjugative	31864	31895	-	-
Cluster31	GAGCAGGCACCCGCCGCAACGACGAAGAGCGC	CP025142.1	Conjugative	35250	35281	ssb	Conjugation
Cluster31	GAGCAGGCACCCGCCGCAACGACGAAGAGCGC	CP025142.1	Conjugative	42443	42474	-	-
Cluster31	GAGCAGGCACCCGCCGCAACGACGAAGAGCGC	CP025142.1	Conjugative	45229	45260	In-Tra	Conjugation
Cluster31	GAGCAGGCACCCGCCGCAACGACGAAGAGCGC	CP025145.1	Conjugative	28792	28823	-	-
Cluster31	GAGCAGGCACCCGCCGCAACGACGAAGAGCGC	CP025145.1	Conjugative	32178	32209	ssb	Conjugation
Cluster31	GAGCAGGCACCCGCCGCAACGACGAAGAGCGC	CP025145.1	Conjugative	39371	39402	-	-
Cluster31	GAGCAGGCACCCGCCGCAACGACGAAGAGCGC	CP025145.1	Conjugative	42157	42188	In-Tra	Conjugation
Cluster31	GAGCAGGCACCCGCCGCAACGACGAAGAGCGC	CP025148.1	Conjugative	31864	31895	-	-
Cluster31	GAGCAGGCACCCGCCGCAACGACGAAGAGCGC	CP025148.1	Conjugative	35250	35281	ssb	Conjugation
Cluster31	GAGCAGGCACCCGCCGCAACGACGAAGAGCGC	CP025148.1	Conjugative	42443	42474	-	-
Cluster31	GAGCAGGCACCCGCCGCAACGACGAAGAGCGC	CP025148.1	Conjugative	45229	45260	In-Tra	Conjugation
Cluster31	GAGCAGGCACCCGCCGCAACGACGAAGAGCGC	CP025212.1	Non-Mobilizable	1763	1794	-	-
Cluster31	GAGCAGGCACCCGCCGCAACGACGAAGAGCGC	CP025212.1	Non-Mobilizable	12039	12070	-	-
Cluster31	GAGCAGGCACCCGCCGCAACGACGAAGAGCGC	CP025212.1	Non-Mobilizable	14827	14858	-	-
Cluster31	GAGCAGGCACCCGCCGCAACGACGAAGAGCGC	CP025212.1	Non-Mobilizable	129712	129743	-	-
Cluster31	GAGCAGGCACCCGCCGCAACGACGAAGAGCGC	CP025212.1	Non-Mobilizable	133044	133075	ssb_2	Conjugation
Cluster31	GAGCAGGCACCCGCCGCAACGACGAAGAGCGC	CP025212.1	Non-Mobilizable	143319	143350	-	-
Cluster31	GAGCAGGCACCCGCCGCAACGACGAAGAGCGC	CP025457.1	Conjugative	174315	174346	-	-
Cluster31	GAGCAGGCACCCGCCGCAACGACGAAGAGCGC	CP025457.1	Conjugative	177648	177679	In-Tra	Conjugation
Cluster31	GAGCAGGCACCCGCCGCAACGACGAAGAGCGC	CP025458.1	Mobilizable	25124	25155	ssb_1	Conjugation
Cluster31	GAGCAGGCACCCGCCGCAACGACGAAGAGCGC	CP025458.1	Mobilizable	32971	33002	-	-
Cluster31	GAGCAGGCACCCGCCGCAACGACGAAGAGCGC	CP025458.1	Mobilizable	35392	35423	IS6 family transposase IS26	IS/Tn/Int
Cluster31	GAGCAGGCACCCGCCGCAACGACGAAGAGCGC	CP025458.1	Mobilizable	84074	84105	-	-
Cluster31	GAGCAGGCACCCGCCGCAACGACGAAGAGCGC	CP025463.1	Mobilizable	6041	6072	In-Tra	Conjugation
Cluster31	GAGCAGGCACCCGCCGCAACGACGAAGAGCGC	CP025463.1	Mobilizable	8462	8493	-	-
Cluster31	GAGCAGGCACCCGCCGCAACGACGAAGAGCGC	CP025463.1	Mobilizable	17410	17441	Transposase	IS/Tn/Int
Cluster31	GAGCAGGCACCCGCCGCAACGACGAAGAGCGC	CP025463.1	Mobilizable	97353	97384	-	-
Cluster31	GAGCAGGCACCCGCCGCAACGACGAAGAGCGC	CP025468.1	Conjugative	70802	70833	In-Tra	Conjugation
Cluster31	GAGCAGGCACCCGCCGCAACGACGAAGAGCGC	CP025468.1	Conjugative	73223	73254	-	-
Cluster31	GAGCAGGCACCCGCCGCAACGACGAAGAGCGC	CP025468.1	Conjugative	81070	81101	-	-
Cluster31	GAGCAGGCACCCGCCGCAACGACGAAGAGCGC	CP025516.1	Conjugative	136660	136691	In-Tra	Conjugation
Cluster31	GAGCAGGCACCCGCCGCAACGACGAAGAGCGC	CP025516.1	Conjugative	139445	139476	-	-
Cluster31	GAGCAGGCACCCGCCGCAACGACGAAGAGCGC	CP025516.1	Conjugative	147809	147840	-	-
Cluster31	GAGCAGGCACCCGCCGCAACGACGAAGAGCGC	CP025516.1	Conjugative	151136	151167	-	-
Cluster31	GAGCAGGCACCCGCCGCAACGACGAAGAGCGC	CP025577.1	Conjugative	171559	171590	-	-
Cluster31	GAGCAGGCACCCGCCGCAACGACGAAGAGCGC	CP025577.1	Conjugative	174892	174923	In-Tra	Conjugation
Cluster31	GAGCAGGCACCCGCCGCAACGACGAAGAGCGC	CP025817.1	Non-Mobilizable	73308	73339	-	-
Cluster31	GAGCAGGCACCCGCCGCAACGACGAAGAGCGC	CP025817.1	Non-Mobilizable	82287	82318	Transposase	IS/Tn/Int
Cluster31	GAGCAGGCACCCGCCGCAACGACGAAGAGCGC	CP025817.1	Non-Mobilizable	85673	85704	-	-
Cluster31	GAGCAGGCACCCGCCGCAACGACGAAGAGCGC	CP025952.1	Conjugative	56838	56869	In-Tra	Conjugation
Cluster31	GAGCAGGCACCCGCCGCAACGACGAAGAGCGC	CP025952.1	Conjugative	59259	59290	-	-
Cluster31	GAGCAGGCACCCGCCGCAACGACGAAGAGCGC	CP025952.1	Conjugative	71133	71164	-	-
Cluster31	GAGCAGGCACCCGCCGCAACGACGAAGAGCGC	CP025952.1	Conjugative	129870	129901	Transposase	IS/Tn/Int
Cluster31	GAGCAGGCACCCGCCGCAACGACGAAGAGCGC	CP025966.2	Conjugative	102135	102166	IS256 family transposase ISEic2	IS/Tn/Int
Cluster31	GAGCAGGCACCCGCCGCAACGACGAAGAGCGC	CP025966.2	Conjugative	106188	106219	-	-
Cluster31	GAGCAGGCACCCGCCGCAACGACGAAGAGCGC	CP025966.2	Conjugative	115481	115512	Transposase	IS/Tn/Int
Cluster31	GAGCAGGCACCCGCCGCAACGACGAAGAGCGC	CP026131.1	Conjugative	30606	30637	In-Tra	Conjugation
Cluster31	GAGCAGGCACCCGCCGCAACGACGAAGAGCGC	CP026131.1	Conjugative	33027	33058	-	-
Cluster31	GAGCAGGCACCCGCCGCAACGACGAAGAGCGC	CP026131.1	Conjugative	40874	40905	Transposase	IS/Tn/Int
Cluster31	GAGCAGGCACCCGCCGCAACGACGAAGAGCGC	CP026131.1	Conjugative	126416	126447	-	-
Cluster31	GAGCAGGCACCCGCCGCAACGACGAAGAGCGC	CP026133.1	Non-Mobilizable	17261	17292	In-Tra	Conjugation
Cluster31	GAGCAGGCACCCGCCGCAACGACGAAGAGCGC	CP026133.1	Non-Mobilizable	19682	19713	-	-
Cluster31	GAGCAGGCACCCGCCGCAACGACGAAGAGCGC	CP026135.1	Conjugative	76076	76107	In-Tra	Conjugation
Cluster31	GAGCAGGCACCCGCCGCAACGACGAAGAGCGC	CP026135.1	Conjugative	78863	78894	In-Tra	Conjugation
Cluster31	GAGCAGGCACCCGCCGCAACGACGAAGAGCGC	CP026139.1	Conjugative	35058	35089	In-Tra	Conjugation
Cluster31	GAGCAGGCACCCGCCGCAACGACGAAGAGCGC	CP026139.1	Conjugative	37845	37876	-	-
Cluster31	GAGCAGGCACCCGCCGCAACGACGAAGAGCGC	CP026141.1	Conjugative	27455	27486	-	-
Cluster31	GAGCAGGCACCCGCCGCAACGACGAAGAGCGC	CP026141.1	Conjugative	96155	96186	In-Tra	Conjugation
Cluster31	GAGCAGGCACCCGCCGCAACGACGAAGAGCGC	CP026141.1	Conjugative	98576	98607	-	-
Cluster31	GAGCAGGCACCCGCCGCAACGACGAAGAGCGC	CP026141.1	Conjugative	106423	106454	-	-
Cluster31	GAGCAGGCACCCGCCGCAACGACGAAGAGCGC	CP026148.1	Conjugative	22965	22996	-	-
Cluster31	GAGCAGGCACCCGCCGCAACGACGAAGAGCGC	CP026148.1	Conjugative	25752	25783	In-Tra	Conjugation
Cluster31	GAGCAGGCACCCGCCGCAACGACGAAGAGCGC	CP026151.1	Conjugative	34873	34904	In-Tra	Conjugation
Cluster31	GAGCAGGCACCCGCCGCAACGACGAAGAGCGC	CP026151.1	Conjugative	37660	37691	In-Tra	Conjugation
Cluster31	GAGCAGGCACCCGCCGCAACGACGAAGAGCGC	CP026158.1	Conjugative	94830	94861	-	-
Cluster31	GAGCAGGCACCCGCCGCAACGACGAAGAGCGC	CP026161.1	Non-Mobilizable	20808	20839	In-Tra	Conjugation
Cluster31	GAGCAGGCACCCGCCGCAACGACGAAGAGCGC	CP026161.1	Non-Mobilizable	30913	30944	Coil	-
Cluster31	GAGCAGGCACCCGCCGCAACGACGAAGAGCGC	CP026163.1	Non-Mobilizable	14672	14703	In-Tra	Conjugation
Cluster31	GAGCAGGCACCCGCCGCAACGACGAAGAGCGC	CP026163.1	Non-Mobilizable	17461	17492	-	-
Cluster31	GAGCAGGCACCCGCCGCAACGACGAAGAGCGC	CP026163.1	Non-Mobilizable	29971	30002	ssb	Conjugation
Cluster31	GAGCAGGCACCCGCCGCAACGACGAAGAGCGC	CP026163.1	Non-Mobilizable	33361	33392	-	-
Cluster31	GAGCAGGCACCCGCCGCAACGACGAAGAGCGC	CP026173.1	Non-Mobilizable	60762	60793	ssb	Conjugation
Cluster31	GAGCAGGCACCCGCCGCAACGACGAAGAGCGC	CP026175.1	Non-Mobilizable	19091	19122	-	-
Cluster31	GAGCAGGCACCCGCCGCAACGACGAAGAGCGC	CP026175.1	Non-Mobilizable	22478	22509	ssb	Conjugation
Cluster31	GAGCAGGCACCCGCCGCAACGACGAAGAGCGC	CP026175.1	Non-Mobilizable	51852	51883	-	-
Cluster31	GAGCAGGCACCCGCCGCAACGACGAAGAGCGC	CP026180.1	Non-Mobilizable	89013	89044	ssb	Conjugation
Cluster31	GAGCAGGCACCCGCCGCAACGACGAAGAGCGC	CP026180.1	Non-Mobilizable	92400	92431	-	-
Cluster31	GAGCAGGCACCCGCCGCAACGACGAAGAGCGC	CP026185.1	Non-Mobilizable	11021	11052	ssb	Conjugation
Cluster31	GAGCAGGCACCCGCCGCAACGACGAAGAGCGC	CP026396.1	Conjugative	107468	107499	In-Tra	Conjugation
Cluster31	GAGCAGGCACCCGCCGCAACGACGAAGAGCGC	CP026396.1	Conjugative	119256	119287	-	-
Cluster31	GAGCAGGCACCCGCCGCAACGACGAAGAGCGC	CP026397.1	Conjugative	57035	57066	In-Tra	Conjugation
Cluster31	GAGCAGGCACCCGCCGCAACGACGAAGAGCGC	CP026397.1	Conjugative	59762	59793	-	-
Cluster31	GAGCAGGCACCCGCCGCAACGACGAAGAGCGC	CP026397.1	Conjugative	91612	91643	Transposase	IS/Tn/Int
Cluster31	GAGCAGGCACCCGCCGCAACGACGAAGAGCGC	CP026397.1	Conjugative	94997	95028	-	-
Cluster31	GAGCAGGCACCCGCCGCAACGACGAAGAGCGC	CP026584.1	Conjugative	31859	31890	-	-
Cluster31	GAGCAGGCACCCGCCGCAACGACGAAGAGCGC	CP026584.1	Conjugative	106611	106642	In-Tra	Conjugation
Cluster31	GAGCAGGCACCCGCCGCAACGACGAAGAGCGC	CP026584.1	Conjugative	109032	109063	-	-
Cluster31	GAGCAGGCACCCGCCGCAACGACGAAGAGCGC	CP026584.1	Conjugative	116878	116909	Transposase	IS/Tn/Int
Cluster31	GAGCAGGCACCCGCCGCAACGACGAAGAGCGC	CP026588.1	Conjugative	16999	17030	ssb	Conjugation
Cluster31	GAGCAGGCACCCGCCGCAACGACGAAGAGCGC	CP026588.1	Conjugative	25946	25977	-	-
Cluster31	GAGCAGGCACCCGCCGCAACGACGAAGAGCGC	CP026588.1	Conjugative	29999	30030	In-Tra	Conjugation
Cluster31	GAGCAGGCACCCGCCGCAACGACGAAGAGCGC	CP026589.1	Mobilizable	29754	29785	-	-
Cluster31	GAGCAGGCACCCGCCGCAACGACGAAGAGCGC	CP026752.1	Conjugative	119708	119739	-	-
Cluster31	GAGCAGGCACCCGCCGCAACGACGAAGAGCGC	CP026752.1	Conjugative	123094	123125	ssb	Conjugation
Cluster31	GAGCAGGCACCCGCCGCAACGACGAAGAGCGC	CP026752.1	Conjugative	131403	131434	-	-
Cluster31	GAGCAGGCACCCGCCGCAACGACGAAGAGCGC	CP026752.1	Conjugative	134191	134222	In-Tra	Conjugation
Cluster31	GAGCAGGCACCCGCCGCAACGACGAAGAGCGC	CP027037.1	Non-Mobilizable	169451	169482	-	-
Cluster31	GAGCAGGCACCCGCCGCAACGACGAAGAGCGC	CP027037.1	Non-Mobilizable	172837	172868	ssb	Conjugation
Cluster31	GAGCAGGCACCCGCCGCAACGACGAAGAGCGC	CP027037.1	Non-Mobilizable	181146	181177	-	-
Cluster31	GAGCAGGCACCCGCCGCAACGACGAAGAGCGC	CP027037.1	Non-Mobilizable	183934	183965	In-Tra	Conjugation
Cluster31	GAGCAGGCACCCGCCGCAACGACGAAGAGCGC	CP027044.1	Conjugative	37804	37835	In-Tra	Conjugation
Cluster31	GAGCAGGCACCCGCCGCAACGACGAAGAGCGC	CP027044.1	Conjugative	151386	151417	-	-
Cluster31	GAGCAGGCACCCGCCGCAACGACGAAGAGCGC	CP027044.1	Conjugative	154772	154803	ssb	Conjugation
Cluster31	GAGCAGGCACCCGCCGCAACGACGAAGAGCGC	CP027044.1	Conjugative	163081	163112	-	-
Cluster31	GAGCAGGCACCCGCCGCAACGACGAAGAGCGC	CP027049.1	Conjugative	103618	103649	-	-
Cluster31	GAGCAGGCACCCGCCGCAACGACGAAGAGCGC	CP027049.1	Conjugative	107004	107035	ssb	Conjugation
Cluster31	GAGCAGGCACCCGCCGCAACGACGAAGAGCGC	CP027049.1	Conjugative	115313	115344	-	-
Cluster31	GAGCAGGCACCCGCCGCAACGACGAAGAGCGC	CP027049.1	Conjugative	118101	118132	In-Tra	Conjugation
Cluster31	GAGCAGGCACCCGCCGCAACGACGAAGAGCGC	CP027054.1	Conjugative	124885	124916	-	-
Cluster31	GAGCAGGCACCCGCCGCAACGACGAAGAGCGC	CP027054.1	Conjugative	128271	128302	ssb	Conjugation
Cluster31	GAGCAGGCACCCGCCGCAACGACGAAGAGCGC	CP027054.1	Conjugative	136580	136611	-	-
Cluster31	GAGCAGGCACCCGCCGCAACGACGAAGAGCGC	CP027054.1	Conjugative	139368	139399	In-Tra	Conjugation
Cluster31	GAGCAGGCACCCGCCGCAACGACGAAGAGCGC	CP027056.1	Non-Mobilizable	62236	62267	ssb	Conjugation
Cluster31	GAGCAGGCACCCGCCGCAACGACGAAGAGCGC	CP027067.1	Non-Mobilizable	29208	29239	-	-
Cluster31	GAGCAGGCACCCGCCGCAACGACGAAGAGCGC	CP027067.1	Non-Mobilizable	84605	84636	ssb_2	Conjugation
Cluster31	GAGCAGGCACCCGCCGCAACGACGAAGAGCGC	CP027067.1	Non-Mobilizable	92452	92483	-	-
Cluster31	GAGCAGGCACCCGCCGCAACGACGAAGAGCGC	CP027067.1	Non-Mobilizable	94873	94904	In-Tra	Conjugation
Cluster31	GAGCAGGCACCCGCCGCAACGACGAAGAGCGC	CP027152.1	Conjugative	51439	51470	-	-
Cluster31	GAGCAGGCACCCGCCGCAACGACGAAGAGCGC	CP027152.1	Conjugative	54825	54856	ssb	Conjugation
Cluster31	GAGCAGGCACCCGCCGCAACGACGAAGAGCGC	CP027152.1	Conjugative	63134	63165	-	-
Cluster31	GAGCAGGCACCCGCCGCAACGACGAAGAGCGC	CP027152.1	Conjugative	65922	65953	In-Tra	Conjugation
Cluster31	GAGCAGGCACCCGCCGCAACGACGAAGAGCGC	CP027158.1	Conjugative	102341	102372	Transposase	IS/Tn/Int
Cluster31	GAGCAGGCACCCGCCGCAACGACGAAGAGCGC	CP027161.1	Non-Mobilizable	10759	10790	In-Tra	Conjugation
Cluster31	GAGCAGGCACCCGCCGCAACGACGAAGAGCGC	CP027161.1	Non-Mobilizable	13547	13578	-	-
Cluster31	GAGCAGGCACCCGCCGCAACGACGAAGAGCGC	CP027161.1	Non-Mobilizable	21856	21887	Transposase	IS/Tn/Int
Cluster31	GAGCAGGCACCCGCCGCAACGACGAAGAGCGC	CP027161.1	Non-Mobilizable	25242	25273	-	-
Cluster31	GAGCAGGCACCCGCCGCAACGACGAAGAGCGC	CP027613.1	Conjugative	143067	143098	In-Tra	Conjugation
Cluster31	GAGCAGGCACCCGCCGCAACGACGAAGAGCGC	CP027613.1	Conjugative	145855	145886	-	-
Cluster31	GAGCAGGCACCCGCCGCAACGACGAAGAGCGC	CP027613.1	Conjugative	153111	153142	-	-
Cluster31	GAGCAGGCACCCGCCGCAACGACGAAGAGCGC	CP027613.1	Conjugative	156499	156530	-	-
Cluster31	GAGCAGGCACCCGCCGCAACGACGAAGAGCGC	CP027696.1	Conjugative	119879	119910	-	-
Cluster31	GAGCAGGCACCCGCCGCAACGACGAAGAGCGC	CP027696.1	Conjugative	123264	123295	ssb	Conjugation
Cluster31	GAGCAGGCACCCGCCGCAACGACGAAGAGCGC	CP027696.1	Conjugative	131571	131602	-	-
Cluster31	GAGCAGGCACCCGCCGCAACGACGAAGAGCGC	CP027696.1	Conjugative	134359	134390	In-Tra	Conjugation
Cluster31	GAGCAGGCACCCGCCGCAACGACGAAGAGCGC	CP028177.1	Conjugative	3444	3475	Transposase	IS/Tn/Int
Cluster31	GAGCAGGCACCCGCCGCAACGACGAAGAGCGC	CP028177.1	Conjugative	109944	109975	In-Tra	Conjugation
Cluster31	GAGCAGGCACCCGCCGCAACGACGAAGAGCGC	CP028177.1	Conjugative	112365	112396	-	-
Cluster31	GAGCAGGCACCCGCCGCAACGACGAAGAGCGC	CP028389.3	Conjugative	54624	54655	ssb	Conjugation
Cluster31	GAGCAGGCACCCGCCGCAACGACGAAGAGCGC	CP028389.3	Conjugative	62470	62501	-	-
Cluster31	GAGCAGGCACCCGCCGCAACGACGAAGAGCGC	CP028389.3	Conjugative	66523	66554	In-Tra	Conjugation
Cluster31	GAGCAGGCACCCGCCGCAACGACGAAGAGCGC	CP028479.1	Conjugative	10324	10355	-	-
Cluster31	GAGCAGGCACCCGCCGCAACGACGAAGAGCGC	CP028541.2	Conjugative	29208	29239	-	-
Cluster31	GAGCAGGCACCCGCCGCAACGACGAAGAGCGC	CP028541.2	Conjugative	124915	124946	ssb_2	Conjugation
Cluster31	GAGCAGGCACCCGCCGCAACGACGAAGAGCGC	CP028541.2	Conjugative	132762	132793	-	-
Cluster31	GAGCAGGCACCCGCCGCAACGACGAAGAGCGC	CP028541.2	Conjugative	135183	135214	In-Tra	Conjugation
Cluster31	GAGCAGGCACCCGCCGCAACGACGAAGAGCGC	CP028543.1	Conjugative	144436	144467	In-Tra	Conjugation
Cluster31	GAGCAGGCACCCGCCGCAACGACGAAGAGCGC	CP028543.1	Conjugative	147223	147254	-	-
Cluster31	GAGCAGGCACCCGCCGCAACGACGAAGAGCGC	CP028582.2	Conjugative	76472	76503	-	-
Cluster31	GAGCAGGCACCCGCCGCAACGACGAAGAGCGC	CP028582.2	Conjugative	78893	78924	In-Tra	Conjugation
Cluster31	GAGCAGGCACCCGCCGCAACGACGAAGAGCGC	CP028582.2	Conjugative	110037	110068	Transposase	IS/Tn/Int
Cluster31	GAGCAGGCACCCGCCGCAACGACGAAGAGCGC	CP028717.1	Conjugative	47464	47495	IS256 family transposase ISEic2	IS/Tn/Int
Cluster31	GAGCAGGCACCCGCCGCAACGACGAAGAGCGC	CP028717.1	Conjugative	51517	51548	-	-
Cluster31	GAGCAGGCACCCGCCGCAACGACGAAGAGCGC	CP028717.1	Conjugative	59363	59394	Transposase	IS/Tn/Int
Cluster31	GAGCAGGCACCCGCCGCAACGACGAAGAGCGC	CP028784.1	Conjugative	155913	155944	In-Tra	Conjugation
Cluster31	GAGCAGGCACCCGCCGCAACGACGAAGAGCGC	CP028784.1	Conjugative	158701	158732	-	-
Cluster31	GAGCAGGCACCCGCCGCAACGACGAAGAGCGC	CP028784.1	Conjugative	167009	167040	Transposase	IS/Tn/Int
Cluster31	GAGCAGGCACCCGCCGCAACGACGAAGAGCGC	CP028784.1	Conjugative	170395	170426	-	-
Cluster31	GAGCAGGCACCCGCCGCAACGACGAAGAGCGC	CP028790.2	Mobilizable	29208	29239	-	-
Cluster31	GAGCAGGCACCCGCCGCAACGACGAAGAGCGC	CP028796.1	Mobilizable	27113	27144	-	-
Cluster31	GAGCAGGCACCCGCCGCAACGACGAAGAGCGC	CP028796.1	Mobilizable	96765	96796	ssb_2	Conjugation
Cluster31	GAGCAGGCACCCGCCGCAACGACGAAGAGCGC	CP028796.1	Mobilizable	104612	104643	-	-
Cluster31	GAGCAGGCACCCGCCGCAACGACGAAGAGCGC	CP028796.1	Mobilizable	107033	107064	In-Tra	Conjugation
Cluster31	GAGCAGGCACCCGCCGCAACGACGAAGAGCGC	CP028804.2	Conjugative	195811	195842	-	-
Cluster31	GAGCAGGCACCCGCCGCAACGACGAAGAGCGC	CP028804.2	Conjugative	199197	199228	ssb_2	Conjugation
Cluster31	GAGCAGGCACCCGCCGCAACGACGAAGAGCGC	CP028804.2	Conjugative	207505	207536	-	-
Cluster31	GAGCAGGCACCCGCCGCAACGACGAAGAGCGC	CP028804.2	Conjugative	210293	210324	In-Tra	Conjugation
Cluster31	GAGCAGGCACCCGCCGCAACGACGAAGAGCGC	CP028805.1	Conjugative	34555	34586	-	-
Cluster31	GAGCAGGCACCCGCCGCAACGACGAAGAGCGC	CP028805.1	Conjugative	43503	43534	-	-
Cluster31	GAGCAGGCACCCGCCGCAACGACGAAGAGCGC	CP028805.1	Conjugative	45924	45955	In-Tra	Conjugation
Cluster31	GAGCAGGCACCCGCCGCAACGACGAAGAGCGC	CP028817.1	Conjugative	178488	178519	-	-
Cluster31	GAGCAGGCACCCGCCGCAACGACGAAGAGCGC	CP028817.1	Conjugative	181821	181852	In-Tra	Conjugation
Cluster31	GAGCAGGCACCCGCCGCAACGACGAAGAGCGC	CP028853.1	Non-Mobilizable	75853	75884	ssb	Conjugation
Cluster31	GAGCAGGCACCCGCCGCAACGACGAAGAGCGC	CP028853.1	Non-Mobilizable	83699	83730	-	-
Cluster31	GAGCAGGCACCCGCCGCAACGACGAAGAGCGC	CP028853.1	Non-Mobilizable	87752	87783	In-Tra	Conjugation
Cluster31	GAGCAGGCACCCGCCGCAACGACGAAGAGCGC	CP028854.1	Conjugative	49728	49759	-	-
Cluster31	GAGCAGGCACCCGCCGCAACGACGAAGAGCGC	CP028930.1	Conjugative	46232	46263	In-Tra	Conjugation
Cluster31	GAGCAGGCACCCGCCGCAACGACGAAGAGCGC	CP028930.1	Conjugative	49020	49051	-	-
Cluster31	GAGCAGGCACCCGCCGCAACGACGAAGAGCGC	CP028930.1	Conjugative	57329	57360	Transposase	IS/Tn/Int
Cluster31	GAGCAGGCACCCGCCGCAACGACGAAGAGCGC	CP028930.1	Conjugative	60715	60746	-	-
Cluster31	GAGCAGGCACCCGCCGCAACGACGAAGAGCGC	CP028954.1	Conjugative	56813	56844	In-Tra	Conjugation
Cluster31	GAGCAGGCACCCGCCGCAACGACGAAGAGCGC	CP028954.1	Conjugative	59601	59632	-	-
Cluster31	GAGCAGGCACCCGCCGCAACGACGAAGAGCGC	CP028954.1	Conjugative	66860	66891	-	-
Cluster31	GAGCAGGCACCCGCCGCAACGACGAAGAGCGC	CP028954.1	Conjugative	70193	70224	-	-
Cluster31	GAGCAGGCACCCGCCGCAACGACGAAGAGCGC	CP028995.1	Conjugative	126200	126231	In-Tra	Conjugation
Cluster31	GAGCAGGCACCCGCCGCAACGACGAAGAGCGC	CP028995.1	Conjugative	128988	129019	-	-
Cluster31	GAGCAGGCACCCGCCGCAACGACGAAGAGCGC	CP028995.1	Conjugative	137297	137328	Transposase	IS/Tn/Int
Cluster31	GAGCAGGCACCCGCCGCAACGACGAAGAGCGC	CP028995.1	Conjugative	140683	140714	-	-
Cluster31	GAGCAGGCACCCGCCGCAACGACGAAGAGCGC	CP029101.1	Conjugative	331	362	In-Tra	Conjugation
Cluster31	GAGCAGGCACCCGCCGCAACGACGAAGAGCGC	CP029101.1	Conjugative	3119	3150	-	-
Cluster31	GAGCAGGCACCCGCCGCAACGACGAAGAGCGC	CP029101.1	Conjugative	11428	11459	Transposase	IS/Tn/Int
Cluster31	GAGCAGGCACCCGCCGCAACGACGAAGAGCGC	CP029102.1	Non-Mobilizable	13110	13141	Transposase	IS/Tn/Int
Cluster31	GAGCAGGCACCCGCCGCAACGACGAAGAGCGC	CP029136.1	Conjugative	138514	138545	-	-
Cluster31	GAGCAGGCACCCGCCGCAACGACGAAGAGCGC	CP029136.1	Conjugative	141900	141931	ssb	Conjugation
Cluster31	GAGCAGGCACCCGCCGCAACGACGAAGAGCGC	CP029136.1	Conjugative	150209	150240	-	-
Cluster31	GAGCAGGCACCCGCCGCAACGACGAAGAGCGC	CP029136.1	Conjugative	152997	153028	In-Tra	Conjugation
Cluster31	GAGCAGGCACCCGCCGCAACGACGAAGAGCGC	CP029219.1	Conjugative	5239	5270	In-Tra	Conjugation
Cluster31	GAGCAGGCACCCGCCGCAACGACGAAGAGCGC	CP029219.1	Conjugative	7660	7691	-	-
Cluster31	GAGCAGGCACCCGCCGCAACGACGAAGAGCGC	CP029219.1	Conjugative	15507	15538	-	-
Cluster31	GAGCAGGCACCCGCCGCAACGACGAAGAGCGC	CP029219.1	Conjugative	106566	106597	-	-
Cluster31	GAGCAGGCACCCGCCGCAACGACGAAGAGCGC	CP029225.1	Conjugative	27113	27144	-	-
Cluster31	GAGCAGGCACCCGCCGCAACGACGAAGAGCGC	CP029225.1	Conjugative	125596	125627	ssb_2	Conjugation
Cluster31	GAGCAGGCACCCGCCGCAACGACGAAGAGCGC	CP029225.1	Conjugative	133443	133474	-	-
Cluster31	GAGCAGGCACCCGCCGCAACGACGAAGAGCGC	CP029225.1	Conjugative	135864	135895	In-Tra	Conjugation
Cluster31	GAGCAGGCACCCGCCGCAACGACGAAGAGCGC	CP029230.1	Conjugative	120033	120064	-	-
Cluster31	GAGCAGGCACCCGCCGCAACGACGAAGAGCGC	CP029230.1	Conjugative	196535	196566	-	-
Cluster31	GAGCAGGCACCCGCCGCAACGACGAAGAGCGC	CP029230.1	Conjugative	204382	204413	-	-
Cluster31	GAGCAGGCACCCGCCGCAACGACGAAGAGCGC	CP029230.1	Conjugative	206803	206834	In-Tra	Conjugation
Cluster31	GAGCAGGCACCCGCCGCAACGACGAAGAGCGC	CP029381.1	Conjugative	27113	27144	-	-
Cluster31	GAGCAGGCACCCGCCGCAACGACGAAGAGCGC	CP029381.1	Conjugative	122475	122506	ssb_2	Conjugation
Cluster31	GAGCAGGCACCCGCCGCAACGACGAAGAGCGC	CP029381.1	Conjugative	131423	131454	-	-
Cluster31	GAGCAGGCACCCGCCGCAACGACGAAGAGCGC	CP029381.1	Conjugative	133844	133875	In-Tra	Conjugation
Cluster31	GAGCAGGCACCCGCCGCAACGACGAAGAGCGC	CP029387.1	Conjugative	175500	175531	In-Tra	Conjugation
Cluster31	GAGCAGGCACCCGCCGCAACGACGAAGAGCGC	CP029387.1	Conjugative	178259	178290	In-Tra	Conjugation
Cluster31	GAGCAGGCACCCGCCGCAACGACGAAGAGCGC	CP029387.1	Conjugative	211717	211748	-	-
Cluster31	GAGCAGGCACCCGCCGCAACGACGAAGAGCGC	CP029387.1	Conjugative	215104	215135	-	-
Cluster31	GAGCAGGCACCCGCCGCAACGACGAAGAGCGC	CP029588.1	Conjugative	163308	163339	In-Tra	Conjugation
Cluster31	GAGCAGGCACCCGCCGCAACGACGAAGAGCGC	CP029588.1	Conjugative	166067	166098	In-Tra	Conjugation
Cluster31	GAGCAGGCACCCGCCGCAACGACGAAGAGCGC	CP029588.1	Conjugative	199525	199556	-	-
Cluster31	GAGCAGGCACCCGCCGCAACGACGAAGAGCGC	CP029588.1	Conjugative	202912	202943	-	-
Cluster31	GAGCAGGCACCCGCCGCAACGACGAAGAGCGC	CP029591.1	Non-Mobilizable	169161	169192	-	-
Cluster31	GAGCAGGCACCCGCCGCAACGACGAAGAGCGC	CP029591.1	Non-Mobilizable	172548	172579	ssb	Conjugation
Cluster31	GAGCAGGCACCCGCCGCAACGACGAAGAGCGC	CP029591.1	Non-Mobilizable	206006	206037	In-Tra	Conjugation
Cluster31	GAGCAGGCACCCGCCGCAACGACGAAGAGCGC	CP029591.1	Non-Mobilizable	208765	208796	In-Tra	Conjugation
Cluster31	GAGCAGGCACCCGCCGCAACGACGAAGAGCGC	CP029724.1	Conjugative	4827	4858	-	-
Cluster31	GAGCAGGCACCCGCCGCAACGACGAAGAGCGC	CP029724.1	Conjugative	8160	8191	-	-
Cluster31	GAGCAGGCACCCGCCGCAACGACGAAGAGCGC	CP029724.1	Conjugative	173341	173372	In-Tra	Conjugation
Cluster31	GAGCAGGCACCCGCCGCAACGACGAAGAGCGC	CP029724.1	Conjugative	176129	176160	-	-
Cluster31	GAGCAGGCACCCGCCGCAACGACGAAGAGCGC	CP029740.1	Non-Mobilizable	39363	39394	-	-
Cluster31	GAGCAGGCACCCGCCGCAACGACGAAGAGCGC	CP030067.1	Conjugative	41913	41944	ssb	Conjugation
Cluster31	GAGCAGGCACCCGCCGCAACGACGAAGAGCGC	CP030067.1	Conjugative	51211	51242	-	-
Cluster31	GAGCAGGCACCCGCCGCAACGACGAAGAGCGC	CP030067.1	Conjugative	56562	56593	In-Tra	Conjugation
Cluster31	GAGCAGGCACCCGCCGCAACGACGAAGAGCGC	CP030071.1	Conjugative	94566	94597	In-Tra	Conjugation
Cluster31	GAGCAGGCACCCGCCGCAACGACGAAGAGCGC	CP030071.1	Conjugative	97354	97385	-	-
Cluster31	GAGCAGGCACCCGCCGCAACGACGAAGAGCGC	CP030071.1	Conjugative	104612	104643	-	-
Cluster31	GAGCAGGCACCCGCCGCAACGACGAAGAGCGC	CP030071.1	Conjugative	107945	107976	-	-
Cluster31	GAGCAGGCACCCGCCGCAACGACGAAGAGCGC	CP030134.1	Non-Mobilizable	404	435	higA	TA
Cluster31	GAGCAGGCACCCGCCGCAACGACGAAGAGCGC	CP030134.1	Non-Mobilizable	50443	50474	ssb	Conjugation
Cluster31	GAGCAGGCACCCGCCGCAACGACGAAGAGCGC	CP030134.1	Non-Mobilizable	58290	58321	-	-
Cluster31	GAGCAGGCACCCGCCGCAACGACGAAGAGCGC	CP030294.1	Conjugative	80327	80358	ssb	Conjugation
Cluster31	GAGCAGGCACCCGCCGCAACGACGAAGAGCGC	CP030294.1	Conjugative	88174	88205	-	-
Cluster31	GAGCAGGCACCCGCCGCAACGACGAAGAGCGC	CP030294.1	Conjugative	90595	90626	In-Tra	Conjugation
Cluster31	GAGCAGGCACCCGCCGCAACGACGAAGAGCGC	CP030297.1	Conjugative	157517	157548	In-Tra	Conjugation
Cluster31	GAGCAGGCACCCGCCGCAACGACGAAGAGCGC	CP030297.1	Conjugative	160305	160336	-	-
Cluster31	GAGCAGGCACCCGCCGCAACGACGAAGAGCGC	CP030297.1	Conjugative	168614	168645	Transposase	IS/Tn/Int
Cluster31	GAGCAGGCACCCGCCGCAACGACGAAGAGCGC	CP030297.1	Conjugative	172000	172031	-	-
Cluster31	GAGCAGGCACCCGCCGCAACGACGAAGAGCGC	CP030298.1	Conjugative	20116	20147	-	-
Cluster31	GAGCAGGCACCCGCCGCAACGACGAAGAGCGC	CP030301.1	Mobilizable	6565	6596	-	-
Cluster31	GAGCAGGCACCCGCCGCAACGACGAAGAGCGC	CP030301.1	Mobilizable	83101	83132	-	-
Cluster31	GAGCAGGCACCCGCCGCAACGACGAAGAGCGC	CP030301.1	Mobilizable	146739	146770	ssb_2	Conjugation
Cluster31	GAGCAGGCACCCGCCGCAACGACGAAGAGCGC	CP030303.1	Conjugative	170529	170560	In-Tra	Conjugation
Cluster31	GAGCAGGCACCCGCCGCAACGACGAAGAGCGC	CP030303.1	Conjugative	173286	173317	In-Tra	Conjugation
Cluster31	GAGCAGGCACCCGCCGCAACGACGAAGAGCGC	CP030308.1	Non-Mobilizable	37076	37107	-	-
Cluster31	GAGCAGGCACCCGCCGCAACGACGAAGAGCGC	CP030308.1	Non-Mobilizable	44922	44953	ssb	Conjugation
Cluster31	GAGCAGGCACCCGCCGCAACGACGAAGAGCGC	CP030342.1	Non-Mobilizable	19791	19822	Transposase	IS/Tn/Int
Cluster31	GAGCAGGCACCCGCCGCAACGACGAAGAGCGC	CP030343.1	Conjugative	117385	117416	ssb	Conjugation
Cluster31	GAGCAGGCACCCGCCGCAACGACGAAGAGCGC	CP030343.1	Conjugative	125694	125725	-	-
Cluster31	GAGCAGGCACCCGCCGCAACGACGAAGAGCGC	CP030343.1	Conjugative	128482	128513	In-Tra	Conjugation
Cluster31	GAGCAGGCACCCGCCGCAACGACGAAGAGCGC	CP030876.1	Conjugative	180847	180878	-	-
Cluster31	GAGCAGGCACCCGCCGCAACGACGAAGAGCGC	CP031583.1	Conjugative	56708	56739	In-Tra	Conjugation
Cluster31	GAGCAGGCACCCGCCGCAACGACGAAGAGCGC	CP031583.1	Conjugative	59496	59527	-	-
Cluster31	GAGCAGGCACCCGCCGCAACGACGAAGAGCGC	CP031583.1	Conjugative	67805	67836	Transposase	IS/Tn/Int
Cluster31	GAGCAGGCACCCGCCGCAACGACGAAGAGCGC	CP031583.1	Conjugative	71190	71221	-	-
Cluster31	GAGCAGGCACCCGCCGCAACGACGAAGAGCGC	CP031614.1	Conjugative	5168	5199	-	-
Cluster31	GAGCAGGCACCCGCCGCAACGACGAAGAGCGC	CP031614.1	Conjugative	8554	8585	ssb	Conjugation
Cluster31	GAGCAGGCACCCGCCGCAACGACGAAGAGCGC	CP031614.1	Conjugative	18299	18330	-	-
Cluster31	GAGCAGGCACCCGCCGCAACGACGAAGAGCGC	CP031614.1	Conjugative	21088	21119	In-Tra	Conjugation
Cluster31	GAGCAGGCACCCGCCGCAACGACGAAGAGCGC	CP031720.1	Conjugative	67521	67552	-	-
Cluster31	GAGCAGGCACCCGCCGCAACGACGAAGAGCGC	CP031720.1	Conjugative	138601	138632	ssb_2	Conjugation
Cluster31	GAGCAGGCACCCGCCGCAACGACGAAGAGCGC	CP031720.1	Conjugative	146447	146478	-	-
Cluster31	GAGCAGGCACCCGCCGCAACGACGAAGAGCGC	CP031720.1	Conjugative	148868	148899	In-Tra	Conjugation
Cluster31	GAGCAGGCACCCGCCGCAACGACGAAGAGCGC	CP031793.1	Conjugative	114914	114945	In-Tra	Conjugation
Cluster31	GAGCAGGCACCCGCCGCAACGACGAAGAGCGC	CP031793.1	Conjugative	117702	117733	-	-
Cluster31	GAGCAGGCACCCGCCGCAACGACGAAGAGCGC	CP031793.1	Conjugative	128145	128176	ssb	Conjugation
Cluster31	GAGCAGGCACCCGCCGCAACGACGAAGAGCGC	CP031793.1	Conjugative	131533	131564	-	-
Cluster31	GAGCAGGCACCCGCCGCAACGACGAAGAGCGC	CP031801.1	Conjugative	137956	137987	In-Tra	Conjugation
Cluster31	GAGCAGGCACCCGCCGCAACGACGAAGAGCGC	CP031801.1	Conjugative	143981	144012	ssb	Conjugation
Cluster31	GAGCAGGCACCCGCCGCAACGACGAAGAGCGC	CP031801.1	Conjugative	147365	147396	-	-
Cluster31	GAGCAGGCACCCGCCGCAACGACGAAGAGCGC	CP031804.1	Conjugative	20352	20383	-	-
Cluster31	GAGCAGGCACCCGCCGCAACGACGAAGAGCGC	CP031851.1	Non-Mobilizable	111619	111650	IS5 family transposase IS903	IS/Tn/Int
Cluster31	GAGCAGGCACCCGCCGCAACGACGAAGAGCGC	CP031851.1	Non-Mobilizable	114348	114379	-	-
Cluster31	GAGCAGGCACCCGCCGCAACGACGAAGAGCGC	CP031851.1	Non-Mobilizable	125008	125039	ssb	Conjugation
Cluster31	GAGCAGGCACCCGCCGCAACGACGAAGAGCGC	CP031883.1	Mobilizable	87589	87620	ssb	Conjugation
Cluster31	GAGCAGGCACCCGCCGCAACGACGAAGAGCGC	CP031936.1	Mobilizable	6000	6031	-	-
Cluster31	GAGCAGGCACCCGCCGCAACGACGAAGAGCGC	CP031936.1	Mobilizable	8421	8452	In-Tra	Conjugation
Cluster31	GAGCAGGCACCCGCCGCAACGACGAAGAGCGC	CP031936.1	Mobilizable	36808	36839	-	-
Cluster31	GAGCAGGCACCCGCCGCAACGACGAAGAGCGC	CP031936.1	Mobilizable	131923	131954	-	-
Cluster31	GAGCAGGCACCCGCCGCAACGACGAAGAGCGC	CP032166.1	Non-Mobilizable	8739	8770	ssb	Conjugation
Cluster31	GAGCAGGCACCCGCCGCAACGACGAAGAGCGC	CP032166.1	Non-Mobilizable	46244	46275	In-Tra	Conjugation
Cluster31	GAGCAGGCACCCGCCGCAACGACGAAGAGCGC	CP032166.1	Non-Mobilizable	48665	48696	-	-
Cluster31	GAGCAGGCACCCGCCGCAACGACGAAGAGCGC	CP032169.1	Mobilizable	32572	32603	-	-
Cluster31	GAGCAGGCACCCGCCGCAACGACGAAGAGCGC	CP032169.1	Mobilizable	35958	35989	ssb	Conjugation
Cluster31	GAGCAGGCACCCGCCGCAACGACGAAGAGCGC	CP032169.1	Mobilizable	62100	62131	-	-
Cluster31	GAGCAGGCACCCGCCGCAACGACGAAGAGCGC	CP032186.1	Conjugative	1844	1875	In-Tra	Conjugation
Cluster31	GAGCAGGCACCCGCCGCAACGACGAAGAGCGC	CP032186.1	Conjugative	164613	164644	-	-
Cluster31	GAGCAGGCACCCGCCGCAACGACGAAGAGCGC	CP032186.1	Conjugative	168000	168031	ssb	Conjugation
Cluster31	GAGCAGGCACCCGCCGCAACGACGAAGAGCGC	CP032186.1	Conjugative	201458	201489	-	-
Cluster31	GAGCAGGCACCCGCCGCAACGACGAAGAGCGC	CP032189.1	Conjugative	89024	89055	In-Tra	Conjugation
Cluster31	GAGCAGGCACCCGCCGCAACGACGAAGAGCGC	CP032195.1	Conjugative	27212	27243	Coil	-
Cluster31	GAGCAGGCACCCGCCGCAACGACGAAGAGCGC	CP032195.1	Conjugative	30600	30631	-	-
Cluster31	GAGCAGGCACCCGCCGCAACGACGAAGAGCGC	CP032195.1	Conjugative	37856	37887	In-Tra	Conjugation
Cluster31	GAGCAGGCACCCGCCGCAACGACGAAGAGCGC	CP032195.1	Conjugative	40644	40675	In-Tra	Conjugation
Cluster31	GAGCAGGCACCCGCCGCAACGACGAAGAGCGC	CP032209.1	Conjugative	39758	39789	In-Tra	Conjugation
Cluster31	GAGCAGGCACCCGCCGCAACGACGAAGAGCGC	CP032209.1	Conjugative	42546	42577	-	-
Cluster31	GAGCAGGCACCCGCCGCAACGACGAAGAGCGC	CP032209.1	Conjugative	50855	50886	Transposase	IS/Tn/Int
Cluster31	GAGCAGGCACCCGCCGCAACGACGAAGAGCGC	CP032209.1	Conjugative	54241	54272	-	-
Cluster31	GAGCAGGCACCCGCCGCAACGACGAAGAGCGC	CP032226.1	Conjugative	78378	78409	-	-
Cluster31	GAGCAGGCACCCGCCGCAACGACGAAGAGCGC	CP032242.1	Non-Mobilizable	69599	69630	ssb	Conjugation
Cluster31	GAGCAGGCACCCGCCGCAACGACGAAGAGCGC	CP032242.1	Non-Mobilizable	77446	77477	-	-
Cluster31	GAGCAGGCACCCGCCGCAACGACGAAGAGCGC	CP032242.1	Non-Mobilizable	79867	79898	In-Tra	Conjugation
Cluster31	GAGCAGGCACCCGCCGCAACGACGAAGAGCGC	CP032832.1	Conjugative	376834	376865	In-Tra	Conjugation
Cluster31	GAGCAGGCACCCGCCGCAACGACGAAGAGCGC	CP032832.1	Conjugative	379589	379620	In-Tra	Conjugation
Cluster31	GAGCAGGCACCCGCCGCAACGACGAAGAGCGC	CP032832.1	Conjugative	387402	387433	ssb	Conjugation
Cluster31	GAGCAGGCACCCGCCGCAACGACGAAGAGCGC	CP033394.2	Non-Mobilizable	50445	50476	-	-
Cluster31	GAGCAGGCACCCGCCGCAACGACGAAGAGCGC	CP033394.2	Non-Mobilizable	52866	52897	ssb	Conjugation
Cluster31	GAGCAGGCACCCGCCGCAACGACGAAGAGCGC	CP033395.2	Non-Mobilizable	45104	45135	ssb	Conjugation
Cluster31	GAGCAGGCACCCGCCGCAACGACGAAGAGCGC	CP033402.1	Conjugative	156678	156709	In-Tra	Conjugation
Cluster31	GAGCAGGCACCCGCCGCAACGACGAAGAGCGC	CP033402.1	Conjugative	159437	159468	In-Tra	Conjugation
Cluster31	GAGCAGGCACCCGCCGCAACGACGAAGAGCGC	CP033402.1	Conjugative	192895	192926	-	-
Cluster31	GAGCAGGCACCCGCCGCAACGACGAAGAGCGC	CP033402.1	Conjugative	196282	196313	-	-
Cluster31	GAGCAGGCACCCGCCGCAACGACGAAGAGCGC	CP033404.1	Conjugative	31859	31890	-	-
Cluster31	GAGCAGGCACCCGCCGCAACGACGAAGAGCGC	CP033404.1	Conjugative	104397	104428	In-Tra	Conjugation
Cluster31	GAGCAGGCACCCGCCGCAACGACGAAGAGCGC	CP033404.1	Conjugative	106818	106849	-	-
Cluster31	GAGCAGGCACCCGCCGCAACGACGAAGAGCGC	CP033404.1	Conjugative	115765	115796	Transposase	IS/Tn/Int
Cluster31	GAGCAGGCACCCGCCGCAACGACGAAGAGCGC	CP033627.1	Conjugative	160330	160361	In-Tra	Conjugation
Cluster31	GAGCAGGCACCCGCCGCAACGACGAAGAGCGC	CP033627.1	Conjugative	163118	163149	-	-
Cluster31	GAGCAGGCACCCGCCGCAACGACGAAGAGCGC	CP033629.1	Conjugative	18742	18773	-	-
Cluster31	GAGCAGGCACCCGCCGCAACGACGAAGAGCGC	CP033774.1	Conjugative	48508	48539	In-Tra	Conjugation
Cluster31	GAGCAGGCACCCGCCGCAACGACGAAGAGCGC	CP033774.1	Conjugative	51296	51327	-	-
Cluster31	GAGCAGGCACCCGCCGCAACGACGAAGAGCGC	CP033774.1	Conjugative	59605	59636	Transposase	IS/Tn/Int
Cluster31	GAGCAGGCACCCGCCGCAACGACGAAGAGCGC	CP033774.1	Conjugative	62991	63022	-	-
Cluster31	GAGCAGGCACCCGCCGCAACGACGAAGAGCGC	CP033947.1	Non-Mobilizable	119091	119122	In-Tra	Conjugation
Cluster31	GAGCAGGCACCCGCCGCAACGACGAAGAGCGC	CP033947.1	Non-Mobilizable	121512	121543	-	-
Cluster31	GAGCAGGCACCCGCCGCAACGACGAAGAGCGC	CP033947.1	Non-Mobilizable	129359	129390	Transposase	IS/Tn/Int
Cluster31	GAGCAGGCACCCGCCGCAACGACGAAGAGCGC	CP033948.1	Non-Mobilizable	64333	64364	-	-
Cluster31	GAGCAGGCACCCGCCGCAACGACGAAGAGCGC	CP033956.1	Mobilizable	27113	27144	-	-
Cluster31	GAGCAGGCACCCGCCGCAACGACGAAGAGCGC	CP033956.1	Mobilizable	112468	112499	-	-
Cluster31	GAGCAGGCACCCGCCGCAACGACGAAGAGCGC	CP033956.1	Mobilizable	120315	120346	-	-
Cluster31	GAGCAGGCACCCGCCGCAACGACGAAGAGCGC	CP033956.1	Mobilizable	122736	122767	In-Tra	Conjugation
Cluster31	GAGCAGGCACCCGCCGCAACGACGAAGAGCGC	CP033962.1	Mobilizable	36568	36599	-	-
Cluster31	GAGCAGGCACCCGCCGCAACGACGAAGAGCGC	CP033962.1	Mobilizable	83574	83605	ssb_2	Conjugation
Cluster31	GAGCAGGCACCCGCCGCAACGACGAAGAGCGC	CP033962.1	Mobilizable	91421	91452	-	-
Cluster31	GAGCAGGCACCCGCCGCAACGACGAAGAGCGC	CP033962.1	Mobilizable	93842	93873	In-Tra	Conjugation
Cluster31	GAGCAGGCACCCGCCGCAACGACGAAGAGCGC	CP034048.1	Conjugative	31452	31483	-	-
Cluster31	GAGCAGGCACCCGCCGCAACGACGAAGAGCGC	CP034085.1	Conjugative	88369	88400	IS256 family transposase ISEic2	IS/Tn/Int
Cluster31	GAGCAGGCACCCGCCGCAACGACGAAGAGCGC	CP034085.1	Conjugative	92422	92453	-	-
Cluster31	GAGCAGGCACCCGCCGCAACGACGAAGAGCGC	CP034085.1	Conjugative	100268	100299	Transposase	IS/Tn/Int
Cluster31	GAGCAGGCACCCGCCGCAACGACGAAGAGCGC	CP034125.1	Mobilizable	22269	22300	-	-
Cluster31	GAGCAGGCACCCGCCGCAACGACGAAGAGCGC	CP034125.1	Mobilizable	87874	87905	-	-
Cluster31	GAGCAGGCACCCGCCGCAACGACGAAGAGCGC	CP034125.1	Mobilizable	95721	95752	-	-
Cluster31	GAGCAGGCACCCGCCGCAACGACGAAGAGCGC	CP034125.1	Mobilizable	98143	98174	In-Tra	Conjugation
Cluster31	GAGCAGGCACCCGCCGCAACGACGAAGAGCGC	CP034282.1	Conjugative	147128	147159	-	-
Cluster31	GAGCAGGCACCCGCCGCAACGACGAAGAGCGC	CP034282.1	Conjugative	150461	150492	In-Tra	Conjugation
Cluster31	GAGCAGGCACCCGCCGCAACGACGAAGAGCGC	CP034319.1	Conjugative	71858	71889	-	-
Cluster31	GAGCAGGCACCCGCCGCAACGACGAAGAGCGC	CP034319.1	Conjugative	79705	79736	-	-
Cluster31	GAGCAGGCACCCGCCGCAACGACGAAGAGCGC	CP034319.1	Conjugative	82126	82157	In-Tra	Conjugation
Cluster31	GAGCAGGCACCCGCCGCAACGACGAAGAGCGC	CP034322.1	Conjugative	78359	78390	-	-
Cluster31	GAGCAGGCACCCGCCGCAACGACGAAGAGCGC	CP034322.1	Conjugative	86206	86237	-	-
Cluster31	GAGCAGGCACCCGCCGCAACGACGAAGAGCGC	CP034322.1	Conjugative	88627	88658	In-Tra	Conjugation
Cluster31	GAGCAGGCACCCGCCGCAACGACGAAGAGCGC	CP034361.1	Conjugative	70306	70337	-	-
Cluster31	GAGCAGGCACCCGCCGCAACGACGAAGAGCGC	CP034361.1	Conjugative	78153	78184	-	-
Cluster31	GAGCAGGCACCCGCCGCAACGACGAAGAGCGC	CP034361.1	Conjugative	80574	80605	In-Tra	Conjugation
Cluster31	GAGCAGGCACCCGCCGCAACGACGAAGAGCGC	CP034407.1	Non-Mobilizable	20946	20977	-	-
Cluster31	GAGCAGGCACCCGCCGCAACGACGAAGAGCGC	CP034407.1	Non-Mobilizable	24333	24364	ssb	Conjugation
Cluster31	GAGCAGGCACCCGCCGCAACGACGAAGAGCGC	CP034407.1	Non-Mobilizable	32910	32941	-	-
Cluster31	GAGCAGGCACCCGCCGCAACGACGAAGAGCGC	CP034407.1	Non-Mobilizable	35698	35729	In-Tra	Conjugation
Cluster31	GAGCAGGCACCCGCCGCAACGACGAAGAGCGC	CP034417.1	Mobilizable	29208	29239	-	-
Cluster31	GAGCAGGCACCCGCCGCAACGACGAAGAGCGC	CP034417.1	Mobilizable	107391	107422	-	-
Cluster31	GAGCAGGCACCCGCCGCAACGACGAAGAGCGC	CP034417.1	Mobilizable	115238	115269	-	-
Cluster31	GAGCAGGCACCCGCCGCAACGACGAAGAGCGC	CP034417.1	Mobilizable	117659	117690	In-Tra	Conjugation
Cluster31	GAGCAGGCACCCGCCGCAACGACGAAGAGCGC	CP034423.1	Non-Mobilizable	6034	6065	-	-
Cluster31	GAGCAGGCACCCGCCGCAACGACGAAGAGCGC	CP034424.1	Non-Mobilizable	5336	5367	-	-
Cluster31	GAGCAGGCACCCGCCGCAACGACGAAGAGCGC	CP034424.1	Non-Mobilizable	13183	13214	-	-
Cluster31	GAGCAGGCACCCGCCGCAACGACGAAGAGCGC	CP034424.1	Non-Mobilizable	15604	15635	In-Tra	Conjugation
Cluster31	GAGCAGGCACCCGCCGCAACGACGAAGAGCGC	CP034777.1	Non-Mobilizable	47930	47961	-	-
Cluster31	GAGCAGGCACCCGCCGCAACGACGAAGAGCGC	CP034777.1	Non-Mobilizable	51319	51350	ssb	Conjugation
Cluster31	GAGCAGGCACCCGCCGCAACGACGAAGAGCGC	CP034777.1	Non-Mobilizable	60830	60861	-	-
Cluster31	GAGCAGGCACCCGCCGCAACGACGAAGAGCGC	CP034777.1	Non-Mobilizable	63557	63588	In-Tra	Conjugation
Cluster31	GAGCAGGCACCCGCCGCAACGACGAAGAGCGC	CP035204.1	Conjugative	79951	79982	In-Tra	Conjugation
Cluster31	GAGCAGGCACCCGCCGCAACGACGAAGAGCGC	CP035204.1	Conjugative	82666	82697	-	-
Cluster31	GAGCAGGCACCCGCCGCAACGACGAAGAGCGC	CP035204.1	Conjugative	90541	90572	-	-
Cluster31	GAGCAGGCACCCGCCGCAACGACGAAGAGCGC	CP035204.1	Conjugative	93927	93958	-	-
Cluster31	GAGCAGGCACCCGCCGCAACGACGAAGAGCGC	CP035204.1	Conjugative	96642	96673	-	-
Cluster31	GAGCAGGCACCCGCCGCAACGACGAAGAGCGC	CP035204.1	Conjugative	104517	104548	-	-
Cluster31	GAGCAGGCACCCGCCGCAACGACGAAGAGCGC	CP035204.1	Conjugative	104644	104675	-	-
Cluster31	GAGCAGGCACCCGCCGCAACGACGAAGAGCGC	CP035384.1	Conjugative	69445	69476	ssb	Conjugation
Cluster31	GAGCAGGCACCCGCCGCAACGACGAAGAGCGC	CP035536.1	Non-Mobilizable	35091	35122	-	-
Cluster31	GAGCAGGCACCCGCCGCAACGACGAAGAGCGC	CP035536.1	Non-Mobilizable	38477	38508	ssb	Conjugation
Cluster31	GAGCAGGCACCCGCCGCAACGACGAAGAGCGC	CP035536.1	Non-Mobilizable	44989	45020	-	-
Cluster31	GAGCAGGCACCCGCCGCAACGACGAAGAGCGC	CP035536.1	Non-Mobilizable	47778	47809	In-Tra	Conjugation
Cluster31	GAGCAGGCACCCGCCGCAACGACGAAGAGCGC	CP035907.1	Conjugative	92397	92428	-	-
Cluster31	GAGCAGGCACCCGCCGCAACGACGAAGAGCGC	CP035907.1	Conjugative	100243	100274	-	-
Cluster31	GAGCAGGCACCCGCCGCAACGACGAAGAGCGC	CP035907.1	Conjugative	102664	102695	In-Tra	Conjugation
Cluster31	GAGCAGGCACCCGCCGCAACGACGAAGAGCGC	CP036188.1	Non-Mobilizable	95055	95086	-	-
Cluster31	GAGCAGGCACCCGCCGCAACGACGAAGAGCGC	CP036188.1	Non-Mobilizable	98444	98475	ssb	Conjugation
Cluster31	GAGCAGGCACCCGCCGCAACGACGAAGAGCGC	CP036188.1	Non-Mobilizable	131899	131930	In-Tra	Conjugation
Cluster31	GAGCAGGCACCCGCCGCAACGACGAAGAGCGC	CP036188.1	Non-Mobilizable	134656	134687	In-Tra	Conjugation
Cluster31	GAGCAGGCACCCGCCGCAACGACGAAGAGCGC	CP036193.1	Conjugative	92390	92421	ssb	Conjugation
Cluster31	GAGCAGGCACCCGCCGCAACGACGAAGAGCGC	CP036193.1	Conjugative	100236	100267	-	-
Cluster31	GAGCAGGCACCCGCCGCAACGACGAAGAGCGC	CP036193.1	Conjugative	102658	102689	In-Tra	Conjugation
Cluster31	GAGCAGGCACCCGCCGCAACGACGAAGAGCGC	CP036301.1	Conjugative	32687	32718	-	-
Cluster31	GAGCAGGCACCCGCCGCAACGACGAAGAGCGC	CP036301.1	Conjugative	105231	105262	In-Tra	Conjugation
Cluster31	GAGCAGGCACCCGCCGCAACGACGAAGAGCGC	CP036301.1	Conjugative	107652	107683	-	-
Cluster31	GAGCAGGCACCCGCCGCAACGACGAAGAGCGC	CP036301.1	Conjugative	115498	115529	Transposase	IS/Tn/Int
Cluster31	GAGCAGGCACCCGCCGCAACGACGAAGAGCGC	CP036302.1	Conjugative	154042	154073	In-Tra	Conjugation
Cluster31	GAGCAGGCACCCGCCGCAACGACGAAGAGCGC	CP036302.1	Conjugative	156801	156832	In-Tra	Conjugation
Cluster31	GAGCAGGCACCCGCCGCAACGACGAAGAGCGC	CP036302.1	Conjugative	190259	190290	-	-
Cluster31	GAGCAGGCACCCGCCGCAACGACGAAGAGCGC	CP036302.1	Conjugative	193646	193677	-	-
Cluster31	GAGCAGGCACCCGCCGCAACGACGAAGAGCGC	CP036306.1	Mobilizable	61146	61177	-	-
Cluster31	GAGCAGGCACCCGCCGCAACGACGAAGAGCGC	CP036306.1	Mobilizable	127268	127299	-	-
Cluster31	GAGCAGGCACCCGCCGCAACGACGAAGAGCGC	CP036306.1	Mobilizable	136216	136247	Transposase	IS/Tn/Int
Cluster31	GAGCAGGCACCCGCCGCAACGACGAAGAGCGC	CP036307.1	Conjugative	208519	208550	In-Tra	Conjugation
Cluster31	GAGCAGGCACCCGCCGCAACGACGAAGAGCGC	CP036307.1	Conjugative	211852	211883	-	-
Cluster31	GAGCAGGCACCCGCCGCAACGACGAAGAGCGC	CP036321.1	Mobilizable	95660	95691	-	-
Cluster31	GAGCAGGCACCCGCCGCAACGACGAAGAGCGC	CP036321.1	Mobilizable	103508	103539	-	-
Cluster31	GAGCAGGCACCCGCCGCAACGACGAAGAGCGC	CP036321.1	Mobilizable	105930	105961	In-Tra	Conjugation
Cluster31	GAGCAGGCACCCGCCGCAACGACGAAGAGCGC	CP036328.1	Mobilizable	107095	107126	In-Tra	Conjugation
Cluster31	GAGCAGGCACCCGCCGCAACGACGAAGAGCGC	CP036328.1	Mobilizable	109517	109548	-	-
Cluster31	GAGCAGGCACCCGCCGCAACGACGAAGAGCGC	CP036328.1	Mobilizable	117364	117395	-	-
Cluster31	GAGCAGGCACCCGCCGCAACGACGAAGAGCGC	CP036329.1	Non-Mobilizable	64997	65028	-	-
Cluster31	GAGCAGGCACCCGCCGCAACGACGAAGAGCGC	CP036337.1	Non-Mobilizable	69324	69355	In-Tra	Conjugation
Cluster31	GAGCAGGCACCCGCCGCAACGACGAAGAGCGC	CP036337.1	Non-Mobilizable	72081	72112	In-Tra	Conjugation
Cluster31	GAGCAGGCACCCGCCGCAACGACGAAGAGCGC	CP036337.1	Non-Mobilizable	105537	105568	-	-
Cluster31	GAGCAGGCACCCGCCGCAACGACGAAGAGCGC	CP036337.1	Non-Mobilizable	108926	108957	-	-
Cluster31	GAGCAGGCACCCGCCGCAACGACGAAGAGCGC	CP036362.1	Non-Mobilizable	102737	102768	-	-
Cluster31	GAGCAGGCACCCGCCGCAACGACGAAGAGCGC	CP036362.1	Non-Mobilizable	111685	111716	-	-
Cluster31	GAGCAGGCACCCGCCGCAACGACGAAGAGCGC	CP036362.1	Non-Mobilizable	114106	114137	In-Tra	Conjugation
Cluster31	GAGCAGGCACCCGCCGCAACGACGAAGAGCGC	CP036366.1	Non-Mobilizable	50445	50476	-	-
Cluster31	GAGCAGGCACCCGCCGCAACGACGAAGAGCGC	CP036366.1	Non-Mobilizable	52866	52897	ssb	Conjugation
Cluster31	GAGCAGGCACCCGCCGCAACGACGAAGAGCGC	CP036367.1	Non-Mobilizable	51821	51852	ssb	Conjugation
Cluster31	GAGCAGGCACCCGCCGCAACGACGAAGAGCGC	CP036372.1	Conjugative	29208	29239	-	-
Cluster31	GAGCAGGCACCCGCCGCAACGACGAAGAGCGC	CP036372.1	Conjugative	120169	120200	ssb_2	Conjugation
Cluster31	GAGCAGGCACCCGCCGCAACGACGAAGAGCGC	CP036372.1	Conjugative	128016	128047	-	-
Cluster31	GAGCAGGCACCCGCCGCAACGACGAAGAGCGC	CP036372.1	Conjugative	130437	130468	In-Tra	Conjugation
Cluster31	GAGCAGGCACCCGCCGCAACGACGAAGAGCGC	CP036443.1	Conjugative	142797	142828	-	-
Cluster31	GAGCAGGCACCCGCCGCAACGACGAAGAGCGC	CP036443.1	Conjugative	146183	146214	ssb	Conjugation
Cluster31	GAGCAGGCACCCGCCGCAACGACGAAGAGCGC	CP036443.1	Conjugative	150138	150169	-	-
Cluster31	GAGCAGGCACCCGCCGCAACGACGAAGAGCGC	CP036443.1	Conjugative	153993	154024	In-Tra	Conjugation
Cluster31	GAGCAGGCACCCGCCGCAACGACGAAGAGCGC	CP037744.1	Conjugative	91263	91294	In-Tra	Conjugation
Cluster31	GAGCAGGCACCCGCCGCAACGACGAAGAGCGC	CP037744.1	Conjugative	94051	94082	-	-
Cluster31	GAGCAGGCACCCGCCGCAACGACGAAGAGCGC	CP037744.1	Conjugative	107831	107862	-	-
Cluster31	GAGCAGGCACCCGCCGCAACGACGAAGAGCGC	CP037929.1	Conjugative	204295	204326	In-Tra	Conjugation
Cluster31	GAGCAGGCACCCGCCGCAACGACGAAGAGCGC	CP037929.1	Conjugative	207083	207114	-	-
Cluster31	GAGCAGGCACCCGCCGCAACGACGAAGAGCGC	CP037929.1	Conjugative	216493	216524	Transposase	IS/Tn/Int
Cluster31	GAGCAGGCACCCGCCGCAACGACGAAGAGCGC	CP037930.1	Non-Mobilizable	89448	89479	Transposase	IS/Tn/Int
Cluster31	GAGCAGGCACCCGCCGCAACGACGAAGAGCGC	CP037964.1	Mobilizable	26468	26499	ssb	Conjugation
Cluster31	GAGCAGGCACCCGCCGCAACGACGAAGAGCGC	CP037966.1	Conjugative	153631	153662	In-Tra	Conjugation
Cluster31	GAGCAGGCACCCGCCGCAACGACGAAGAGCGC	CP037966.1	Conjugative	156419	156450	-	-
Cluster31	GAGCAGGCACCCGCCGCAACGACGAAGAGCGC	CP037966.1	Conjugative	164728	164759	Transposase	IS/Tn/Int
Cluster31	GAGCAGGCACCCGCCGCAACGACGAAGAGCGC	CP037966.1	Conjugative	168114	168145	-	-
Cluster31	GAGCAGGCACCCGCCGCAACGACGAAGAGCGC	CP039525.1	Conjugative	32952	32983	-	-
Cluster31	GAGCAGGCACCCGCCGCAACGACGAAGAGCGC	CP039525.1	Conjugative	36338	36369	ssb	Conjugation
Cluster31	GAGCAGGCACCCGCCGCAACGACGAAGAGCGC	CP039525.1	Conjugative	44213	44244	-	-
Cluster31	GAGCAGGCACCCGCCGCAACGACGAAGAGCGC	CP039525.1	Conjugative	46928	46959	In-Tra	Conjugation
Cluster31	GAGCAGGCACCCGCCGCAACGACGAAGAGCGC	CP039796.1	Conjugative	144529	144560	In-Tra	Conjugation
Cluster31	GAGCAGGCACCCGCCGCAACGACGAAGAGCGC	CP039796.1	Conjugative	147313	147344	-	-
Cluster31	GAGCAGGCACCCGCCGCAACGACGAAGAGCGC	CP039796.1	Conjugative	155661	155692	-	-
Cluster31	GAGCAGGCACCCGCCGCAACGACGAAGAGCGC	CP039796.1	Conjugative	159048	159079	-	-
Cluster31	GAGCAGGCACCCGCCGCAACGACGAAGAGCGC	CP039799.1	Non-Mobilizable	33983	34014	IS256 family transposase ISEic2	IS/Tn/Int
Cluster31	GAGCAGGCACCCGCCGCAACGACGAAGAGCGC	CP039799.1	Non-Mobilizable	38036	38067	-	-
Cluster31	GAGCAGGCACCCGCCGCAACGACGAAGAGCGC	CP039799.1	Non-Mobilizable	47082	47113	ssb	Conjugation
Cluster31	GAGCAGGCACCCGCCGCAACGACGAAGAGCGC	CP039803.1	Conjugative	154184	154215	-	-
Cluster31	GAGCAGGCACCCGCCGCAACGACGAAGAGCGC	CP039803.1	Conjugative	157571	157602	ssb	Conjugation
Cluster31	GAGCAGGCACCCGCCGCAACGACGAAGAGCGC	CP039803.1	Conjugative	166516	166547	-	-
Cluster31	GAGCAGGCACCCGCCGCAACGACGAAGAGCGC	CP039803.1	Conjugative	170569	170600	In-Tra	Conjugation
Cluster31	GAGCAGGCACCCGCCGCAACGACGAAGAGCGC	CP039809.1	Conjugative	154042	154073	In-Tra	Conjugation
Cluster31	GAGCAGGCACCCGCCGCAACGACGAAGAGCGC	CP039809.1	Conjugative	156801	156832	In-Tra	Conjugation
Cluster31	GAGCAGGCACCCGCCGCAACGACGAAGAGCGC	CP039809.1	Conjugative	190259	190290	-	-
Cluster31	GAGCAGGCACCCGCCGCAACGACGAAGAGCGC	CP039809.1	Conjugative	193646	193677	-	-
Cluster31	GAGCAGGCACCCGCCGCAACGACGAAGAGCGC	CP039810.1	Conjugative	31526	31557	-	-
Cluster31	GAGCAGGCACCCGCCGCAACGACGAAGAGCGC	CP039810.1	Conjugative	104070	104101	In-Tra	Conjugation
Cluster31	GAGCAGGCACCCGCCGCAACGACGAAGAGCGC	CP039810.1	Conjugative	106491	106522	-	-
Cluster31	GAGCAGGCACCCGCCGCAACGACGAAGAGCGC	CP039810.1	Conjugative	114337	114368	Transposase	IS/Tn/Int
Cluster31	GAGCAGGCACCCGCCGCAACGACGAAGAGCGC	CP039814.1	Conjugative	124043	124074	In-Tra	Conjugation
Cluster31	GAGCAGGCACCCGCCGCAACGACGAAGAGCGC	CP039814.1	Conjugative	126827	126858	-	-
Cluster31	GAGCAGGCACCCGCCGCAACGACGAAGAGCGC	CP039814.1	Conjugative	135174	135205	-	-
Cluster31	GAGCAGGCACCCGCCGCAACGACGAAGAGCGC	CP039814.1	Conjugative	138561	138592	-	-
Cluster31	GAGCAGGCACCCGCCGCAACGACGAAGAGCGC	CP039816.1	Non-Mobilizable	33991	34022	IS256 family transposase ISEic2	IS/Tn/Int
Cluster31	GAGCAGGCACCCGCCGCAACGACGAAGAGCGC	CP039816.1	Non-Mobilizable	38044	38075	-	-
Cluster31	GAGCAGGCACCCGCCGCAACGACGAAGAGCGC	CP039816.1	Non-Mobilizable	47090	47121	ssb	Conjugation
Cluster31	GAGCAGGCACCCGCCGCAACGACGAAGAGCGC	CP039820.1	Conjugative	29208	29239	-	-
Cluster31	GAGCAGGCACCCGCCGCAACGACGAAGAGCGC	CP039820.1	Conjugative	120146	120177	ssb_2	Conjugation
Cluster31	GAGCAGGCACCCGCCGCAACGACGAAGAGCGC	CP039820.1	Conjugative	127993	128024	-	-
Cluster31	GAGCAGGCACCCGCCGCAACGACGAAGAGCGC	CP039820.1	Conjugative	130414	130445	In-Tra	Conjugation
Cluster31	GAGCAGGCACCCGCCGCAACGACGAAGAGCGC	CP039826.1	Conjugative	130562	130593	-	-
Cluster31	GAGCAGGCACCCGCCGCAACGACGAAGAGCGC	CP039826.1	Conjugative	133948	133979	In-Tra	Conjugation
Cluster31	GAGCAGGCACCCGCCGCAACGACGAAGAGCGC	CP039831.1	Conjugative	130562	130593	-	-
Cluster31	GAGCAGGCACCCGCCGCAACGACGAAGAGCGC	CP039831.1	Conjugative	133948	133979	In-Tra	Conjugation
Cluster31	GAGCAGGCACCCGCCGCAACGACGAAGAGCGC	CP039952.1	Non-Mobilizable	138725	138756	-	-
Cluster31	GAGCAGGCACCCGCCGCAACGACGAAGAGCGC	CP039955.1	Non-Mobilizable	138725	138756	-	-
Cluster31	GAGCAGGCACCCGCCGCAACGACGAAGAGCGC	CP039969.1	Conjugative	141754	141785	In-Tra	Conjugation
Cluster31	GAGCAGGCACCCGCCGCAACGACGAAGAGCGC	CP039969.1	Conjugative	144542	144573	-	-
Cluster31	GAGCAGGCACCCGCCGCAACGACGAAGAGCGC	CP039969.1	Conjugative	152851	152882	Transposase	IS/Tn/Int
Cluster31	GAGCAGGCACCCGCCGCAACGACGAAGAGCGC	CP039969.1	Conjugative	156237	156268	-	-
Cluster31	GAGCAGGCACCCGCCGCAACGACGAAGAGCGC	CP039975.1	Conjugative	240194	240225	In-Tra	Conjugation
Cluster31	GAGCAGGCACCCGCCGCAACGACGAAGAGCGC	CP039975.1	Conjugative	242982	243013	-	-
Cluster31	GAGCAGGCACCCGCCGCAACGACGAAGAGCGC	CP039975.1	Conjugative	251291	251322	ssb_2	Conjugation
Cluster31	GAGCAGGCACCCGCCGCAACGACGAAGAGCGC	CP039975.1	Conjugative	254677	254708	-	-
Cluster31	GAGCAGGCACCCGCCGCAACGACGAAGAGCGC	CP040025.1	Conjugative	123710	123741	In-Tra	Conjugation
Cluster31	GAGCAGGCACCCGCCGCAACGACGAAGAGCGC	CP040025.1	Conjugative	126498	126529	-	-
Cluster31	GAGCAGGCACCCGCCGCAACGACGAAGAGCGC	CP040025.1	Conjugative	134807	134838	Transposase	IS/Tn/Int
Cluster31	GAGCAGGCACCCGCCGCAACGACGAAGAGCGC	CP040025.1	Conjugative	138193	138224	-	-
Cluster31	GAGCAGGCACCCGCCGCAACGACGAAGAGCGC	CP040030.1	Conjugative	122010	122041	In-Tra	Conjugation
Cluster31	GAGCAGGCACCCGCCGCAACGACGAAGAGCGC	CP040030.1	Conjugative	124798	124829	-	-
Cluster31	GAGCAGGCACCCGCCGCAACGACGAAGAGCGC	CP040030.1	Conjugative	133107	133138	Transposase	IS/Tn/Int
Cluster31	GAGCAGGCACCCGCCGCAACGACGAAGAGCGC	CP040030.1	Conjugative	136493	136524	-	-
Cluster31	GAGCAGGCACCCGCCGCAACGACGAAGAGCGC	CP040035.1	Conjugative	122010	122041	In-Tra	Conjugation
Cluster31	GAGCAGGCACCCGCCGCAACGACGAAGAGCGC	CP040035.1	Conjugative	124798	124829	-	-
Cluster31	GAGCAGGCACCCGCCGCAACGACGAAGAGCGC	CP040035.1	Conjugative	133107	133138	Transposase	IS/Tn/Int
Cluster31	GAGCAGGCACCCGCCGCAACGACGAAGAGCGC	CP040035.1	Conjugative	136493	136524	-	-
Cluster31	GAGCAGGCACCCGCCGCAACGACGAAGAGCGC	CP040123.1	Non-Mobilizable	67663	67694	-	-
Cluster31	GAGCAGGCACCCGCCGCAACGACGAAGAGCGC	CP040123.1	Non-Mobilizable	71049	71080	ssb	Conjugation
Cluster31	GAGCAGGCACCCGCCGCAACGACGAAGAGCGC	CP040123.1	Non-Mobilizable	85836	85867	-	-
Cluster31	GAGCAGGCACCCGCCGCAACGACGAAGAGCGC	CP040124.1	Mobilizable	63548	63579	-	-
Cluster31	GAGCAGGCACCCGCCGCAACGACGAAGAGCGC	CP040180.1	Conjugative	56801	56832	In-Tra	Conjugation
Cluster31	GAGCAGGCACCCGCCGCAACGACGAAGAGCGC	CP040180.1	Conjugative	59222	59253	-	-
Cluster31	GAGCAGGCACCCGCCGCAACGACGAAGAGCGC	CP040180.1	Conjugative	68170	68201	-	-
Cluster31	GAGCAGGCACCCGCCGCAACGACGAAGAGCGC	CP040445.1	Mobilizable	66475	66506	IS256 family transposase ISEic2	IS/Tn/Int
Cluster31	GAGCAGGCACCCGCCGCAACGACGAAGAGCGC	CP040445.1	Mobilizable	70528	70559	-	-
Cluster31	GAGCAGGCACCCGCCGCAACGACGAAGAGCGC	CP040445.1	Mobilizable	78374	78405	ssb	Conjugation
Cluster31	GAGCAGGCACCCGCCGCAACGACGAAGAGCGC	CP040535.1	Conjugative	8142	8173	-	-
Cluster31	GAGCAGGCACCCGCCGCAACGACGAAGAGCGC	CP040535.1	Conjugative	11529	11560	ssb_1	Conjugation
Cluster31	GAGCAGGCACCCGCCGCAACGACGAAGAGCGC	CP040535.1	Conjugative	20477	20508	-	-
Cluster31	GAGCAGGCACCCGCCGCAACGACGAAGAGCGC	CP040535.1	Conjugative	22899	22930	In-Tra	Conjugation
Cluster31	GAGCAGGCACCCGCCGCAACGACGAAGAGCGC	CP040535.1	Conjugative	96335	96366	-	-
Cluster31	GAGCAGGCACCCGCCGCAACGACGAAGAGCGC	CP040541.1	Conjugative	29208	29239	-	-
Cluster31	GAGCAGGCACCCGCCGCAACGACGAAGAGCGC	CP040541.1	Conjugative	118617	118648	-	-
Cluster31	GAGCAGGCACCCGCCGCAACGACGAAGAGCGC	CP040541.1	Conjugative	122004	122035	ssb_2	Conjugation
Cluster31	GAGCAGGCACCCGCCGCAACGACGAAGAGCGC	CP040541.1	Conjugative	130935	130966	-	-
Cluster31	GAGCAGGCACCCGCCGCAACGACGAAGAGCGC	CP040541.1	Conjugative	133357	133388	In-Tra	Conjugation
Cluster31	GAGCAGGCACCCGCCGCAACGACGAAGAGCGC	CP040547.1	Conjugative	75083	75114	-	-
Cluster31	GAGCAGGCACCCGCCGCAACGACGAAGAGCGC	CP040547.1	Conjugative	148519	148550	In-Tra	Conjugation
Cluster31	GAGCAGGCACCCGCCGCAACGACGAAGAGCGC	CP040547.1	Conjugative	150941	150972	-	-
Cluster31	GAGCAGGCACCCGCCGCAACGACGAAGAGCGC	CP040547.1	Conjugative	159889	159920	Transposase	IS/Tn/Int
Cluster31	GAGCAGGCACCCGCCGCAACGACGAAGAGCGC	CP040547.1	Conjugative	163276	163307	-	-
Cluster31	GAGCAGGCACCCGCCGCAACGACGAAGAGCGC	CP040835.1	Conjugative	29208	29239	-	-
Cluster31	GAGCAGGCACCCGCCGCAACGACGAAGAGCGC	CP040835.1	Conjugative	118591	118622	ssb_2	Conjugation
Cluster31	GAGCAGGCACCCGCCGCAACGACGAAGAGCGC	CP040835.1	Conjugative	126438	126469	-	-
Cluster31	GAGCAGGCACCCGCCGCAACGACGAAGAGCGC	CP040835.1	Conjugative	128859	128890	-	-
Cluster31	GAGCAGGCACCCGCCGCAACGACGAAGAGCGC	CP040862.1	Conjugative	89200	89231	In-Tra	Conjugation
Cluster31	GAGCAGGCACCCGCCGCAACGACGAAGAGCGC	CP040862.1	Conjugative	95308	95339	-	-
Cluster31	GAGCAGGCACCCGCCGCAACGACGAAGAGCGC	CP040862.1	Conjugative	127644	127675	Transposase	IS/Tn/Int
Cluster31	GAGCAGGCACCCGCCGCAACGACGAAGAGCGC	CP040862.1	Conjugative	131030	131061	-	-
Cluster31	GAGCAGGCACCCGCCGCAACGACGAAGAGCGC	CP040994.1	Non-Mobilizable	65323	65354	-	-
Cluster31	GAGCAGGCACCCGCCGCAACGACGAAGAGCGC	CP040994.1	Non-Mobilizable	72551	72582	ssb	Conjugation
Cluster31	GAGCAGGCACCCGCCGCAACGACGAAGAGCGC	CP041084.1	Conjugative	133097	133128	higA	TA
Cluster31	GAGCAGGCACCCGCCGCAACGACGAAGAGCGC	CP041084.1	Conjugative	135885	135916	-	-
Cluster31	GAGCAGGCACCCGCCGCAACGACGAAGAGCGC	CP041084.1	Conjugative	143093	143124	Transposase	IS/Tn/Int
Cluster31	GAGCAGGCACCCGCCGCAACGACGAAGAGCGC	CP041084.1	Conjugative	146479	146510	-	-
Cluster31	GAGCAGGCACCCGCCGCAACGACGAAGAGCGC	CP041094.1	Conjugative	143940	143971	In-Tra	Conjugation
Cluster31	GAGCAGGCACCCGCCGCAACGACGAAGAGCGC	CP041094.1	Conjugative	146672	146703	-	-
Cluster31	GAGCAGGCACCCGCCGCAACGACGAAGAGCGC	CP041094.1	Conjugative	155629	155660	-	-
Cluster31	GAGCAGGCACCCGCCGCAACGACGAAGAGCGC	CP041094.1	Conjugative	158971	159002	-	-
Cluster31	GAGCAGGCACCCGCCGCAACGACGAAGAGCGC	CP041100.1	Conjugative	168440	168471	In-Tra	Conjugation
Cluster31	GAGCAGGCACCCGCCGCAACGACGAAGAGCGC	CP041100.1	Conjugative	171229	171260	-	-
Cluster31	GAGCAGGCACCCGCCGCAACGACGAAGAGCGC	CP041100.1	Conjugative	179522	179553	Transposase	IS/Tn/Int
Cluster31	GAGCAGGCACCCGCCGCAACGACGAAGAGCGC	CP041100.1	Conjugative	182908	182939	-	-
Cluster31	GAGCAGGCACCCGCCGCAACGACGAAGAGCGC	CP041102.1	Conjugative	46575	46606	-	-
Cluster31	GAGCAGGCACCCGCCGCAACGACGAAGAGCGC	CP041375.1	Mobilizable	27113	27144	-	-
Cluster31	GAGCAGGCACCCGCCGCAACGACGAAGAGCGC	CP041375.1	Mobilizable	113668	113699	-	-
Cluster31	GAGCAGGCACCCGCCGCAACGACGAAGAGCGC	CP041375.1	Mobilizable	121515	121546	-	-
Cluster31	GAGCAGGCACCCGCCGCAACGACGAAGAGCGC	CP041375.1	Mobilizable	123936	123967	In-Tra	Conjugation
Cluster31	GAGCAGGCACCCGCCGCAACGACGAAGAGCGC	CP041640.1	Conjugative	74837	74868	-	-
Cluster31	GAGCAGGCACCCGCCGCAACGACGAAGAGCGC	CP041640.1	Conjugative	78224	78255	ssb	Conjugation
Cluster31	GAGCAGGCACCCGCCGCAACGACGAAGAGCGC	CP041640.1	Conjugative	111683	111714	In-Tra	Conjugation
Cluster31	GAGCAGGCACCCGCCGCAACGACGAAGAGCGC	CP041640.1	Conjugative	114441	114472	In-Tra	Conjugation
Cluster31	GAGCAGGCACCCGCCGCAACGACGAAGAGCGC	CP041642.1	Conjugative	1729	1760	-	-
Cluster31	GAGCAGGCACCCGCCGCAACGACGAAGAGCGC	CP041642.1	Conjugative	4513	4544	-	-
Cluster31	GAGCAGGCACCCGCCGCAACGACGAAGAGCGC	CP041642.1	Conjugative	111868	111899	-	-
Cluster31	GAGCAGGCACCCGCCGCAACGACGAAGAGCGC	CP041642.1	Conjugative	115259	115290	ssb	Conjugation
Cluster31	GAGCAGGCACCCGCCGCAACGACGAAGAGCGC	CP041648.1	Non-Mobilizable	126675	126706	ssb	Conjugation
Cluster31	GAGCAGGCACCCGCCGCAACGACGAAGAGCGC	CP041928.1	Conjugative	117638	117669	-	-
Cluster31	GAGCAGGCACCCGCCGCAACGACGAAGAGCGC	CP041928.1	Conjugative	121025	121056	ssb	Conjugation
Cluster31	GAGCAGGCACCCGCCGCAACGACGAAGAGCGC	CP041928.1	Conjugative	155807	155838	In-Tra	Conjugation
Cluster31	GAGCAGGCACCCGCCGCAACGACGAAGAGCGC	CP041928.1	Conjugative	158566	158597	In-Tra	Conjugation
Cluster31	GAGCAGGCACCCGCCGCAACGACGAAGAGCGC	CP041948.1	Conjugative	26750	26781	-	-
Cluster31	GAGCAGGCACCCGCCGCAACGACGAAGAGCGC	CP041949.1	Conjugative	125023	125054	In-Tra	Conjugation
Cluster31	GAGCAGGCACCCGCCGCAACGACGAAGAGCGC	CP041949.1	Conjugative	127782	127813	In-Tra	Conjugation
Cluster31	GAGCAGGCACCCGCCGCAACGACGAAGAGCGC	CP041949.1	Conjugative	161240	161271	-	-
Cluster31	GAGCAGGCACCCGCCGCAACGACGAAGAGCGC	CP041949.1	Conjugative	164627	164658	-	-
Cluster31	GAGCAGGCACCCGCCGCAACGACGAAGAGCGC	CP042521.1	Conjugative	146721	146752	In-Tra	Conjugation
Cluster31	GAGCAGGCACCCGCCGCAACGACGAAGAGCGC	CP042521.1	Conjugative	149509	149540	-	-
Cluster31	GAGCAGGCACCCGCCGCAACGACGAAGAGCGC	CP042521.1	Conjugative	156765	156796	-	-
Cluster31	GAGCAGGCACCCGCCGCAACGACGAAGAGCGC	CP042521.1	Conjugative	160153	160184	-	-
Cluster31	GAGCAGGCACCCGCCGCAACGACGAAGAGCGC	CP042883.1	Conjugative	145156	145187	In-Tra	Conjugation
Cluster31	GAGCAGGCACCCGCCGCAACGACGAAGAGCGC	CP042883.1	Conjugative	147915	147946	In-Tra	Conjugation
Cluster31	GAGCAGGCACCCGCCGCAACGACGAAGAGCGC	CP042883.1	Conjugative	181373	181404	-	-
Cluster31	GAGCAGGCACCCGCCGCAACGACGAAGAGCGC	CP042883.1	Conjugative	184760	184791	-	-
Cluster31	GAGCAGGCACCCGCCGCAACGACGAAGAGCGC	CP043049.1	Conjugative	197663	197694	-	-
Cluster31	GAGCAGGCACCCGCCGCAACGACGAAGAGCGC	CP043049.1	Conjugative	201049	201080	ssb	Conjugation
Cluster31	GAGCAGGCACCCGCCGCAACGACGAAGAGCGC	CP043049.1	Conjugative	209358	209389	-	-
Cluster31	GAGCAGGCACCCGCCGCAACGACGAAGAGCGC	CP043049.1	Conjugative	212146	212177	higA	TA
Cluster31	GAGCAGGCACCCGCCGCAACGACGAAGAGCGC	CP043355.1	Non-Mobilizable	14924	14955	ssb	Conjugation
Cluster31	GAGCAGGCACCCGCCGCAACGACGAAGAGCGC	CP043355.1	Non-Mobilizable	23872	23903	-	-
Cluster31	GAGCAGGCACCCGCCGCAACGACGAAGAGCGC	CP043355.1	Non-Mobilizable	26293	26324	In-Tra	Conjugation
Cluster31	GAGCAGGCACCCGCCGCAACGACGAAGAGCGC	CP043358.1	Conjugative	32687	32718	-	-
Cluster31	GAGCAGGCACCCGCCGCAACGACGAAGAGCGC	CP043358.1	Conjugative	105231	105262	In-Tra	Conjugation
Cluster31	GAGCAGGCACCCGCCGCAACGACGAAGAGCGC	CP043358.1	Conjugative	107652	107683	-	-
Cluster31	GAGCAGGCACCCGCCGCAACGACGAAGAGCGC	CP043358.1	Conjugative	115498	115529	Transposase	IS/Tn/Int
Cluster31	GAGCAGGCACCCGCCGCAACGACGAAGAGCGC	CP043359.1	Conjugative	154042	154073	In-Tra	Conjugation
Cluster31	GAGCAGGCACCCGCCGCAACGACGAAGAGCGC	CP043359.1	Conjugative	156801	156832	In-Tra	Conjugation
Cluster31	GAGCAGGCACCCGCCGCAACGACGAAGAGCGC	CP043359.1	Conjugative	190259	190290	-	-
Cluster31	GAGCAGGCACCCGCCGCAACGACGAAGAGCGC	CP043359.1	Conjugative	193646	193677	-	-
Cluster31	GAGCAGGCACCCGCCGCAACGACGAAGAGCGC	CP043860.1	Conjugative	125551	125582	-	-
Cluster31	GAGCAGGCACCCGCCGCAACGACGAAGAGCGC	CP043860.1	Conjugative	128937	128968	ssb	Conjugation
Cluster31	GAGCAGGCACCCGCCGCAACGACGAAGAGCGC	CP043860.1	Conjugative	137246	137277	-	-
Cluster31	GAGCAGGCACCCGCCGCAACGACGAAGAGCGC	CP043860.1	Conjugative	140034	140065	In-Tra	Conjugation
Cluster31	GAGCAGGCACCCGCCGCAACGACGAAGAGCGC	CP043863.1	Conjugative	51955	51986	-	-
Cluster31	GAGCAGGCACCCGCCGCAACGACGAAGAGCGC	CP043935.1	Conjugative	103568	103599	-	-
Cluster31	GAGCAGGCACCCGCCGCAACGACGAAGAGCGC	CP043970.1	Conjugative	48850	48881	In-Tra	Conjugation
Cluster31	GAGCAGGCACCCGCCGCAACGACGAAGAGCGC	CP043970.1	Conjugative	51638	51669	-	-
Cluster31	GAGCAGGCACCCGCCGCAACGACGAAGAGCGC	CP043970.1	Conjugative	59947	59978	Transposase	IS/Tn/Int
Cluster31	GAGCAGGCACCCGCCGCAACGACGAAGAGCGC	CP043971.1	Conjugative	104661	104692	Transposase	IS/Tn/Int
Cluster31	GAGCAGGCACCCGCCGCAACGACGAAGAGCGC	CP044038.1	Conjugative	1171	1202	-	-
Cluster31	GAGCAGGCACCCGCCGCAACGACGAAGAGCGC	CP044038.1	Conjugative	4557	4588	ssb	Conjugation
Cluster31	GAGCAGGCACCCGCCGCAACGACGAAGAGCGC	CP044043.1	Non-Mobilizable	7118	7149	-	-
Cluster31	GAGCAGGCACCCGCCGCAACGACGAAGAGCGC	CP044045.1	Non-Mobilizable	54460	54491	In-Tra	Conjugation
Cluster31	GAGCAGGCACCCGCCGCAACGACGAAGAGCGC	CP044045.1	Non-Mobilizable	56881	56912	-	-
Cluster31	GAGCAGGCACCCGCCGCAACGACGAAGAGCGC	CP044045.1	Non-Mobilizable	64728	64759	-	-
Cluster31	GAGCAGGCACCCGCCGCAACGACGAAGAGCGC	CP044259.1	Mobilizable	45605	45636	ssb_1	Conjugation
Cluster31	GAGCAGGCACCCGCCGCAACGACGAAGAGCGC	CP044259.1	Mobilizable	53452	53483	-	-
Cluster31	GAGCAGGCACCCGCCGCAACGACGAAGAGCGC	CP044259.1	Mobilizable	55873	55904	In-Tra	Conjugation
Cluster31	GAGCAGGCACCCGCCGCAACGACGAAGAGCGC	CP044259.1	Mobilizable	72538	72569	-	-
Cluster31	GAGCAGGCACCCGCCGCAACGACGAAGAGCGC	CP044369.1	Non-Mobilizable	119375	119406	-	-
Cluster31	GAGCAGGCACCCGCCGCAACGACGAAGAGCGC	CP044369.1	Non-Mobilizable	122759	122790	-	-
Cluster31	GAGCAGGCACCCGCCGCAACGACGAAGAGCGC	CP044369.1	Non-Mobilizable	131705	131736	-	-
Cluster31	GAGCAGGCACCCGCCGCAACGACGAAGAGCGC	CP044369.1	Non-Mobilizable	137052	137083	In-Tra	Conjugation
Cluster31	GAGCAGGCACCCGCCGCAACGACGAAGAGCGC	CP044390.1	Non-Mobilizable	77632	77663	-	-
Cluster31	GAGCAGGCACCCGCCGCAACGACGAAGAGCGC	CP044390.1	Non-Mobilizable	81018	81049	ssb	Conjugation
Cluster31	GAGCAGGCACCCGCCGCAACGACGAAGAGCGC	CP044390.1	Non-Mobilizable	103525	103556	-	-
Cluster31	GAGCAGGCACCCGCCGCAACGACGAAGAGCGC	CP044390.1	Non-Mobilizable	106312	106343	In-Tra	Conjugation
Cluster31	GAGCAGGCACCCGCCGCAACGACGAAGAGCGC	CP044391.1	Non-Mobilizable	32323	32354	-	-
Cluster31	GAGCAGGCACCCGCCGCAACGACGAAGAGCGC	CP044391.1	Non-Mobilizable	35708	35739	ssb	Conjugation
Cluster31	GAGCAGGCACCCGCCGCAACGACGAAGAGCGC	CP044391.1	Non-Mobilizable	44760	44791	-	-
Cluster31	GAGCAGGCACCCGCCGCAACGACGAAGAGCGC	CP044394.1	Conjugative	77698	77729	-	-
Cluster31	GAGCAGGCACCCGCCGCAACGACGAAGAGCGC	CP044394.1	Conjugative	81085	81116	-	-
[truncated: 19,449 more rows]
