# Supplementary material for: Mobilizable plasmids drive the spread of antimicrobial resistance genes and virulence genes in Klebsiella pneumoniae
Source: Genome Med. 2023 Dec 1;15:106. doi: 10.1186/s13073-023-01260-w (PMC10691111; doi:10.1186/s13073-023-01260-w)
Supplement: Supplementary file 6 — Additional file 6: Table S5. Conjugation frequency of plasmids in this study. [file 13073_2023_1260_MOESM6_ESM.xlsx]

## Sheet: Table S5
Table S5. Conjugation frequency of plasmids in this study.
Transconjugant	Donor	Recipient	The detection of transferred plasmid	Conjugation frequency	Related Figure
RJF293-p2	HS11286	RJF293	pHSKP2	(6.89±1.34)×10-6	Figure 1
RJF293-p2-p3	HS11286	RJF293	pHSKP2, pHSKP3	(1.29±0.41)×10-8
KvBSI002A-p2	RJF293-p2	KvBSI002A	pHSKP2	(5±2.92)×10-5
KvBSI002A-p2-pV	RJF293-p2	KvBSI002A	pHSKP2, pRJF293	(6.19±1.92)×10-8
KvBSI002A-p2	RJF293-p2-p3	KvBSI002A	pHSKP2	(1.44±0.87)×10-5
KvBSI002A-p2-p3	RJF293-p2-p3	KvBSI002A	pHSKP2, pHSKP3	(3.21±0.92)×10-6
KvBSI002A-p2-pV	RJF293-p2-p3	KvBSI002A	pHSKP2, pRJF293	(1.61±0.99)×10-8
KvBSI002A-p2-p3-pV	RJF293-p2-p3	KvBSI002A	pHSKP2, pHSKP3, pRJF293	(6.41±1.11)×10-10
C600-p2	RJF999-p2-p3	C600	pHSKP2	(2.34±1.22)×10-6	Figure 2
C600-p2∆traI	RJF293Z-p2∆traI-p3	C600	pHSKP2∆traI	NA
C600-p3	RJF293Z-p2∆traI-p3	C600	pHSKP3	NA
C600-pV	RJF293Z-p2∆traI-p3	C600	pRJF293	NA
C600-p2∆oriT2	RJF293Z-p2∆oriT2-p3	C600	pHSKP2∆oriT2	NA
C600-p3	RJF293Z-p2∆oriT2-p3	C600	pHSKP3	NA
C600-pV	RJF293Z-p2∆oriT2-p3	C600	pRJF293	NA
C600-p2	RJF293Z-p2-p3∆oriT3	C600	pHSKP2	(9.82±2.01)×10-5
C600-p2-pV	RJF293Z-p2-p3∆oriT3	C600	pHSKP2, pRJF293	(8.45±5.48)×10-8
C600-p2-p3∆oriT3	RJF293Z-p2-p3∆oriT3	C600	pHSKP2, pHSKP3∆oriT3	NA
C600-p3∆oriT3	RJF293Z-p2-p3∆oriT3	C600	pHSKP3∆oriT3	NA
293H-p2	C600-p2-pACYC184	293H	pHSKP2	(3.87±2.48)×10-2	Figure 3
293H-p2-pACYC184	C600-p2-pACYC184	293H	pHSKP2, pACYC184	NA
293H-pACYC184	C600-p2-pACYC184	293H	pACYC184	NA
293H-p2	C600-p2-pACYC184-oriTp2	293H	pHSKP2	(1.62±1.08)×10-2
293H-p2-pACYC184-oriTp2	C600-p2-pACYC184-oriTp2	293H	pHSKP2, pACYC184-oriTp2	(1.96±1.6)×10-6
293H-pACYC184-oriTp2	C600-p2-pACYC184-oriTp2	293H	pACYC184-oriTp2	NA
293H-p2	C600-p2-pACYC184-oriTp3	293H	pHSKP2	(8.77±7.22)×10-2
293H-p2-pACYC184-oriTp3	C600-p2-pACYC184-oriTp3	293H	pHSKP2, pACYC184-oriTp3	(3.03±4.14)×10-6
293H-pACYC184-oriTp3	C600-p2-pACYC184-oriTp3	293H	pACYC184-oriTp3	NA
293H-p2	C600-p2-pACYC184-oriTpV	293H	pHSKP2	(6.63±5.3)×10-2
293H-p2-pACYC184-oriTpV	C600-p2-pACYC184-oriTpV	293H	pHSKP2, pACYC184-oriTpV	(6.72±6.66)×10-7
293H-pACYC184-oriTpV	C600-p2-pACYC184-oriTpV	293H	pACYC184-oriTpV	NA
293H-p2∆traI	C600-p2∆traI-pACYC184-oriTp2	293H	pHSKP2∆traI	NA
293H-p2∆traI-pACYC184-oriTp2	C600-p2∆traI-pACYC184-oriTp2	293H	pHSKP2∆traI, pACYC184-oriTp2	NA
293H-pACYC184-oriTp2	C600-p2∆traI-pACYC184-oriTp2	293H	pACYC184-oriTp2	NA
C600-p2-pV	RJF999-p2-p3	C600	pHSKP2, pRJF293	(7.63±11.98)×10-9
C600-p2-p3	RJF999-p2-p3	C600	pHSKP2, pHSKP3	(7.86±6.44)×10-8
RJF999-p2	HS11286	RJF999	pHSKP2	(2.24±0.34)×10-5	Figure S1
RJF999-p2-p3	HS11286	RJF999	pHSKP2, pRJF293	(4.29±2.95)×10-7
RJF293H-p2	RJF999-p2	RJF293H	pHSKP2	(8.74±1.43)×10-6
RJF293H-p2	RJF999-p2-p3	RJF293H	pHSKP2	(3.79±2.45)×10-6
RJF293H-p2-p3	RJF999-p2-p3	RJF293H	pHSKP2, pRJF293	(1.24±0.53)×10-8
KvBSI002A-p2	RJF293-p2	KvBSI002A	pHSKP2	(1.03±0.77)×10-4	Figure S2
KvBSI002A-p2-pV	RJF293-p2	KvBSI002A	pHSKP2, pRJF293	(3.71±3.68)×10-7
KvBSI002A-p2	RJF999-p2	KvBSI002A	pHSKP2	(3.36±1.96)×10-5
KvBSI002A-p2-pV	RJF999-p2	KvBSI002A	pHSKP2, pRJF293	(6.34±4.18)×10-8
HS11286-p2-V	KvBSI002A-p2-pV	HS11286	pHSKP2, pRJF293	(3.37±2.74)×10-8
RJF293-p2	HS11286	RJF293	pHSKP2	(6.89±1.34)×10-6	Figure S3
RJF293-p2-p3	HS11286	RJF293	pHSKP2, pHSKP3	(1.29±0.41)×10-8
C600-p2	RJF293-p2	C600	pHSKP2	(3.72±0.17)×10-5
C600-p2-pV & C600-p2-V	RJF293-p2	C600	pHSKP2, pRJF293	(6.96±2.09)×10-8
C600-p2	RJF293-p2-p3	C600	pHSKP2	(6.86±4.44)×10-5
C600-p2-pV & C600-p2-V	RJF293-p2-p3	C600	pHSKP2, pRJF293	(6.68±2.52)×10-8
C600-p2-3	RJF293-p2-p3	C600	pHSKP2, pHSKP3	(1.72±1.49)×10-9
C600-p2-3-pV	RJF293-p2-p3	C600	pHSKP2, pHSKP3, pRJF293	(2.87±4.98)×10-10
KpBSI083A-p2	RJF293-p2-p3	KpBSI083A	pHSKP2	(2.44±0.17)×10-6	Figure 4
KpBSI083A-p2-p3	RJF293-p2-p3	KpBSI083A	pHSKP2, pHSKP3	(4.11±3.29)×10-9
KpBSI083A-p2-pV	RJF293-p2-p3	KpBSI083A	pHSKP2, pRJF293	(6.78±0.69)×10-9
KpBSI083A-p3	RJF293-p2-p3	KpBSI083A	pHSKP3	(9.77±8.73)×10-10
KpBSI083A-pV	RJF293-p2-p3	KpBSI083A	pRJF293	(7.05±6.48)×10-10
KpBSI083H∆cas3H-p2	RJF293-p2-p3	KpBSI083∆cas3H	pHSKP2	(1.66±0.09)×10-5
KpBSI083H∆cas3H-p2-p3	RJF293-p2-p3	KpBSI083∆cas3H	pHSKP2, pHSKP3	(2.92±2.38)×10-9
KpBSI083H∆cas3H-p2-pV	RJF293-p2-p3	KpBSI083∆cas3H	pHSKP2, pRJF293	(4.67±3.77)×10-9
