# Supplementary material for: Mobilizable plasmids drive the spread of antimicrobial resistance genes and virulence genes in Klebsiella pneumoniae
Source: Genome Med. 2023 Dec 1;15:106. doi: 10.1186/s13073-023-01260-w (PMC10691111; doi:10.1186/s13073-023-01260-w)
Supplement: Supplementary file 7 — Additional file 7: Table S6. Stability of plasmids in 13 days of serial passage culture. [file 13073_2023_1260_MOESM7_ESM.xlsx]

## Sheet: Repeat I
Table S6. Stability of plasmids in 13 days of serial passage culture.
Plasmid	Host	DAY1	DAY3	DAY5	DAY7	DAY9	DAY11	DAY13	Day15
pACYC-184	KpBSI083A-pACYC-184	3	3	3	3	3	3	3	3
pACYC-184-spacerp2	KpBSI083A-pACYC-184-spacerp2	3	3	3	1	0	0	0	0
p2	KpBSI083A-p2	3	3	2	0	0	0	0	0
p2	KpBSI083A-p2-p3	3	3	3	1	0	0	0	0
p3	KpBSI083A-p2-p3	3	3	3	3	3	3	3	3
p2	KpBSI083A-p2-pV	3	3	0	0	0	0	0	0
pV	KpBSI083A-p2-pV	3	3	3	3	3	3	3	3
p3	KpBSI083A-p3	3	3	3	3	3	3	3	3
pV	KpBSI083A-pV	3	3	3	3	3	3	3	3
pACYC-184-spacerp2	KpBSI083Δcas3H-pACYC-184-spacerp2	3	3	3	3	3	3	3	3
p2	KpBSI083Δcas3H-p2	3	3	3	3	3	3	3	3
p2	KpBSI083Δcas3H-p2-p3	3	3	3	3	3	3	3	3
p3	KpBSI083Δcas3H-p2-p3	3	3	3	3	3	3	3	3
p2	KpBSI083Δcas3H-p2-pV	3	3	3	3	3	3	3	3
pV	KpBSI083Δcas3H-p2-pV	3	3	3	3	3	3	3	3
The plasmid stability was assessed by two steps: (i) streaking each subculture of the transconjugants on fresh LB agar plates; and (ii) randomly selecting three single colonies for antibiotic resistance verification and PCR detection of the specific gene on the corresponding plasmids. The number of clones carrying the plasmids was counted and recorded. If none of the three clones harbour a plasmi…

## Sheet: Repeat II
Table S6. Stability of plasmids in 13 days of serial passage culture.
Plasmid	Host	DAY1	DAY3	DAY5	DAY7	DAY9	DAY11	DAY13	Day15
pACYC-184	KpBSI083A-pACYC-184	3	3	3	3	3	3	3	3
pACYC-184-spacerp2	KpBSI083A-pACYC-184-spacerp2	3	3	0	0	0	0	0	0
p2	KpBSI083A-p2	3	3	3	3	3	1	0	0
p2	KpBSI083A-p2-p3	3	3	3	3	0	0	0	0
p3	KpBSI083A-p2-p3	3	3	3	3	3	3	3	3
p2	KpBSI083A-p2-pV	3	2	0	0	0	0	0	0
pV	KpBSI083A-p2-pV	3	3	3	3	3	3	3	3
p3	KpBSI083A-p3	3	3	3	3	3	3	3	3
pV	KpBSI083A-pV	3	3	3	3	3	3	3	3
pACYC-184-spacerp2	KpBSI083Δcas3H-pACYC-184-spacerp2	3	3	3	3	3	3	3	3
p2	KpBSI083Δcas3H-p2	3	3	3	3	3	3	3	3
p2	KpBSI083Δcas3H-p2-p3	3	3	3	3	3	3	3	3
p3	KpBSI083Δcas3H-p2-p3	3	3	3	3	3	3	3	3
p2	KpBSI083Δcas3H-p2-pV	3	3	3	3	3	3	3	3
pV	KpBSI083Δcas3H-p2-pV	3	3	3	3	3	3	3	3
The plasmid stability was assessed by two steps: (i) streaking each subculture of the transconjugants on fresh LB agar plates; and (ii) randomly selecting three single colonies for antibiotic resistance verification and PCR detection of the specific gene on the corresponding plasmids. The number of clones carrying the plasmids was counted and recorded. If none of the three clones harbour a plasmi…
